# Supplementary material for: Transcriptome Network Analysis Identifies CXCL13-CXCR5 Signaling Modules in the Prostate Tumor Immune Microenvironment
Source: Sci Rep. 2019 Oct 18;9:14963. doi: 10.1038/s41598-019-46491-3 (PMC6802083; doi:10.1038/s41598-019-46491-3)
Supplement: Supplementary file 1 — Excel Spreadsheet of Outputs [file 41598_2019_46491_MOESM1_ESM.xlsx]

## Sheet: Table S1. MRed Module_PrCaTCGA
Orig Order	rownames(cleanDat)	net$colors	kMEpink	kMEtan	kMEbrown	kMEgreenyellow	kMEgreen	kMEred	kMEblue	kMEpurple	kMEblack	kMEmagenta	kMEturquoise	kMEyellow	kMEgrey	Sort
7890	CD53|ENSG00000143119	red	-0.0725348	0.0181648	-0.275353	-0.215105	0.407636	0.951324	0.481629	0.700263	-0.0115442	0.140866	0.131948	0.448647	-0.0595425	red|0.9513
3694	BIN2|ENSG00000110934	red	0.000132871	0.119716	-0.289907	-0.249062	0.458629	0.949735	0.492077	0.667778	-0.0551981	0.225614	0.123019	0.461895	-0.0687136	red|0.9497
5027	SASH3|ENSG00000122122	red	0.0410171	0.0710751	-0.192788	-0.167262	0.451034	0.941943	0.426398	0.589432	-0.0550509	0.148079	0.0790999	0.381621	-0.082689	red|0.9419
2018	IL12RB1|ENSG00000096996	red	0.0937499	0.129638	-0.165598	-0.137519	0.48958	0.937698	0.42546	0.587372	-0.0222058	0.203966	0.0731553	0.380045	-0.127037	red|0.9377
13517	HCLS1|ENSG00000180353	red	0.090914	0.0836358	-0.122689	-0.140887	0.486774	0.937387	0.522568	0.705672	-0.144197	0.0953158	-0.0431227	0.344473	-0.122297	red|0.9374
2629	CORO1A|ENSG00000102879	red	0.135765	0.103112	-0.0819772	-0.101888	0.52795	0.937038	0.45318	0.555561	-0.141608	0.109102	-0.0396617	0.312935	-0.130476	red|0.937
13942	GPR132|ENSG00000183484	red	0.0577934	0.130495	-0.237774	-0.240334	0.553431	0.933271	0.51442	0.647174	-0.142004	0.218514	0.0703989	0.432666	-0.133181	red|0.9333
3630	IL10RA|ENSG00000110324	red	-0.0373507	0.0881475	-0.344288	-0.285636	0.410524	0.932969	0.483883	0.701783	-0.0444748	0.236104	0.171828	0.48485	-0.100234	red|0.933
15506	CARD11|ENSG00000198286	red	0.043686	0.139366	-0.272332	-0.263475	0.564406	0.931912	0.529666	0.641953	-0.0966924	0.267658	0.134433	0.496549	-0.107868	red|0.9319
7810	MYO1F|ENSG00000142347	red	0.176752	0.219477	-0.171235	-0.197685	0.5069	0.925477	0.452514	0.637818	-0.110365	0.244459	0.0249549	0.374685	-0.0831121	red|0.9255
16185	GPSM3|ENSG00000213654	red	0.13288	0.0948797	-0.0798787	-0.168049	0.617524	0.925093	0.575539	0.624289	-0.271026	0.0610938	-0.11864	0.336476	-0.134108	red|0.9251
262	CD4|ENSG00000010610	red	-0.0881944	-0.00398235	-0.321724	-0.250602	0.377465	0.924815	0.432448	0.677299	0.0295596	0.163428	0.193905	0.472614	-0.0731481	red|0.9248
4496	CD48|ENSG00000117091	red	-0.0332301	-0.0248456	-0.169313	-0.143566	0.470029	0.923279	0.515573	0.594477	-0.157136	0.0171124	0.00266095	0.369642	-0.0784488	red|0.9233
3682	SELPLG|ENSG00000110876	red	0.0121863	-0.00791558	-0.150483	-0.154	0.431518	0.922907	0.465193	0.643277	-0.110607	0.0377835	-0.00111512	0.335051	-0.0829246	red|0.9229
353	WAS|ENSG00000015285	red	0.20489	0.166005	-0.0477151	-0.0867408	0.468875	0.921488	0.445887	0.601326	-0.156482	0.109213	-0.119466	0.244143	-0.152845	red|0.9215
10143	LAPTM5|ENSG00000162511	red	0.0068125	-0.0263596	-0.139352	-0.107562	0.377015	0.920406	0.418433	0.674353	-0.0480146	0.00601047	-0.00430268	0.304162	-0.123959	red|0.9204
8049	PTPN7|ENSG00000143851	red	0.135533	0.166974	-0.124997	-0.105741	0.422644	0.919659	0.372658	0.554467	-0.047577	0.19007	0.021516	0.29335	-0.111259	red|0.9197
1354	APBB1IP|ENSG00000077420	red	-0.0588948	0.036767	-0.304504	-0.255727	0.422173	0.919268	0.465556	0.648227	-0.0215065	0.184639	0.163337	0.474926	-0.0614631	red|0.9193
2432	HCK|ENSG00000101336	red	-0.0602816	0.00133062	-0.298408	-0.286773	0.515645	0.918448	0.51597	0.668204	-0.113123	0.127991	0.10812	0.478974	-0.043495	red|0.9184
460	TNFRSF1B|ENSG00000028137	red	0.000518141	0.0107959	-0.225463	-0.245637	0.479828	0.916481	0.587988	0.787204	-0.193868	0.0662798	-0.0131301	0.403534	-0.117667	red|0.9165
5146	ARHGAP9|ENSG00000123329	red	0.280294	0.309798	-0.0633661	-0.0881231	0.516148	0.915238	0.419385	0.551716	-0.131529	0.260952	-0.074075	0.264254	-0.128226	red|0.9152
5727	RAC2|ENSG00000128340	red	0.0134105	0.0424623	-0.186491	-0.18361	0.505159	0.914236	0.510074	0.605966	-0.132725	0.11207	0.0271239	0.402465	-0.119252	red|0.9142
3045	JAK3|ENSG00000105639	red	0.145715	0.171969	-0.16069	-0.142318	0.484937	0.914077	0.482744	0.653357	-0.092143	0.192469	0.0147535	0.357592	-0.207036	red|0.9141
11308	SNX20|ENSG00000167208	red	0.0584583	0.0868046	-0.172248	-0.140968	0.40631	0.91154	0.385047	0.55065	-0.0403015	0.154327	0.0739396	0.343579	-0.105245	red|0.9115
9872	ITGB2|ENSG00000160255	red	-0.027753	0.0221049	-0.255275	-0.195839	0.3957	0.911233	0.427217	0.647868	0.00856338	0.156601	0.14299	0.420641	-0.0850698	red|0.9112
5989	LSP1|ENSG00000130592	red	0.13283	0.0872264	-0.083482	-0.0758858	0.468175	0.910567	0.446145	0.602175	-0.103221	0.0779444	-0.0870273	0.268244	-0.165572	red|0.9106
12364	IL16|ENSG00000172349	red	-0.0563393	0.0569364	-0.350571	-0.30545	0.452199	0.910218	0.570172	0.717376	-0.104832	0.201029	0.148415	0.527803	-0.0863139	red|0.9102
11468	TMC8|ENSG00000167895	red	0.24911	0.304519	-0.11164	-0.144379	0.489574	0.909341	0.425074	0.570096	-0.109517	0.290328	-0.0231516	0.298106	-0.121972	red|0.9093
108	ITGAL|ENSG00000005844	red	-0.0305356	0.099265	-0.333229	-0.294495	0.45458	0.909114	0.459468	0.581884	-0.0519855	0.25762	0.202858	0.490932	-0.0741829	red|0.9091
14508	ARHGAP30|ENSG00000186517	red	0.0758456	0.206911	-0.295545	-0.267659	0.44627	0.907876	0.410267	0.605044	-0.00589281	0.341834	0.188222	0.469603	-0.0588117	red|0.9079
8358	FGD2|ENSG00000146192	red	0.0768863	0.243051	-0.321616	-0.305215	0.527571	0.905907	0.518725	0.688109	-0.0523609	0.367167	0.157932	0.515157	-0.0947147	red|0.9059
15649	CD247|ENSG00000198821	red	0.127128	0.142621	-0.105933	-0.110043	0.531394	0.905769	0.464672	0.531735	-0.144433	0.153447	-0.0153236	0.321162	-0.121455	red|0.9058
387	CD74|ENSG00000019582	red	0.0515293	0.0028991	-0.064539	-0.135381	0.529259	0.904534	0.5184	0.632216	-0.188767	-0.00972094	-0.112383	0.294243	-0.0899048	red|0.9045
235	TRAF3IP3|ENSG00000009790	red	0.110245	0.21704	-0.202279	-0.177509	0.447972	0.902743	0.411958	0.57961	-0.0098202	0.292523	0.116355	0.399349	-0.0633574	red|0.9027
10301	CTSS|ENSG00000163131	red	-0.182745	-0.0481577	-0.388068	-0.295598	0.45959	0.900949	0.481401	0.657012	0.00873324	0.159692	0.257332	0.558196	-0.0380606	red|0.9009
264	BTK|ENSG00000010671	red	-0.0412778	0.0266663	-0.251545	-0.230395	0.360477	0.900766	0.477375	0.70303	-0.0602215	0.111151	0.0756817	0.407306	-0.0275752	red|0.9008
2923	LILRB1|ENSG00000104972	red	-0.036092	0.0727961	-0.322586	-0.297712	0.452457	0.900537	0.447775	0.658687	-0.0264551	0.248692	0.219292	0.514267	-0.072048	red|0.9005
14380	EVI2B|ENSG00000185862	red	-0.200986	-0.072538	-0.370886	-0.285534	0.388651	0.899332	0.513579	0.680744	-0.00586501	0.115975	0.221788	0.537897	-0.040599	red|0.8993
5147	NCKAP1L|ENSG00000123338	red	-0.184964	-0.0513872	-0.437476	-0.409493	0.506339	0.897891	0.609389	0.714689	-0.12194	0.165235	0.219266	0.602737	-0.0488597	red|0.8979
2901	CD37|ENSG00000104894	red	0.130887	0.133939	-0.0857423	-0.0973269	0.374911	0.897209	0.443121	0.638109	-0.0875801	0.1237	-0.0652149	0.264268	-0.0951924	red|0.8972
4213	CYTIP|ENSG00000115165	red	-0.0956137	0.00094188	-0.305683	-0.247295	0.479194	0.897206	0.526579	0.622559	-0.100947	0.131377	0.132211	0.475214	-0.108861	red|0.8972
11385	LAIR1|ENSG00000167613	red	-0.0108529	0.0394858	-0.230787	-0.219022	0.407663	0.896939	0.474798	0.719423	-0.0546039	0.122591	0.0658865	0.395728	-0.0686572	red|0.8969
9865	GAB3|ENSG00000160219	red	0.0331908	0.172208	-0.316662	-0.318943	0.536601	0.896741	0.610736	0.76316	-0.162641	0.274769	0.0995385	0.52029	-0.0880316	red|0.8967
586	LCP2|ENSG00000043462	red	-0.170794	-0.00736575	-0.412194	-0.375691	0.415067	0.89515	0.565991	0.7539	-0.0661715	0.185456	0.208541	0.566202	-0.0263559	red|0.8951
15821	HLA-DRA|ENSG00000204287	red	-0.0507097	-0.00945493	-0.20591	-0.17407	0.487419	0.894869	0.484109	0.628619	-0.0598207	0.0905399	0.0777002	0.419172	-0.0564573	red|0.8949
6886	AOAH|ENSG00000136250	red	-0.110657	-0.0602585	-0.318307	-0.278746	0.470033	0.894188	0.519466	0.645259	-0.15355	0.0756021	0.145082	0.480593	-0.0576624	red|0.8942
8756	FERMT3|ENSG00000149781	red	0.235858	0.222122	-0.0586031	-0.0579286	0.37685	0.893638	0.352687	0.619201	-0.0168012	0.187517	-0.0727409	0.215689	-0.135018	red|0.8936
4086	CD86|ENSG00000114013	red	-0.0983574	-0.019432	-0.301158	-0.212012	0.363998	0.893321	0.433663	0.692855	0.0005236	0.105283	0.129266	0.427294	-0.0839964	red|0.8933
950	SPI1|ENSG00000066336	red	0.181655	0.126254	-0.0177272	-0.0574911	0.416956	0.892821	0.404767	0.640988	-0.0896383	0.0727499	-0.142517	0.194382	-0.119332	red|0.8928
5037	LY9|ENSG00000122224	red	-0.0364707	0.0568268	-0.270042	-0.222221	0.451238	0.892839	0.459785	0.549925	-0.0840251	0.15884	0.123327	0.421363	-0.07923	red|0.8928
7365	PARVG|ENSG00000138964	red	0.314875	0.287604	0.0309646	-0.00554709	0.440206	0.892508	0.378352	0.59559	-0.102327	0.17466	-0.16341	0.16119	-0.109948	red|0.8925
2114	CYTH4|ENSG00000100055	red	0.111682	0.141213	-0.173855	-0.199376	0.431187	0.891484	0.44701	0.645411	-0.128365	0.15573	-0.0147232	0.328369	-0.0697168	red|0.8915
15312	SPN|ENSG00000197471	red	-0.133527	0.0261746	-0.41394	-0.354335	0.471526	0.891266	0.450843	0.602194	-0.00153516	0.261658	0.308056	0.569963	-0.0167087	red|0.8913
4495	SLAMF1|ENSG00000117090	red	0.00925037	0.0794973	-0.20592	-0.158935	0.43317	0.890744	0.421123	0.545018	-0.0587388	0.165689	0.112951	0.385801	-0.0769494	red|0.8907
11459	CD300A|ENSG00000167851	red	0.101708	0.0783648	-0.108822	-0.11052	0.545169	0.89023	0.464469	0.635272	-0.129838	0.0917686	-0.035234	0.334848	-0.144287	red|0.8902
1423	SP140|ENSG00000079263	red	0.09127	0.138303	-0.15552	-0.102324	0.384501	0.889957	0.380794	0.532714	-0.0298992	0.18973	0.0710257	0.326935	-0.12034	red|0.89
9943	CCR5|ENSG00000160791	red	-0.0918318	0.0528662	-0.353235	-0.285853	0.460965	0.888866	0.44975	0.572121	-0.0437855	0.221766	0.219545	0.502538	-0.0311666	red|0.8889
8500	DOK2|ENSG00000147443	red	0.124326	0.083679	-0.0793479	-0.0744186	0.410179	0.888628	0.394795	0.591246	-0.0972609	0.0658994	-0.0745877	0.237585	-0.120997	red|0.8886
9113	CD96|ENSG00000153283	red	-0.083185	0.0459409	-0.323826	-0.262983	0.488101	0.888623	0.492967	0.568917	-0.0745666	0.204545	0.211802	0.513766	-0.0571831	red|0.8886
6568	DOCK2|ENSG00000134516	red	-0.185061	0.017834	-0.492104	-0.410279	0.391866	0.888216	0.475443	0.681486	0.0251908	0.28635	0.337521	0.616708	-0.0168524	red|0.8882
339	CD6|ENSG00000013725	red	0.158605	0.170087	-0.0983153	-0.0571547	0.411579	0.888132	0.329357	0.489571	-0.023339	0.187302	0.0204789	0.2564	-0.149697	red|0.8881
15670	CD3E|ENSG00000198851	red	0.0273898	0.0455432	-0.140582	-0.13391	0.524116	0.887752	0.48525	0.515156	-0.147324	0.0842138	0.00793244	0.343109	-0.109692	red|0.8878
9916	AMICA1|ENSG00000160593	red	0.112912	0.101944	-0.125174	-0.159557	0.610029	0.88634	0.520494	0.549647	-0.259233	0.0853846	-0.0571876	0.342513	-0.105919	red|0.8863
13424	CIITA|ENSG00000179583	red	0.0918322	0.26548	-0.333259	-0.300883	0.497273	0.886211	0.438277	0.606885	-0.0099349	0.415016	0.209883	0.506486	-0.0768043	red|0.8862
11794	PTAFR|ENSG00000169403	red	-0.119071	-0.0290842	-0.359576	-0.342256	0.489498	0.883994	0.504182	0.672077	-0.0969888	0.147305	0.194589	0.536008	-0.0235602	red|0.884
2221	NCF4|ENSG00000100365	red	0.217027	0.174907	-0.0167341	-0.0745011	0.457807	0.883325	0.451364	0.638639	-0.16769	0.0787106	-0.185367	0.198042	-0.117606	red|0.8833
5589	EVI2A|ENSG00000126860	red	-0.173036	-0.0726068	-0.323433	-0.219458	0.343429	0.883197	0.498432	0.716632	-0.0309934	0.048779	0.123088	0.445155	-0.0937332	red|0.8832
15496	CSF2RA|ENSG00000198223	red	-0.0224221	0.0154675	-0.230031	-0.194902	0.481424	0.882929	0.529684	0.698225	-0.121688	0.106888	0.0642737	0.435303	-0.113353	red|0.8829
451	SLAMF7|ENSG00000026751	red	-0.0433724	0.0511801	-0.274682	-0.196301	0.40261	0.882757	0.345218	0.50456	0.019777	0.192613	0.189987	0.411183	-0.0601552	red|0.8828
2875	MAP4K1|ENSG00000104814	red	0.286437	0.290755	-0.0326825	-0.0491967	0.462657	0.882661	0.368498	0.506087	-0.0909498	0.238685	-0.0719542	0.233451	-0.164778	red|0.8827
5782	WDFY4|ENSG00000128815	red	-0.159994	0.0180217	-0.472616	-0.378923	0.395135	0.882097	0.461416	0.657219	0.0343932	0.2861	0.336904	0.600739	-0.0769187	red|0.8821
1322	ICAM3|ENSG00000076662	red	-0.0756586	0.0279644	-0.305221	-0.256404	0.465134	0.88147	0.487387	0.589888	-0.0647463	0.183998	0.172007	0.487815	-0.0460135	red|0.8815
6033	THEMIS2|ENSG00000130775	red	0.0808241	0.138416	-0.194012	-0.199162	0.433372	0.881376	0.456251	0.694422	-0.0861343	0.186895	0.0252197	0.360328	-0.0931641	red|0.8814
6515	PTPN22|ENSG00000134242	red	-0.105113	0.121292	-0.432279	-0.324145	0.434894	0.881306	0.436345	0.609385	0.0499038	0.33562	0.319913	0.57617	-0.0386972	red|0.8813
12218	PIK3CD|ENSG00000171608	red	-0.0126278	0.102986	-0.360928	-0.404506	0.688564	0.879564	0.68115	0.678205	-0.247804	0.242348	0.119045	0.598074	-0.1063	red|0.8796
10051	SCIMP|ENSG00000161929	red	-0.154403	-0.0164431	-0.406729	-0.32867	0.377789	0.878215	0.43736	0.628351	0.000988641	0.200219	0.274091	0.537932	-0.0313695	red|0.8782
4461	CD2|ENSG00000116824	red	0.0540653	0.072678	-0.136543	-0.10503	0.494394	0.876278	0.418394	0.478463	-0.104052	0.108565	0.0379763	0.33366	-0.110992	red|0.8763
9664	NCF1|ENSG00000158517	red	0.152293	0.129972	-0.0778342	-0.0937209	0.423073	0.875645	0.417251	0.577941	-0.0929796	0.118771	-0.0656736	0.263412	-0.110081	red|0.8756
1517	FYB|ENSG00000082074	red	-0.256173	-0.0463144	-0.513884	-0.380807	0.378709	0.875108	0.475648	0.654039	0.0547741	0.239114	0.382119	0.641397	-0.0259805	red|0.8751
5965	FCHO1|ENSG00000130475	red	0.220105	0.259578	-0.125717	-0.115273	0.485776	0.873187	0.411405	0.581964	-0.0277485	0.303113	0.0445049	0.355806	-0.176117	red|0.8732
7510	GPR65|ENSG00000140030	red	-0.145599	-0.00448825	-0.359872	-0.297402	0.370795	0.872976	0.479336	0.684035	-0.0646875	0.129631	0.142657	0.463567	0.00206393	red|0.873
15813	HLA-DOA|ENSG00000204252	red	-0.0936226	-0.0298514	-0.304536	-0.333014	0.655626	0.871982	0.646896	0.667891	-0.229884	0.11024	0.113542	0.567844	-0.0249485	red|0.872
9520	SUSD3|ENSG00000157303	red	0.0511323	0.0495074	-0.14381	-0.178263	0.6333	0.871789	0.567307	0.553844	-0.229658	0.0952799	-0.0101589	0.413217	-0.117648	red|0.8718
17318	MILR1|ENSG00000271605	red	-0.00687747	0.0518174	-0.234751	-0.205133	0.384349	0.871673	0.470748	0.701147	-0.0480941	0.136419	0.0739184	0.401698	-0.0410171	red|0.8717
4343	PLEK|ENSG00000115956	red	-0.17823	-0.0296509	-0.40377	-0.277496	0.272985	0.87122	0.367753	0.617386	0.0843637	0.183693	0.265966	0.483099	-0.0304264	red|0.8712
1296	ARHGAP15|ENSG00000075884	red	0.0168141	0.0196127	-0.167953	-0.177309	0.512266	0.870744	0.620262	0.706325	-0.236926	0.0201699	-0.0809299	0.366491	-0.134081	red|0.8707
5610	FGD3|ENSG00000127084	red	0.227823	0.23345	-0.0901356	-0.0608737	0.585159	0.870408	0.484173	0.549905	-0.128714	0.220396	-0.0415753	0.341493	-0.181701	red|0.8704
77	CCDC109B|ENSG00000005059	red	0.0301619	0.051654	-0.148088	-0.0705152	0.513811	0.869356	0.532196	0.691794	-0.0555348	0.0956152	0.0105549	0.391689	-0.220149	red|0.8694
11804	CD52|ENSG00000169442	red	0.138482	0.057771	0.0250259	0.0570115	0.405478	0.869439	0.36566	0.48868	-0.114317	-0.0125568	-0.132692	0.162899	-0.155694	red|0.8694
3645	CD5|ENSG00000110448	red	0.00631211	0.0803598	-0.233528	-0.179359	0.380617	0.869329	0.377903	0.533259	-0.0142187	0.190686	0.138131	0.37097	-0.131285	red|0.8693
3608	MS4A6A|ENSG00000110077	red	-0.0265791	0.0193982	-0.220601	-0.146054	0.377878	0.86822	0.451624	0.705889	-0.00179407	0.106306	0.0821041	0.389856	-0.126463	red|0.8682
9324	SLC7A7|ENSG00000155465	red	-0.0335297	-0.00733425	-0.232141	-0.152439	0.336567	0.867714	0.403542	0.67291	0.0201045	0.0843396	0.0879279	0.369167	-0.129034	red|0.8677
2939	RASAL3|ENSG00000105122	red	0.332318	0.301039	0.0174867	-0.0379897	0.470202	0.867463	0.369555	0.550385	-0.130047	0.220191	-0.130661	0.180708	-0.177746	red|0.8675
7141	CASP1|ENSG00000137752	red	0.0486227	0.0922641	-0.205975	-0.275333	0.817798	0.865437	0.682575	0.609319	-0.321159	0.127134	-0.0162262	0.504987	-0.0940552	red|0.8654
11703	LGALS9|ENSG00000168961	red	0.210605	0.108744	0.0350325	-0.0478121	0.583067	0.864116	0.494762	0.619413	-0.201001	0.0147798	-0.208321	0.213446	-0.165645	red|0.8641
395	RUNX3|ENSG00000020633	red	-0.0446391	0.0543869	-0.312495	-0.241654	0.500157	0.863924	0.463029	0.58357	-0.0658908	0.208115	0.173467	0.482022	-0.189487	red|0.8639
4002	ITK|ENSG00000113263	red	-0.10693	0.0783391	-0.382761	-0.287132	0.418519	0.863224	0.460971	0.596393	-0.00397522	0.286738	0.276159	0.534599	-0.0694305	red|0.8632
16414	HLA-DPB1|ENSG00000223865	red	0.149917	0.0538785	0.0172909	-0.0486767	0.569136	0.862709	0.533433	0.600921	-0.253654	-0.0171825	-0.175361	0.24777	-0.14424	red|0.8627
9921	CD3G|ENSG00000160654	red	-0.120543	0.00590897	-0.345543	-0.255691	0.484127	0.862253	0.463782	0.517831	-0.0371068	0.200807	0.255442	0.536799	-0.0738936	red|0.8623
10409	PYHIN1|ENSG00000163564	red	-0.032812	0.100573	-0.283885	-0.215601	0.411709	0.862035	0.460083	0.567921	-0.0428649	0.217467	0.146292	0.441353	-0.0771417	red|0.862
1371	CST7|ENSG00000077984	red	0.0325285	0.0174049	-0.117973	-0.115252	0.488419	0.861854	0.506172	0.556693	-0.224675	0.0068648	-0.0906963	0.294413	-0.112002	red|0.8619
11878	ITGAM|ENSG00000169896	red	-0.117637	-0.00325109	-0.382052	-0.348658	0.451759	0.861856	0.546546	0.737479	-0.0588211	0.185414	0.215443	0.557914	-0.0489812	red|0.8619
7030	SIT1|ENSG00000137078	red	0.0798929	0.0851448	-0.0969558	-0.0824025	0.454406	0.861665	0.409493	0.48443	-0.0678664	0.130499	0.033773	0.319816	-0.0929949	red|0.8617
10319	ARHGAP25|ENSG00000163219	red	-0.0672905	0.0447613	-0.327677	-0.330306	0.588732	0.861179	0.611769	0.694975	-0.172503	0.192293	0.138545	0.562707	-0.0846496	red|0.8612
14989	HLA-DRB1|ENSG00000196126	red	0.0284592	-0.0416536	-0.0677408	-0.0804108	0.46923	0.860119	0.451669	0.602826	-0.154732	-0.0360248	-0.0842015	0.275932	-0.120779	red|0.8601
4337	KYNU|ENSG00000115919	red	-0.127525	-0.0240983	-0.316252	-0.205027	0.341176	0.859587	0.419046	0.648063	0.0384039	0.132513	0.186758	0.44311	-0.0639633	red|0.8596
15153	HLA-DQA1|ENSG00000196735	red	-0.094517	-0.0457642	-0.246875	-0.188453	0.417231	0.859554	0.447145	0.628973	-0.0308747	0.0907884	0.12406	0.427488	-0.0895484	red|0.8596
14807	CERKL|ENSG00000188452	red	0.00895567	0.0974119	-0.243082	-0.0999576	0.361026	0.859357	0.383142	0.658615	0.147521	0.224038	0.189261	0.424211	-0.220129	red|0.8594
6656	HAVCR2|ENSG00000135077	red	0.00555211	0.0296674	-0.169432	-0.105356	0.314138	0.858745	0.355118	0.658407	0.0554047	0.0964578	0.0609735	0.321386	-0.0758211	red|0.8587
9310	SAMSN1|ENSG00000155307	red	-0.15293	0.00885128	-0.381756	-0.286261	0.318836	0.858057	0.458725	0.700132	0.0155973	0.162322	0.178467	0.470569	-0.0229922	red|0.8581
7773	VAV1|ENSG00000141968	red	0.0261006	0.0809168	-0.246652	-0.307715	0.645058	0.857978	0.576634	0.581419	-0.2451	0.169602	0.059176	0.490102	-0.0467185	red|0.858
8809	CD226|ENSG00000150637	red	-0.15173	0.0622037	-0.474356	-0.349622	0.434156	0.857345	0.473337	0.602396	0.0199259	0.305955	0.344211	0.62146	-0.097154	red|0.8573
1179	STK10|ENSG00000072786	red	-0.0809566	0.0166355	-0.356254	-0.373548	0.497415	0.856653	0.574952	0.764682	-0.0944386	0.209692	0.196885	0.579946	-0.0605975	red|0.8567
7061	IRF4|ENSG00000137265	red	-0.091536	0.0549511	-0.37455	-0.291399	0.421793	0.855687	0.402741	0.533414	-0.0399704	0.22617	0.219708	0.470384	-0.0936292	red|0.8557
7262	STAT4|ENSG00000138378	red	0.144978	0.266715	-0.213008	-0.1566	0.520039	0.855684	0.459508	0.552096	-0.100099	0.300111	0.0603153	0.403041	-0.145579	red|0.8557
11322	CD3D|ENSG00000167286	red	0.143965	0.0839038	-0.00798518	0.00741129	0.497946	0.855667	0.398901	0.429833	-0.167316	0.0354109	-0.0967259	0.214878	-0.156769	red|0.8557
1494	PTPRC|ENSG00000081237	red	-0.272733	-0.0245132	-0.550378	-0.41048	0.380711	0.855415	0.477935	0.6416	0.0698377	0.300059	0.441272	0.689079	-0.0149235	red|0.8554
3578	CTSC|ENSG00000109861	red	-0.125416	-0.0410633	-0.300623	-0.206294	0.341472	0.855152	0.514123	0.798983	0.00292137	0.09284	0.129632	0.450673	-0.073074	red|0.8552
10244	FAIM3|ENSG00000162894	red	-0.0488678	0.0141891	-0.228851	-0.141809	0.414424	0.854414	0.429062	0.548147	-0.0158124	0.142994	0.128922	0.402905	-0.161176	red|0.8544
3802	CLEC4A|ENSG00000111729	red	0.136328	0.170903	-0.156914	-0.1207	0.539675	0.853932	0.507291	0.621992	-0.159245	0.158977	-0.0337973	0.374765	-0.152209	red|0.8539
13797	CSF1R|ENSG00000182578	red	-0.160667	-0.0619996	-0.398175	-0.401687	0.50144	0.853801	0.610315	0.752777	-0.164532	0.12982	0.190575	0.588381	-0.0460633	red|0.8538
15351	MPEG1|ENSG00000197629	red	-0.237784	-0.0801493	-0.490934	-0.407965	0.389501	0.853663	0.476445	0.657814	-0.0262881	0.179106	0.319762	0.591449	-0.00772004	red|0.8537
14303	GPRIN3|ENSG00000185477	red	-0.224487	0.0218229	-0.562871	-0.444341	0.433016	0.8535	0.52248	0.729493	0.00487567	0.304044	0.376224	0.675286	-0.0597625	red|0.8535
2964	EBI3|ENSG00000105246	red	0.0408111	0.000284591	-0.0863083	-0.103048	0.401616	0.850636	0.45157	0.604031	-0.12087	0.0194959	-0.0409821	0.281071	-0.124945	red|0.8506
9683	SLAMF8|ENSG00000158714	red	0.0277459	0.0489888	-0.152243	-0.0870482	0.324671	0.850644	0.335468	0.570572	0.0808846	0.145024	0.137191	0.336046	-0.128207	red|0.8506
5245	ZNF831|ENSG00000124203	red	-0.0886732	0.0774959	-0.387896	-0.321987	0.425452	0.850538	0.448453	0.552321	-0.0371159	0.286468	0.26666	0.517956	-0.0770402	red|0.8505
9848	UBASH3A|ENSG00000160185	red	0.092615	0.180648	-0.204131	-0.169513	0.479506	0.850459	0.407853	0.481815	-0.0602515	0.269	0.122201	0.392428	-0.0962301	red|0.8505
6355	ALOX5AP|ENSG00000132965	red	-0.0709405	-0.101932	-0.176105	-0.171543	0.548691	0.849765	0.559101	0.65334	-0.183408	-0.0233551	0.0150267	0.427007	-0.0977104	red|0.8498
7546	PSTPIP1|ENSG00000140368	red	0.340187	0.28634	0.0375394	-0.00353013	0.477464	0.849744	0.459398	0.583917	-0.192689	0.150131	-0.206669	0.181149	-0.188344	red|0.8497
9655	CD1D|ENSG00000158473	red	0.102236	0.110852	-0.12542	-0.134185	0.618914	0.848301	0.519409	0.607538	-0.158632	0.143958	0.00981168	0.403123	-0.162687	red|0.8483
6075	LILRB2|ENSG00000131042	red	-0.000192697	0.0835466	-0.257437	-0.236547	0.308908	0.847458	0.397732	0.690804	-0.020838	0.165016	0.0835441	0.364699	-0.0457403	red|0.8475
2228	IL2RB|ENSG00000100385	red	-0.118845	0.0448166	-0.390976	-0.360329	0.544624	0.847286	0.489012	0.536613	-0.0430395	0.275543	0.282871	0.587992	-0.0462771	red|0.8473
12342	CLEC7A|ENSG00000172243	red	-0.00699751	0.172967	-0.350123	-0.272568	0.39054	0.846544	0.423101	0.693114	0.0811464	0.335094	0.23583	0.511856	-0.0629166	red|0.8465
7099	IL18BP|ENSG00000137496	red	0.129735	0.190835	-0.122233	-0.107457	0.41526	0.846435	0.404639	0.619023	0.0394023	0.233457	0.0253566	0.32043	-0.145091	red|0.8464
8981	ARL11|ENSG00000152213	red	-0.0793647	-0.00735689	-0.270102	-0.270841	0.464169	0.845754	0.502151	0.658371	-0.0754141	0.12886	0.120007	0.476984	-0.0275458	red|0.8458
12406	KLHL6|ENSG00000172578	red	-0.0085796	0.1627	-0.305861	-0.21308	0.259164	0.844424	0.320142	0.639007	0.143501	0.320796	0.24233	0.419493	-0.0551954	red|0.8444
5542	CCR7|ENSG00000126353	red	0.00199964	0.048787	-0.200414	-0.158207	0.445556	0.843911	0.405421	0.478808	-0.0812641	0.135832	0.0845086	0.351492	-0.143624	red|0.8439
13551	PRF1|ENSG00000180644	red	0.0255588	0.0426528	-0.156928	-0.214483	0.570691	0.843583	0.521829	0.558839	-0.204498	0.095482	0.019587	0.397297	-0.0544623	red|0.8436
2996	CD33|ENSG00000105383	red	-0.0219785	0.0296277	-0.249436	-0.268392	0.414057	0.842844	0.518849	0.712442	-0.150176	0.109961	0.0482675	0.426704	-0.0115763	red|0.8428
4840	CXorf21|ENSG00000120280	red	-0.112493	0.0247778	-0.368242	-0.291309	0.386035	0.842413	0.424288	0.627188	0.0160403	0.203678	0.215768	0.489135	-0.0626829	red|0.8424
2222	CSF2RB|ENSG00000100368	red	-0.191594	-0.0116164	-0.469277	-0.379143	0.360423	0.842312	0.487283	0.739819	0.0226534	0.252954	0.333711	0.613802	-0.0396127	red|0.8423
13690	TIGIT|ENSG00000181847	red	0.0137057	0.099502	-0.221131	-0.115159	0.327074	0.841975	0.336646	0.488461	0.0412325	0.203231	0.141511	0.337706	-0.114654	red|0.842
9737	C1QC|ENSG00000159189	red	0.024523	0.000391657	-0.12416	-0.12633	0.357892	0.840718	0.394421	0.64052	-0.0290833	0.0463768	-0.00409856	0.287888	-0.0583072	red|0.8407
5435	C3|ENSG00000125730	red	-0.0795761	-0.061562	-0.256687	-0.228432	0.535737	0.840603	0.526607	0.604547	-0.136823	0.06356	0.109016	0.456297	-0.114507	red|0.8406
15870	AIF1|ENSG00000204472	red	0.143783	0.0328573	0.03484	0.0215869	0.444065	0.840251	0.453501	0.595219	-0.20215	-0.076035	-0.226137	0.158089	-0.131086	red|0.8403
15795	C10orf128|ENSG00000204161	red	-0.0100583	0.0106703	-0.19164	-0.209427	0.499574	0.839411	0.65389	0.816552	-0.248756	0.0249187	-0.0652911	0.406442	-0.0900505	red|0.8394
10408	MNDA|ENSG00000163563	red	-0.20318	-0.0817637	-0.414497	-0.349195	0.424553	0.837614	0.488381	0.640892	-0.0647174	0.12688	0.247743	0.561636	-0.0159697	red|0.8376
6807	DOCK10|ENSG00000135905	red	-0.189616	0.0427681	-0.515026	-0.376389	0.390778	0.837329	0.45389	0.690194	0.107016	0.355311	0.421985	0.658698	-0.103607	red|0.8373
15872	LST1|ENSG00000204482	red	0.216824	0.0839672	0.0891076	0.01884	0.529317	0.837088	0.485647	0.555582	-0.292707	-0.0721795	-0.292281	0.141724	-0.172763	red|0.8371
7390	CD27|ENSG00000139193	red	0.112018	0.101531	-0.0765348	-0.0216144	0.376806	0.836954	0.347356	0.462399	-0.0433715	0.122552	0.00985558	0.249901	-0.182884	red|0.837
2595	TNFSF13B|ENSG00000102524	red	-0.0655646	0.0566485	-0.316628	-0.145727	0.278154	0.836898	0.340422	0.599819	0.139987	0.212195	0.243837	0.439949	-0.186257	red|0.8369
4338	WIPF1|ENSG00000115935	red	-0.222534	-0.0533892	-0.483899	-0.463588	0.545734	0.836778	0.78358	0.844118	-0.206764	0.153449	0.193414	0.692743	-0.100828	red|0.8368
9228	GBP5|ENSG00000154451	red	-0.0499398	0.120634	-0.340748	-0.235079	0.299044	0.836262	0.309208	0.528498	0.123192	0.328701	0.308536	0.471263	-0.0706772	red|0.8363
15628	RCSD1|ENSG00000198771	red	-0.216788	-0.0674895	-0.427332	-0.383964	0.386773	0.836217	0.625178	0.812785	-0.0735728	0.151883	0.21017	0.599259	-0.0636699	red|0.8362
1218	TBX21|ENSG00000073861	red	0.163531	0.228609	-0.118171	-0.123954	0.47986	0.835809	0.419061	0.516816	-0.0901158	0.244371	0.0190547	0.311808	-0.0875465	red|0.8358
7167	PLCB2|ENSG00000137841	red	0.315064	0.397942	-0.109677	-0.0773123	0.412359	0.835439	0.34659	0.572535	-0.0204866	0.380791	0.00220439	0.290162	-0.205465	red|0.8354
10745	TAGAP|ENSG00000164691	red	-0.247646	-0.0357704	-0.513036	-0.442909	0.449867	0.834998	0.580934	0.663569	-0.0531679	0.234318	0.312347	0.654157	-0.0246456	red|0.835
10306	TNFAIP8L2|ENSG00000163154	red	0.152759	0.0471036	0.0304361	-0.00629388	0.471794	0.834242	0.403406	0.519089	-0.166056	-0.0306137	-0.164187	0.180361	-0.136251	red|0.8342
14804	SELL|ENSG00000188404	red	-0.185801	-0.0806678	-0.33301	-0.237484	0.33941	0.834217	0.437383	0.583499	-0.00371836	0.100855	0.203634	0.475192	-0.0571646	red|0.8342
11692	INPP5D|ENSG00000168918	red	-0.0715806	0.0250354	-0.339535	-0.430584	0.746551	0.833718	0.774496	0.716554	-0.366707	0.146735	0.0589533	0.603742	-0.0555094	red|0.8337
5490	S1PR4|ENSG00000125910	red	0.215831	0.101164	0.0709787	-0.0125315	0.423514	0.83278	0.399682	0.516489	-0.198493	0.00385729	-0.186745	0.145058	-0.154738	red|0.8328
2116	MFNG|ENSG00000100060	red	0.0817933	0.0451002	-0.119431	-0.156672	0.473975	0.832683	0.574591	0.783006	-0.2089	0.0444915	-0.0953936	0.332049	-0.161509	red|0.8327
10209	SLAMF6|ENSG00000162739	red	-0.0688301	0.0234479	-0.248742	-0.202511	0.412601	0.832499	0.455292	0.540514	-0.0406046	0.164782	0.173898	0.446483	-0.0720709	red|0.8325
6489	CD180|ENSG00000134061	red	-0.137255	-0.0778094	-0.287833	-0.21956	0.360579	0.832081	0.404113	0.601897	0.0497809	0.0899588	0.186752	0.444931	-0.0349462	red|0.8321
11796	RNASE6|ENSG00000169413	red	-0.00108686	-0.0466232	-0.098615	-0.0661046	0.475378	0.831964	0.504068	0.653455	-0.125241	-0.0159824	-0.0159328	0.349696	-0.181967	red|0.832
10410	IFI16|ENSG00000163565	red	-0.148627	-0.0030082	-0.391616	-0.395207	0.710636	0.831826	0.758456	0.779002	-0.262985	0.148052	0.116789	0.639901	-0.0718447	red|0.8318
7576	HAPLN3|ENSG00000140511	red	0.201983	0.162819	-0.0352988	-0.0305939	0.534555	0.831176	0.516467	0.685103	-0.131183	0.126044	-0.123435	0.277072	-0.250789	red|0.8312
17437	PIK3R6|ENSG00000276231	red	0.15518	0.235405	-0.190649	-0.267447	0.540479	0.830868	0.521928	0.647355	-0.170951	0.262376	5.86232e-05	0.385492	-0.0425409	red|0.8309
8470	IL2RG|ENSG00000147168	red	0.0466809	0.0325882	-0.0952569	-0.0266188	0.439893	0.828095	0.354631	0.432907	-0.0395366	0.076699	0.046994	0.280257	-0.233634	red|0.8281
14549	CXCR3|ENSG00000186810	red	0.111679	0.127155	-0.106547	-0.109312	0.452312	0.826281	0.357835	0.456578	-0.0573432	0.187219	0.0570559	0.304264	-0.123072	red|0.8263
5013	CXCR4|ENSG00000121966	red	-0.0649802	0.00385145	-0.247883	-0.189436	0.379657	0.825664	0.474406	0.648119	-0.0657334	0.0984641	0.0691645	0.388553	-0.140386	red|0.8257
5593	FAM78A|ENSG00000126882	red	0.126353	0.16179	-0.168122	-0.139516	0.329511	0.825618	0.365738	0.621048	0.0295203	0.237804	0.0908248	0.331345	-0.190789	red|0.8256
14669	TRPV2|ENSG00000187688	red	-0.0131611	-0.0313607	-0.189944	-0.248262	0.472504	0.825572	0.660229	0.825999	-0.223946	0.00645434	-0.06184	0.402157	-0.123173	red|0.8256
7090	TLR2|ENSG00000137462	red	-0.107388	0.006536	-0.356477	-0.34785	0.675039	0.825305	0.624639	0.676117	-0.186831	0.165922	0.169713	0.598327	-0.0924951	red|0.8253
16506	HLA-DPA1|ENSG00000231389	red	-0.0975377	-0.0745139	-0.234285	-0.214238	0.48181	0.825319	0.554177	0.670119	-0.123519	0.0279983	0.0671791	0.450091	-0.107368	red|0.8253
9709	FCER1G|ENSG00000158869	red	0.0675672	0.0292632	-0.0533495	-0.0333965	0.289033	0.825099	0.337454	0.62257	-0.0117654	-0.00230994	-0.0912544	0.190118	-0.0745599	red|0.8251
7548	BCL2A1|ENSG00000140379	red	0.0787291	0.0863133	-0.102918	-0.0738353	0.392869	0.825026	0.358044	0.488234	-0.103446	0.0529538	-0.0623666	0.222782	-0.0658677	red|0.825
8277	GZMA|ENSG00000145649	red	0.0722723	0.0615842	-0.0743917	-0.0376387	0.417371	0.824263	0.39697	0.50289	-0.101628	0.0508738	-0.0414488	0.253318	-0.139478	red|0.8243
7821	SIGLEC10|ENSG00000142512	red	-0.0259555	0.0639556	-0.265989	-0.268932	0.544339	0.823911	0.466976	0.576909	-0.0462353	0.230761	0.193407	0.50501	-0.0884942	red|0.8239
15970	SLFN12L|ENSG00000205045	red	0.012826	0.225452	-0.372948	-0.292918	0.432602	0.823388	0.431451	0.556995	-0.0297607	0.392754	0.256959	0.508456	-0.0843817	red|0.8234
4436	NCF2|ENSG00000116701	red	-0.111535	-0.0161429	-0.301833	-0.214837	0.266702	0.821784	0.371912	0.661823	0.0748703	0.13674	0.184269	0.413645	-0.027103	red|0.8218
1764	SIRPG|ENSG00000089012	red	0.0687611	0.0978089	-0.121725	-0.077041	0.377994	0.821727	0.337855	0.427584	-0.0105591	0.158385	0.0785103	0.29646	-0.116126	red|0.8217
12873	LRRC25|ENSG00000175489	red	-0.0180935	-0.0314996	-0.16005	-0.225559	0.386937	0.821534	0.471767	0.684997	-0.113084	0.0238891	0.00605471	0.32994	-0.0252155	red|0.8215
5265	ZBP1|ENSG00000124256	red	0.270813	0.32866	-0.0501364	-0.0597046	0.408403	0.821328	0.2936	0.44309	-0.0056843	0.297373	0.0115828	0.238145	-0.0861599	red|0.8213
14876	FAM26F|ENSG00000188820	red	0.114798	0.0577495	-0.0260103	-0.0287419	0.536501	0.821268	0.438304	0.481517	-0.148464	0.0576106	-0.0433322	0.292543	-0.157615	red|0.8213
6719	TESPA1|ENSG00000135426	red	-0.0376459	0.0496932	-0.23018	-0.256638	0.351066	0.82024	0.445001	0.621998	-0.0630239	0.152357	0.109845	0.408498	0.013122	red|0.8202
15815	HLA-DMA|ENSG00000204257	red	0.194275	0.110172	0.0542588	0.0686791	0.453392	0.820072	0.356116	0.515548	-0.0815505	0.0318779	-0.1431	0.161187	-0.182968	red|0.8201
1397	P2RY10|ENSG00000078589	red	-0.24275	-0.041379	-0.483356	-0.369677	0.381389	0.819375	0.454857	0.568632	0.0115256	0.2301	0.35545	0.59582	-0.0346474	red|0.8194
7034	CD72|ENSG00000137101	red	0.305274	0.256072	0.0486873	0.00505178	0.412021	0.818593	0.367883	0.514259	-0.12138	0.129412	-0.191761	0.143722	-0.133421	red|0.8186
12018	SERPINB9|ENSG00000170542	red	-0.25876	-0.0438922	-0.518812	-0.500184	0.562352	0.818161	0.716534	0.763794	-0.201005	0.192779	0.238404	0.693738	-0.0511645	red|0.8182
5614	BCL11B|ENSG00000127152	red	-0.0521276	0.0952758	-0.354869	-0.343395	0.618762	0.8181	0.554586	0.518634	-0.142306	0.269075	0.210266	0.573635	-0.0467237	red|0.8181
2993	NKG7|ENSG00000105374	red	0.141743	0.0697907	0.00924214	-0.0383873	0.525101	0.817975	0.450744	0.474689	-0.221646	0.00447737	-0.141694	0.221997	-0.13086	red|0.818
6377	EPSTI1|ENSG00000133106	red	-0.0127654	0.0876073	-0.249772	-0.269475	0.566	0.818049	0.511114	0.549556	-0.0992595	0.205803	0.136413	0.494449	-0.00435787	red|0.818
2742	IL21R|ENSG00000103522	red	0.108248	0.185654	-0.178815	-0.127683	0.297188	0.816944	0.291725	0.476712	0.0415741	0.257151	0.109598	0.301445	-0.0863577	red|0.8169
10830	TMEM71|ENSG00000165071	red	-0.0567578	0.0800283	-0.320771	-0.350312	0.664218	0.816949	0.692607	0.663338	-0.295871	0.170575	0.0616466	0.545807	-0.0446837	red|0.8169
12607	CD7|ENSG00000173762	red	0.233626	0.140444	0.0705839	-0.0370436	0.589906	0.816418	0.431362	0.417664	-0.261472	0.0408356	-0.194169	0.16617	-0.114766	red|0.8164
4994	CCR2|ENSG00000121807	red	-0.207108	-0.0520404	-0.44484	-0.350567	0.463003	0.816311	0.510187	0.591295	-0.0590492	0.197271	0.323405	0.621243	-0.0472224	red|0.8163
8236	PLAC8|ENSG00000145287	red	0.103744	0.0889348	-0.0742992	-0.102648	0.685766	0.816064	0.471298	0.442045	-0.192572	0.0949673	-0.0169685	0.368825	-0.131216	red|0.8161
4730	CSF3R|ENSG00000119535	red	0.0397334	0.17344	-0.30885	-0.34408	0.451967	0.814947	0.505138	0.697211	-0.160009	0.252768	0.0812575	0.454467	-0.0102159	red|0.8149
6272	CLEC10A|ENSG00000132514	red	-0.0840235	-0.0420034	-0.242001	-0.247616	0.54086	0.814889	0.550372	0.557168	-0.205657	0.0623776	0.0875682	0.460189	-0.0388713	red|0.8149
11641	IL7R|ENSG00000168685	red	-0.155191	0.00358435	-0.368141	-0.299806	0.433626	0.814602	0.477828	0.572132	-0.0415281	0.214786	0.281486	0.545192	-0.0338337	red|0.8146
10852	CYBB|ENSG00000165168	red	-0.284051	-0.137989	-0.493656	-0.358396	0.312761	0.81407	0.423699	0.633776	0.0513678	0.149621	0.379099	0.599542	-0.0284706	red|0.8141
13124	SAMD9L|ENSG00000177409	red	-0.121969	0.117905	-0.469108	-0.416919	0.486705	0.813155	0.536983	0.659434	-0.00487975	0.361586	0.32257	0.656609	-0.0545819	red|0.8132
12538	C1QB|ENSG00000173369	red	0.0676924	-0.0130544	-0.0406191	-0.0630172	0.351794	0.811663	0.372033	0.587353	-0.0869065	-0.0292662	-0.082154	0.211212	-0.0651214	red|0.8117
10701	SAMD3|ENSG00000164483	red	0.000567797	0.141965	-0.264501	-0.13629	0.320546	0.811557	0.375751	0.601484	0.103531	0.277755	0.204573	0.431844	-0.123781	red|0.8116
3958	LY86|ENSG00000112799	red	0.107516	0.00943504	0.00910601	0.00381105	0.37384	0.81015	0.41787	0.591493	-0.139496	-0.0798074	-0.19227	0.164308	-0.129669	red|0.8102
4623	LRMP|ENSG00000118308	red	-0.0697772	0.076402	-0.346256	-0.359695	0.627425	0.809743	0.599951	0.65353	-0.191846	0.223095	0.158095	0.576024	-0.00174307	red|0.8097
5439	TNFSF14|ENSG00000125735	red	-0.0222413	0.135363	-0.299123	-0.260268	0.46575	0.809728	0.425513	0.537346	-0.020292	0.276911	0.187857	0.465072	-0.0400031	red|0.8097
12657	TLR6|ENSG00000174130	red	-0.162332	0.0675238	-0.496291	-0.402961	0.413005	0.80969	0.482219	0.653265	0.0328167	0.344395	0.374148	0.642522	-0.0518515	red|0.8097
10394	TRAT1|ENSG00000163519	red	-0.182859	-0.0127308	-0.385471	-0.236177	0.301278	0.809237	0.389803	0.543801	0.0638888	0.194441	0.278071	0.491461	-0.0787532	red|0.8092
3587	CRTAM|ENSG00000109943	red	-0.109605	0.0102849	-0.296315	-0.193511	0.38003	0.809075	0.434699	0.547924	-0.0282003	0.151883	0.169117	0.436637	-0.0754566	red|0.8091
12336	CXCR6|ENSG00000172215	red	-0.0482373	0.0547286	-0.265871	-0.272523	0.535697	0.809079	0.484418	0.470646	-0.167124	0.157738	0.122671	0.441389	-0.0083063	red|0.8091
3812	KLRB1|ENSG00000111796	red	0.0401229	0.0137617	-0.0666807	-0.0892754	0.540598	0.809028	0.505439	0.481189	-0.245956	-0.00978964	-0.06568	0.299229	-0.0641009	red|0.809
6025	GMFG|ENSG00000130755	red	0.221264	0.079595	0.120874	0.0408844	0.431638	0.808921	0.459442	0.614538	-0.277059	-0.0922341	-0.322846	0.0866456	-0.149377	red|0.8089
12539	C1QA|ENSG00000173372	red	0.163097	0.0301651	0.0632481	0.0143588	0.371563	0.808713	0.401279	0.586776	-0.16657	-0.0799623	-0.227566	0.113789	-0.118123	red|0.8087
7672	SKAP1|ENSG00000141293	red	0.0937626	0.0774522	-0.0568732	0.00457008	0.389735	0.808444	0.38015	0.527229	-0.0530032	0.0406684	-0.074986	0.23127	-0.11371	red|0.8084
2437	SAMHD1|ENSG00000101347	red	-0.244842	-0.115557	-0.445658	-0.346895	0.377385	0.808141	0.511781	0.699326	0.0599031	0.170796	0.345619	0.628144	-0.166458	red|0.8081
12157	CHST11|ENSG00000171310	red	-0.221827	-0.0738503	-0.442946	-0.447131	0.685571	0.807581	0.731859	0.749105	-0.215477	0.152732	0.212182	0.690665	-0.0834008	red|0.8076
17316	CCL5|ENSG00000271503	red	0.0791798	0.0373232	-0.0531335	-0.100898	0.57245	0.807234	0.507124	0.460809	-0.265108	0.000280891	-0.102951	0.281886	-0.104892	red|0.8072
2568	CD40LG|ENSG00000102245	red	-0.128078	0.0124524	-0.330433	-0.263795	0.339335	0.806302	0.400825	0.558732	0.0191525	0.198157	0.241256	0.459485	-0.0296493	red|0.8063
16659	HLA-DOB|ENSG00000241106	red	0.150885	0.157518	-0.0719473	-0.0582997	0.402904	0.80589	0.344561	0.446098	-0.0556761	0.148887	-0.0132228	0.263704	-0.130666	red|0.8059
3119	TFEC|ENSG00000105967	red	-0.142842	0.0657997	-0.430354	-0.260329	0.209045	0.805492	0.322833	0.635566	0.207819	0.304974	0.355588	0.513084	-0.0524725	red|0.8055
9789	GPR114|ENSG00000159618	red	0.0190648	0.109083	-0.265787	-0.305286	0.703892	0.805544	0.531331	0.482538	-0.1819	0.252005	0.166154	0.536898	-0.0791632	red|0.8055
10183	GBP2|ENSG00000162645	red	-0.0580683	-0.0475957	-0.223269	-0.283036	0.759389	0.804971	0.785524	0.670288	-0.39249	-0.00598502	-0.0608891	0.513966	-0.150984	red|0.805
458	SH2D2A|ENSG00000027869	red	0.212407	0.178149	0.0111331	0.0132722	0.424963	0.804888	0.387284	0.479201	-0.161614	0.0831952	-0.16266	0.15653	-0.146351	red|0.8049
5001	TMEM156|ENSG00000121895	red	0.0488901	0.103031	-0.137137	-0.107515	0.444605	0.802662	0.402103	0.480021	-0.0728903	0.136957	0.0536311	0.334109	-0.113356	red|0.8027
2369	SLA2|ENSG00000101082	red	0.0807123	0.182902	-0.194409	-0.107125	0.426591	0.802085	0.326448	0.472039	0.0343	0.294492	0.13881	0.359612	-0.211869	red|0.8021
3145	CPVL|ENSG00000106066	red	-0.246045	-0.18998	-0.368958	-0.320467	0.428646	0.801017	0.647335	0.727637	-0.192671	-0.0334037	0.113498	0.521897	-0.0506295	red|0.801
4514	GBP1|ENSG00000117228	red	-0.170868	-0.00400026	-0.416872	-0.4087	0.604062	0.800843	0.681809	0.651324	-0.20201	0.175067	0.167528	0.625868	-0.0693454	red|0.8008
1081	DAPP1|ENSG00000070190	red	-0.141856	-0.0314917	-0.353305	-0.322536	0.553772	0.800495	0.587667	0.585126	-0.161167	0.128865	0.161517	0.559414	-0.0964866	red|0.8005
10008	IKZF3|ENSG00000161405	red	-0.0222507	0.11106	-0.296262	-0.164569	0.379182	0.800397	0.338585	0.481382	0.0799791	0.292119	0.275205	0.456538	-0.191209	red|0.8004
11995	CD14|ENSG00000170458	red	0.0216038	-0.0414303	-0.10609	-0.175367	0.442185	0.799874	0.493924	0.617148	-0.249985	-0.0578203	-0.105031	0.267395	-0.024243	red|0.7999
10613	IL15|ENSG00000164136	red	0.10403	0.223019	-0.198908	-0.234552	0.544384	0.799619	0.536386	0.60465	-0.17623	0.237325	0.0261288	0.438735	-0.0367096	red|0.7996
709	LY75|ENSG00000054219	red	-0.0866935	0.00968543	-0.291602	-0.288436	0.673268	0.799196	0.617084	0.591716	-0.209462	0.12798	0.116607	0.527126	-0.0703566	red|0.7992
7451	ITGB7|ENSG00000139626	red	-0.0982571	0.0944684	-0.412459	-0.319362	0.510429	0.798999	0.439732	0.516827	0.025123	0.356119	0.33426	0.599902	-0.105027	red|0.799
3484	FAM20A|ENSG00000108950	red	0.0501204	0.0936363	-0.19532	-0.169795	0.341308	0.798846	0.474049	0.758105	-0.0531048	0.137283	0.00360943	0.339635	-0.0992009	red|0.7988
7096	SLCO2B1|ENSG00000137491	red	-0.141344	0.0202865	-0.428778	-0.381586	0.323258	0.798455	0.497577	0.771604	-0.00136594	0.246254	0.270986	0.559766	-0.00618854	red|0.7985
4200	ZAP70|ENSG00000115085	red	0.428999	0.468213	0.0345228	0.0206349	0.437175	0.79812	0.284961	0.406407	-0.0605416	0.36003	-0.0933284	0.153785	-0.14772	red|0.7981
8377	SCML4|ENSG00000146285	red	0.105893	0.169112	-0.144483	-0.165984	0.485015	0.798054	0.421365	0.462658	-0.122919	0.208	0.0640093	0.341413	-0.0819237	red|0.7981
6841	PLXNC1|ENSG00000136040	red	-0.233721	0.00497168	-0.549258	-0.40197	0.378346	0.798025	0.491951	0.739069	0.114305	0.317427	0.418239	0.685868	-0.0612235	red|0.798
11316	DPEP2|ENSG00000167261	red	0.217832	0.193045	-0.0108678	-0.0870967	0.339832	0.79736	0.437759	0.666464	-0.185369	0.0770669	-0.198469	0.168025	-0.0630263	red|0.7974
12509	PARP15|ENSG00000173200	red	0.128649	0.360593	-0.301583	-0.249459	0.369503	0.797377	0.402858	0.551762	0.0108118	0.460326	0.188025	0.440905	-0.0503092	red|0.7974
9365	SLA|ENSG00000155926	red	-0.0212849	0.0478068	-0.210607	-0.206003	0.389211	0.796754	0.457354	0.632599	-0.0634896	0.14709	0.0979223	0.398435	-0.0317298	red|0.7968
9136	CD8A|ENSG00000153563	red	-0.0141898	0.078249	-0.228394	-0.221097	0.599633	0.796718	0.519622	0.469231	-0.178569	0.16136	0.0745489	0.441075	-0.0632117	red|0.7967
3306	RASSF4|ENSG00000107551	red	0.211185	0.243703	-0.121133	-0.0922044	0.518165	0.796553	0.603574	0.660701	-0.169118	0.211748	-0.0937316	0.338008	-0.276746	red|0.7966
13245	ZC3H12D|ENSG00000178199	red	0.188376	0.296448	-0.135694	-0.153021	0.376303	0.796223	0.417537	0.56311	-0.0553138	0.318104	0.028945	0.308073	-0.14058	red|0.7962
7600	ITGAX|ENSG00000140678	red	0.262347	0.347995	-0.0969872	-0.0754363	0.243305	0.795622	0.231662	0.581696	0.104024	0.330124	0.0151667	0.19361	-0.0602838	red|0.7956
3460	ABI3|ENSG00000108798	red	0.137706	0.0291151	0.0108851	-0.144212	0.553767	0.795299	0.559247	0.721665	-0.297284	-0.0347735	-0.199176	0.250549	-0.0911558	red|0.7953
12655	TLR10|ENSG00000174123	red	-0.114354	0.00976093	-0.35395	-0.304307	0.522447	0.794566	0.488175	0.476091	-0.10694	0.200864	0.239596	0.543325	-0.0749806	red|0.7946
3985	GZMK|ENSG00000113088	red	-0.0450069	-0.013305	-0.166547	-0.0975767	0.312895	0.794487	0.413801	0.516958	-0.0629521	0.0402324	0.0409863	0.304303	-0.111144	red|0.7945
12922	GAPT|ENSG00000175857	red	-0.149528	-0.0488168	-0.308613	-0.298929	0.472776	0.794119	0.565903	0.652479	-0.107766	0.115183	0.158462	0.539427	-0.0389948	red|0.7941
5018	FLT3|ENSG00000122025	red	-0.16116	-0.0441896	-0.366084	-0.29805	0.465325	0.794048	0.508013	0.581885	-0.0845571	0.161549	0.261452	0.550431	-0.107398	red|0.794
9658	CD1C|ENSG00000158481	red	-0.0392843	0.0110652	-0.22746	-0.210806	0.600219	0.793783	0.538118	0.515016	-0.183958	0.104786	0.073682	0.457892	-0.109013	red|0.7938
10411	AIM2|ENSG00000163568	red	0.0317541	0.0461748	-0.114776	-0.0950099	0.360388	0.793682	0.359561	0.474763	-0.0672119	0.0957976	0.0503649	0.299526	-0.123718	red|0.7937
11278	GNGT2|ENSG00000167083	red	0.0402914	-0.0460152	-0.0414863	-0.135909	0.473765	0.793265	0.523156	0.661917	-0.27702	-0.0974189	-0.152281	0.253096	-0.0611845	red|0.7933
302	TYROBP|ENSG00000011600	red	0.187376	0.0438897	0.114713	0.0655785	0.328645	0.793184	0.356531	0.60521	-0.120648	-0.0895172	-0.269859	0.0590074	-0.12023	red|0.7932
3680	CLEC2B|ENSG00000110852	red	0.114151	0.0648964	-0.0541621	-0.0941138	0.623271	0.793229	0.626042	0.663033	-0.344333	-0.0361607	-0.222384	0.286115	-0.163667	red|0.7932
2646	CCL22|ENSG00000102962	red	0.0137277	0.0169899	-0.158445	-0.0750521	0.381085	0.792876	0.357946	0.492256	-0.0276814	0.090504	0.0836627	0.304475	-0.168795	red|0.7929
10418	ICOS|ENSG00000163600	red	-0.00338343	0.126955	-0.290586	-0.181153	0.282622	0.792835	0.259223	0.450077	0.0743015	0.247494	0.190227	0.343136	-0.113384	red|0.7928
14140	LPAR5|ENSG00000184574	red	-0.0538549	0.0474751	-0.306809	-0.383	0.616697	0.792152	0.612736	0.653186	-0.202047	0.18305	0.09255	0.542715	-0.0228727	red|0.7922
6803	GPR55|ENSG00000135898	red	0.0278745	0.0760747	-0.200567	-0.278925	0.639704	0.792019	0.583026	0.53964	-0.250809	0.16302	0.0724809	0.473404	-0.0528842	red|0.792
7303	SEMA7A|ENSG00000138623	red	-0.0164441	0.0733421	-0.241578	-0.202316	0.340762	0.791644	0.449753	0.673253	-0.0354007	0.164755	0.0750206	0.377612	-0.0554581	red|0.7916
680	CYBA|ENSG00000051523	red	0.249092	0.109999	0.10002	-0.0878891	0.701889	0.791393	0.605905	0.552736	-0.423304	-0.0407048	-0.32534	0.19926	-0.119117	red|0.7914
8352	PPP1R18|ENSG00000146112	red	-0.0231378	0.0712888	-0.278122	-0.272413	0.543405	0.791117	0.700313	0.819537	-0.171007	0.164739	-0.00825643	0.485168	-0.211506	red|0.7911
10500	CCR1|ENSG00000163823	red	-0.212411	-0.0357416	-0.431814	-0.340005	0.2856	0.789931	0.384711	0.632207	0.0707089	0.184866	0.277688	0.506177	0.0363573	red|0.7899
5032	LAX1|ENSG00000122188	red	-0.212908	0.0137444	-0.493851	-0.441174	0.357392	0.78979	0.462721	0.605594	-0.0300868	0.279786	0.348805	0.594505	0.0390293	red|0.7898
8827	IL18|ENSG00000150782	red	0.128716	0.112121	-0.0578568	-0.109156	0.685818	0.789549	0.581731	0.579041	-0.263887	0.0694166	-0.106086	0.349965	-0.119288	red|0.7895
14014	CCR4|ENSG00000183813	red	-0.171412	0.0323728	-0.424637	-0.276213	0.262799	0.789172	0.332856	0.532952	0.131633	0.281159	0.340726	0.500547	-0.0537354	red|0.7892
3644	SLC15A3|ENSG00000110446	red	0.15149	0.0544255	-0.00455644	-0.0894399	0.33357	0.788421	0.468254	0.714884	-0.138391	-0.0347419	-0.214281	0.156373	-0.0809149	red|0.7884
16968	TIFAB|ENSG00000255833	red	-0.0930494	-0.00264566	-0.30557	-0.204603	0.319871	0.788211	0.336727	0.459059	0.02773	0.170484	0.227674	0.412823	-0.0637404	red|0.7882
11275	MEI1|ENSG00000167077	red	0.294097	0.281911	0.0142553	0.0252507	0.426199	0.787262	0.318695	0.47871	-0.077304	0.184842	-0.103992	0.172686	-0.209849	red|0.7873
2125	SH3BP1|ENSG00000100092	red	0.154348	0.157876	-0.127575	-0.204877	0.797697	0.787194	0.629796	0.536218	-0.30993	0.156112	-0.0988234	0.41626	-0.122788	red|0.7872
1941	UNC13D|ENSG00000092929	red	0.469096	0.498099	0.00246148	-0.0393134	0.519442	0.786948	0.384037	0.51699	-0.124198	0.370808	-0.147702	0.217497	-0.207951	red|0.7869
5036	CD244|ENSG00000122223	red	-0.0344411	0.02663	-0.247048	-0.306707	0.61059	0.786421	0.546747	0.498547	-0.266217	0.104381	0.0534292	0.448266	-0.0307999	red|0.7864
10243	IL24|ENSG00000162892	red	0.0752281	0.0703399	-0.0962818	-0.00516533	0.411941	0.785971	0.374193	0.47017	-0.0373647	0.0892443	0.00611253	0.276461	-0.237361	red|0.786
7	FGR|ENSG00000000938	red	0.0188085	0.0826378	-0.176612	-0.290756	0.499651	0.785859	0.591924	0.726061	-0.269141	0.0892863	-0.0675646	0.363097	0.00745247	red|0.7859
16463	LTB|ENSG00000227507	red	0.230338	0.1302	0.0794646	0.107714	0.348255	0.785609	0.269874	0.373552	-0.0585839	0.0470036	-0.134029	0.0971982	-0.225372	red|0.7856
12781	GPR171|ENSG00000174946	red	-0.0499416	0.119204	-0.286033	-0.243775	0.464649	0.785424	0.444028	0.512011	-0.040218	0.254904	0.176963	0.457568	-0.054007	red|0.7854
7889	C1orf162|ENSG00000143110	red	0.289225	0.236326	0.055032	0.0203589	0.434023	0.785117	0.428603	0.623629	-0.159094	0.0888605	-0.222354	0.169379	-0.224294	red|0.7851
15898	HLA-E|ENSG00000204592	red	0.00575983	-0.00915671	-0.103414	-0.27255	0.661246	0.784908	0.603991	0.558142	-0.367423	0.008627	-0.0595921	0.396709	-0.00590969	red|0.7849
17197	RASSF5|ENSG00000266094	red	-0.0795719	0.0638198	-0.364219	-0.431001	0.779065	0.784908	0.657478	0.575486	-0.247269	0.221917	0.152364	0.62583	-0.00221311	red|0.7849
5846	RIPK3|ENSG00000129465	red	0.0978912	0.174506	-0.205224	-0.314887	0.776222	0.784657	0.668828	0.630406	-0.338374	0.203182	-0.0194583	0.480046	-0.027643	red|0.7847
14106	CSF1|ENSG00000184371	red	-0.0512559	0.00372339	-0.271168	-0.36483	0.643813	0.784564	0.761191	0.790535	-0.319383	0.073631	-0.0330546	0.501493	-0.108965	red|0.7846
7608	IGSF6|ENSG00000140749	red	-0.0292023	0.00137681	-0.188722	-0.126428	0.267596	0.784017	0.299726	0.551638	0.0493695	0.0512379	0.0632699	0.267456	-0.0361784	red|0.784
5843	SIGLEC9|ENSG00000129450	red	0.0258033	0.0784333	-0.206982	-0.165382	0.264163	0.783925	0.286672	0.623137	0.0741577	0.162991	0.109737	0.311286	-0.0303413	red|0.7839
948	CD84|ENSG00000066294	red	-0.224095	-0.0158589	-0.490935	-0.346412	0.209686	0.783693	0.345837	0.649582	0.168158	0.280686	0.417438	0.573707	-0.00115773	red|0.7837
4036	ST8SIA4|ENSG00000113532	red	-0.23059	-0.0602993	-0.459081	-0.37069	0.315893	0.78126	0.462495	0.766265	0.0416236	0.189766	0.315449	0.587835	-0.0467448	red|0.7813
9772	C1R|ENSG00000159403	red	-0.0503873	-0.100756	-0.153603	-0.156626	0.544866	0.780205	0.728711	0.768754	-0.257547	-0.0741957	-0.0927106	0.408485	-0.20634	red|0.7802
12223	P2RY6|ENSG00000171631	red	0.051988	0.0697246	-0.152978	-0.147429	0.406527	0.778462	0.361869	0.605708	-0.027521	0.130494	0.0253435	0.302933	-0.177157	red|0.7785
14425	CD300LF|ENSG00000186074	red	0.0904256	0.0987499	-0.113463	-0.0644461	0.265736	0.77827	0.243449	0.517364	0.0681807	0.130057	0.0433798	0.226432	-0.0323711	red|0.7783
2590	KIAA0226L|ENSG00000102445	red	-0.0312555	0.0427865	-0.251529	-0.204916	0.465194	0.777673	0.558081	0.673311	-0.080043	0.139535	0.0820951	0.438616	-0.157773	red|0.7777
9662	CD1E|ENSG00000158488	red	-0.0733326	0.00850638	-0.264521	-0.2188	0.576465	0.77664	0.504299	0.491536	-0.108431	0.164237	0.180215	0.511198	-0.0782116	red|0.7766
12271	C3AR1|ENSG00000171860	red	-0.129593	-0.0497395	-0.308006	-0.26597	0.291709	0.775726	0.428675	0.712131	-0.00231812	0.0881476	0.141432	0.41884	-0.00122177	red|0.7757
256	STAB1|ENSG00000010327	red	0.128666	0.159487	-0.21276	-0.226174	0.427701	0.775633	0.535002	0.804286	-0.147144	0.190551	0.000116581	0.366147	-0.190171	red|0.7756
11707	SIGLEC7|ENSG00000168995	red	-0.0334298	0.00799211	-0.202718	-0.153045	0.2806	0.775374	0.277269	0.547429	0.0922094	0.122195	0.13461	0.319497	-0.00562208	red|0.7754
15012	SIRPB2|ENSG00000196209	red	-0.102179	0.0533488	-0.359245	-0.28313	0.276355	0.774987	0.38606	0.650015	0.0732843	0.253511	0.260298	0.49167	-0.00784877	red|0.775
8814	RGS18|ENSG00000150681	red	-0.277839	-0.0993741	-0.455664	-0.389702	0.461838	0.774646	0.576447	0.656656	-0.0724867	0.151946	0.311787	0.653927	0.00446296	red|0.7746
4924	TNFRSF8|ENSG00000120949	red	0.0681485	0.0351177	-0.0740212	-0.0947318	0.331317	0.77438	0.416783	0.598649	-0.101628	0.0282767	-0.0634746	0.236833	-0.0689467	red|0.7744
12419	THEMIS|ENSG00000172673	red	-0.272592	-0.0342396	-0.509771	-0.392117	0.428656	0.774137	0.485275	0.548236	0.00370108	0.262761	0.395427	0.664436	-0.00556058	red|0.7741
11250	MS4A7|ENSG00000166927	red	-0.0606625	0.0680411	-0.300849	-0.216298	0.259791	0.773821	0.384964	0.718485	0.0597007	0.186231	0.1517	0.388151	-0.0399295	red|0.7738
466	ARNTL2|ENSG00000029153	red	-0.145036	0.00862789	-0.38678	-0.291476	0.572963	0.773375	0.521048	0.633904	-0.0251992	0.210621	0.225448	0.58516	-0.130284	red|0.7734
9241	LY96|ENSG00000154589	red	0.0783485	0.00105407	0.00773395	0.0892196	0.298871	0.773259	0.387499	0.638182	-0.0435139	-0.0653023	-0.155688	0.155109	-0.22889	red|0.7733
6754	STX11|ENSG00000135604	red	-0.204032	-0.00638631	-0.450241	-0.383604	0.362774	0.77228	0.500233	0.736461	0.00269731	0.226965	0.233737	0.547395	-0.0812696	red|0.7723
11134	PLD4|ENSG00000166428	red	0.11331	0.0589741	-0.0834057	-0.181398	0.654076	0.772295	0.568392	0.560844	-0.287141	0.0728624	-0.0751995	0.369076	-0.120197	red|0.7723
2925	LILRA1|ENSG00000104974	red	-0.210418	-0.0710331	-0.427221	-0.442518	0.475034	0.772086	0.557836	0.67822	-0.142026	0.135067	0.214676	0.577496	0.0429167	red|0.7721
2915	IL4I1|ENSG00000104951	red	0.211027	0.151302	0.0271912	0.0481523	0.261539	0.771601	0.154617	0.402747	0.106325	0.137401	-0.0199926	0.117319	-0.115706	red|0.7716
10198	NLRP3|ENSG00000162711	red	-0.191961	-0.0158524	-0.478364	-0.420435	0.466977	0.771523	0.559421	0.680293	-0.116125	0.209026	0.242717	0.590102	-0.0580353	red|0.7715
13608	FCRL6|ENSG00000181036	red	-0.0168674	0.114999	-0.287062	-0.274517	0.487628	0.771248	0.484195	0.534992	-0.0879442	0.247534	0.13895	0.472993	-0.0467841	red|0.7712
15355	PDCD1LG2|ENSG00000197646	red	-0.233311	-0.0989276	-0.424374	-0.392526	0.384604	0.77099	0.6272	0.751365	-0.133022	0.108647	0.217023	0.59609	-0.0122745	red|0.771
10421	CD200R1|ENSG00000163606	red	-0.203682	0.0096096	-0.486917	-0.390734	0.346306	0.770914	0.447634	0.60425	-0.00399782	0.256717	0.316864	0.581492	0.00959148	red|0.7709
3656	C11orf21|ENSG00000110665	red	0.251445	0.377663	-0.130183	-0.155428	0.435891	0.770831	0.399952	0.51092	-0.128981	0.347922	-0.0101345	0.30618	-0.0613331	red|0.7708
5968	KLHDC7B|ENSG00000130487	red	0.18216	0.164821	-0.0242196	-0.0518461	0.517674	0.770794	0.305227	0.41324	-0.0239956	0.182001	0.00908121	0.261637	-0.158781	red|0.7708
420	BIRC3|ENSG00000023445	red	-0.194229	-0.016389	-0.444828	-0.32251	0.516177	0.770397	0.497676	0.52373	-0.0867396	0.209864	0.293097	0.584074	-0.168412	red|0.7704
15856	CARD16|ENSG00000204397	red	0.244288	0.135793	0.0862971	-0.0518145	0.701123	0.770177	0.581144	0.527241	-0.407126	-0.0376932	-0.316924	0.195153	-0.147088	red|0.7702
7620	NLRC5|ENSG00000140853	red	0.126718	0.320615	-0.268066	-0.28364	0.414612	0.769936	0.346817	0.486197	0.0251942	0.465907	0.240073	0.456162	-0.0460608	red|0.7699
10185	GBP4|ENSG00000162654	red	-0.232108	-0.054995	-0.453481	-0.438803	0.51302	0.76967	0.51048	0.612023	-0.0381384	0.23561	0.367554	0.6656	-0.0319732	red|0.7697
5538	HCST|ENSG00000126264	red	0.230711	0.0268748	0.188618	0.0652506	0.4218	0.769301	0.420633	0.498108	-0.277505	-0.162563	-0.351895	0.0386197	-0.158199	red|0.7693
165	CEACAM21|ENSG00000007129	red	0.0879175	0.0872658	-0.120152	-0.142227	0.484657	0.769174	0.446901	0.536272	-0.15278	0.104572	-0.00191804	0.328096	-0.102521	red|0.7692
3258	AKNA|ENSG00000106948	red	0.0282983	0.221318	-0.360425	-0.403358	0.526445	0.76919	0.536837	0.57146	-0.146975	0.385263	0.177786	0.539338	-0.00081442	red|0.7692
3671	POU2AF1|ENSG00000110777	red	0.0225683	0.0970767	-0.235403	-0.265619	0.657591	0.76895	0.56757	0.470733	-0.251079	0.17205	0.0546155	0.463313	-0.120228	red|0.7689
14254	TNFAIP2|ENSG00000185215	red	0.193731	0.285404	-0.174035	-0.193197	0.711646	0.768702	0.489054	0.518437	-0.151403	0.31689	0.0199603	0.393745	-0.151978	red|0.7687
11811	GPR183|ENSG00000169508	red	-0.233903	-0.0795709	-0.439356	-0.353662	0.406202	0.768628	0.537303	0.638586	-0.126766	0.0885245	0.148728	0.496174	-0.0941158	red|0.7686
11458	CD300C|ENSG00000167850	red	-0.0315414	-0.0400595	-0.200338	-0.204324	0.386157	0.767911	0.401827	0.613125	-0.0709268	0.0488188	0.044925	0.349102	-0.0867964	red|0.7679
6702	PRR5L|ENSG00000135362	red	-0.0320496	0.101352	-0.328601	-0.215813	0.367352	0.766391	0.526381	0.764166	-0.00659404	0.260139	0.178862	0.511536	-0.104955	red|0.7664
5102	SRGN|ENSG00000122862	red	-0.204594	-0.143683	-0.307038	-0.304379	0.432841	0.766076	0.648456	0.760028	-0.25419	-0.0615909	0.00235811	0.438622	-0.0914622	red|0.7661
10192	VCAM1|ENSG00000162692	red	-0.210092	-0.0511011	-0.434292	-0.30531	0.310303	0.765485	0.519275	0.760697	-0.000117062	0.149225	0.214777	0.521921	-0.108878	red|0.7655
14387	IFITM1|ENSG00000185885	red	0.119893	0.0785273	-0.00753226	-0.119113	0.635017	0.765249	0.498577	0.52241	-0.210269	0.0460787	-0.101727	0.298101	-0.103657	red|0.7652
11514	BATF2|ENSG00000168062	red	0.0730583	0.0887915	-0.11883	-0.199371	0.641669	0.764954	0.523131	0.474213	-0.19186	0.122439	-0.00950621	0.389651	-0.0827834	red|0.765
5571	CFP|ENSG00000126759	red	0.188176	0.147395	-0.0374218	-0.0931012	0.403189	0.764796	0.375645	0.48771	-0.212718	0.0680986	-0.157832	0.170394	-0.119983	red|0.7648
6559	IL2RA|ENSG00000134460	red	-0.0320368	0.0527442	-0.230773	-0.111434	0.146328	0.764503	0.219722	0.554431	0.214285	0.216218	0.232147	0.323795	-0.107769	red|0.7645
924	PRKCQ|ENSG00000065675	red	-0.070204	0.00201262	-0.275286	-0.262707	0.571249	0.764315	0.643547	0.584958	-0.248194	0.106102	0.065528	0.496997	-0.114401	red|0.7643
12424	CCL19|ENSG00000172724	red	0.0358912	-0.0221984	-0.058426	-0.00396453	0.332558	0.763829	0.365153	0.487893	-0.0643152	-0.00422524	-0.0308567	0.220997	-0.233229	red|0.7638
3259	TNFSF8|ENSG00000106952	red	-0.187326	-0.0021	-0.399096	-0.301875	0.275962	0.763454	0.433683	0.663962	0.0744387	0.229677	0.280552	0.521054	-0.0042735	red|0.7635
7404	GLIPR1|ENSG00000139278	red	-0.128654	0.0209988	-0.378521	-0.323667	0.556737	0.7626	0.677212	0.740619	-0.144144	0.178074	0.154491	0.581434	-0.172744	red|0.7626
15324	GZMM|ENSG00000197540	red	0.261013	0.154551	0.103129	0.0560472	0.442378	0.762516	0.371215	0.413088	-0.180705	0.0283665	-0.230672	0.106483	-0.10006	red|0.7625
1175	FCGR2B|ENSG00000072694	red	0.0773773	0.080031	-0.0796734	-0.0224373	0.300511	0.761445	0.376793	0.619012	0.00466122	0.0786195	-0.0296265	0.259573	-0.0978961	red|0.7614
14802	PDCD1|ENSG00000188389	red	0.207053	0.193112	-0.0234474	-0.0142143	0.428891	0.760275	0.361084	0.433807	-0.0824562	0.160775	-0.0458255	0.218402	-0.225472	red|0.7603
7637	IRF8|ENSG00000140968	red	-0.0913486	0.00310117	-0.358592	-0.231152	0.484194	0.759897	0.45052	0.546084	-0.017014	0.18471	0.224316	0.499163	-0.232721	red|0.7599
12082	OSCAR|ENSG00000170909	red	0.281014	0.207284	0.0625001	-0.0173747	0.462572	0.759272	0.352584	0.527139	-0.12895	0.0930727	-0.178137	0.15487	-0.111555	red|0.7593
14553	LILRB4|ENSG00000186818	red	0.0901988	0.0892067	-0.0778696	-0.0118859	0.172312	0.757935	0.157835	0.518163	0.194362	0.136323	0.077786	0.190707	-0.0507637	red|0.7579
32	TMEM176A|ENSG00000002933	red	-0.0396011	-0.0725244	-0.15899	-0.197237	0.515976	0.757706	0.623224	0.656121	-0.252399	-0.038821	-0.0511216	0.372433	-0.169159	red|0.7577
6798	NPL|ENSG00000135838	red	0.0102538	0.117359	-0.196704	-0.170024	0.314839	0.756919	0.340589	0.572129	0.0600506	0.181975	0.0901766	0.332835	0.0610081	red|0.7569
13322	MSC|ENSG00000178860	red	0.103053	0.0708587	-0.0843292	-0.0395764	0.281932	0.756941	0.45814	0.744894	-0.0337138	0.0521659	-0.097262	0.228148	-0.258326	red|0.7569
12356	CLEC12A|ENSG00000172322	red	0.00468552	0.105602	-0.239388	-0.203904	0.347857	0.756622	0.399998	0.565314	-0.0853001	0.184775	0.125893	0.406839	-0.0460395	red|0.7566
646	TNFRSF9|ENSG00000049249	red	-0.10087	0.0137592	-0.29215	-0.117695	0.191737	0.755668	0.229573	0.463137	0.169543	0.191947	0.25397	0.349604	-0.101171	red|0.7557
5682	FGL2|ENSG00000127951	red	-0.342339	-0.171376	-0.548184	-0.456759	0.442069	0.754837	0.64651	0.731809	-0.167213	0.085	0.284668	0.650875	-0.0742893	red|0.7548
2982	TGFB1|ENSG00000105329	red	0.145351	0.0947267	-0.0727185	-0.119389	0.505408	0.753994	0.572611	0.799327	-0.160681	0.0797774	-0.129552	0.311024	-0.266148	red|0.754
15875	MICB|ENSG00000204516	red	-0.0522475	0.0803047	-0.292635	-0.239581	0.425133	0.753692	0.463254	0.630588	0.0249144	0.227698	0.157332	0.473393	-0.098652	red|0.7537
2214	GRAP2|ENSG00000100351	red	0.0221617	0.0929374	-0.180648	-0.284646	0.549596	0.752817	0.551384	0.524273	-0.294871	0.11152	-0.0168514	0.373846	0.154616	red|0.7528
10417	CTLA4|ENSG00000163599	red	0.229025	0.289251	-0.0734518	0.0300581	0.26531	0.752171	0.208731	0.404402	0.0537321	0.271513	0.0363568	0.185229	-0.170711	red|0.7522
7452	GALNT6|ENSG00000139629	red	-0.0108485	0.0118024	-0.219004	-0.296095	0.764891	0.751064	0.607908	0.540242	-0.268575	0.0939118	0.0361629	0.490168	-0.0903375	red|0.7511
2189	APOBEC3H|ENSG00000100298	red	0.232786	0.243679	-0.00383564	0.00669598	0.444082	0.750837	0.363586	0.46456	-0.0483837	0.195805	-0.0665535	0.225906	-0.183712	red|0.7508
13793	SPNS3|ENSG00000182557	red	0.227307	0.151779	0.0190596	-0.103852	0.689652	0.750466	0.565142	0.501544	-0.357085	0.058644	-0.20423	0.259796	-0.152697	red|0.7505
12760	EMR1|ENSG00000174837	red	-0.0792763	-0.0109111	-0.271846	-0.266141	0.461113	0.749166	0.436145	0.531623	-0.107061	0.13098	0.164554	0.459224	-0.0189983	red|0.7492
2207	APOL1|ENSG00000100342	red	0.0129851	0.00936431	-0.113385	-0.267844	0.691604	0.748896	0.606265	0.504739	-0.336933	0.0344589	-0.0334096	0.41055	0.00305433	red|0.7489
1793	FXYD5|ENSG00000089327	red	0.187816	0.0295918	0.0982596	0.00901105	0.559124	0.747522	0.577641	0.661393	-0.334918	-0.124513	-0.343492	0.154375	-0.292628	red|0.7475
16014	CFI|ENSG00000205403	red	-0.0509237	0.0152886	-0.225798	-0.171914	0.550864	0.746872	0.610948	0.74117	-0.11326	0.09248	0.0438793	0.446864	-0.156851	red|0.7469
138	ALDH3B1|ENSG00000006534	red	0.0927941	0.122917	-0.164545	-0.257855	0.70487	0.746459	0.662377	0.657086	-0.263978	0.141519	-0.0714663	0.432468	-0.105682	red|0.7465
13666	P2RY13|ENSG00000181631	red	-0.199387	-0.0521302	-0.413243	-0.390662	0.505369	0.746293	0.519284	0.559923	-0.116531	0.17569	0.286779	0.605768	0.0150371	red|0.7463
4993	CCRL2|ENSG00000121797	red	-0.0197346	0.00681856	-0.159106	-0.163973	0.304069	0.746121	0.412578	0.693734	-0.115312	0.0216333	-0.0529529	0.248882	-0.0246091	red|0.7461
14629	FPR3|ENSG00000187474	red	-0.146566	-0.00500567	-0.359548	-0.20283	0.189124	0.744861	0.254583	0.628389	0.246468	0.222394	0.310167	0.426494	-0.0892027	red|0.7449
6238	PTPRE|ENSG00000132334	red	-0.139841	0.104221	-0.498896	-0.437243	0.567906	0.744722	0.565223	0.722412	-0.0511881	0.370342	0.328339	0.695953	-0.133353	red|0.7447
16637	PSMB9|ENSG00000240065	red	0.174861	0.100291	0.0794029	-0.0146713	0.484112	0.743952	0.317207	0.346918	-0.149403	0.044257	-0.0956594	0.170868	-0.0699688	red|0.744
2122	LGALS2|ENSG00000100079	red	0.138063	0.0696244	-0.0057895	0.0328664	0.389693	0.743463	0.318474	0.395161	-0.114681	0.0289664	-0.0849592	0.175524	-0.197984	red|0.7435
4669	RARRES1|ENSG00000118849	red	-0.118451	-0.065037	-0.240691	-0.237745	0.698822	0.743538	0.644467	0.573408	-0.245285	0.0215764	0.0275908	0.472442	-0.0766211	red|0.7435
14458	BTLA|ENSG00000186265	red	-0.0588962	0.0379833	-0.252254	-0.131575	0.308087	0.743164	0.312898	0.417214	0.0530541	0.193419	0.214567	0.384654	-0.0918127	red|0.7432
7920	FCGR2A|ENSG00000143226	red	-0.074756	-0.0120403	-0.23182	-0.153399	0.217602	0.742811	0.345549	0.713237	0.10184	0.100283	0.110575	0.349904	-0.0409959	red|0.7428
3678	CD69|ENSG00000110848	red	-0.18992	-0.0135025	-0.426371	-0.394436	0.422259	0.742377	0.535353	0.571161	-0.19005	0.135591	0.140304	0.48643	-0.00912882	red|0.7424
724	RELT|ENSG00000054967	red	0.160246	0.233837	-0.158555	-0.104289	0.277609	0.741985	0.277205	0.604937	0.119715	0.294062	0.0569366	0.268433	-0.180912	red|0.742
6582	RAB33A|ENSG00000134594	red	0.137081	0.06744	-0.0198087	0.0595483	0.409979	0.742022	0.373693	0.511894	-0.0338223	0.0744847	-0.0488064	0.252522	-0.304855	red|0.742
12491	HPSE|ENSG00000173083	red	-0.0984691	0.0482421	-0.357821	-0.323179	0.51895	0.741641	0.429343	0.56994	0.0311919	0.261035	0.262588	0.545888	-0.0224962	red|0.7416
9952	FCRL3|ENSG00000160856	red	0.0249576	0.0741328	-0.165469	-0.0796543	0.24804	0.741076	0.295245	0.42398	0.0235347	0.155967	0.121603	0.284628	-0.125888	red|0.7411
16015	SAMD9|ENSG00000205413	red	-0.233129	0.00905206	-0.498507	-0.462525	0.453501	0.73964	0.490749	0.594336	0.0265972	0.311305	0.402781	0.698923	0.0425201	red|0.7396
1052	KCNAB2|ENSG00000069424	red	0.224857	0.268499	-0.139313	-0.00787169	0.34897	0.739242	0.419425	0.631319	0.0552023	0.303613	0.0219762	0.324537	-0.345689	red|0.7392
2514	TLR8|ENSG00000101916	red	-0.317918	-0.138672	-0.506016	-0.386163	0.249704	0.738754	0.381452	0.588082	0.0785682	0.177418	0.42438	0.603838	0.0193612	red|0.7388
439	TYMP|ENSG00000025708	red	0.441188	0.314568	0.206452	0.0814601	0.545328	0.737783	0.280768	0.376834	-0.110299	0.171278	-0.208143	0.0806646	-0.175305	red|0.7378
15911	HLA-F|ENSG00000204642	red	0.226472	0.168298	0.091455	-0.0320959	0.583234	0.7365	0.394612	0.373621	-0.216091	0.0873014	-0.11428	0.20017	-0.0943895	red|0.7365
4763	GPR68|ENSG00000119714	red	0.0876335	0.151795	-0.185946	-0.197983	0.473248	0.735638	0.540355	0.665854	-0.104831	0.20257	0.0163798	0.382691	-0.104791	red|0.7356
6226	TRIM22|ENSG00000132274	red	-0.174079	0.0321781	-0.426063	-0.46599	0.67828	0.735648	0.680936	0.603399	-0.214551	0.240956	0.249779	0.702797	-0.0099173	red|0.7356
15747	FCGR3A|ENSG00000203747	red	0.00222515	0.0479844	-0.184817	-0.0791889	0.240818	0.735565	0.265168	0.582302	0.170826	0.173846	0.172664	0.344393	-0.12887	red|0.7356
4298	IL18RAP|ENSG00000115607	red	0.226843	0.316642	-0.0898057	-0.150985	0.516688	0.731992	0.395334	0.462565	-0.179639	0.279733	-0.0153322	0.300648	-0.0281345	red|0.732
8898	PTPRO|ENSG00000151490	red	-0.00945219	0.101281	-0.270835	-0.183496	0.369926	0.73055	0.375828	0.602699	0.0826131	0.234593	0.190501	0.444327	-0.0524563	red|0.7306
1832	LYZ|ENSG00000090382	red	-0.208906	-0.067085	-0.371582	-0.25625	0.250189	0.729792	0.321115	0.516359	0.118808	0.156196	0.297742	0.454658	0.0552619	red|0.7298
7714	PIK3R5|ENSG00000141506	red	0.0267563	0.160657	-0.281677	-0.140934	0.243779	0.729171	0.270531	0.56011	0.121513	0.291312	0.18805	0.35598	-0.199633	red|0.7292
2398	SLC17A9|ENSG00000101194	red	0.410231	0.47476	0.00439296	-0.0256175	0.380013	0.728151	0.381863	0.638377	-0.0113087	0.366636	-0.149962	0.174833	-0.213572	red|0.7282
12868	TBC1D10C|ENSG00000175463	red	0.483123	0.535105	0.055561	0.0504415	0.322002	0.72824	0.191305	0.367973	0.0245612	0.44123	-0.0561328	0.10643	-0.122487	red|0.7282
13439	PCED1B|ENSG00000179715	red	0.236986	0.273441	-0.0893986	-0.121784	0.507772	0.727468	0.460572	0.588206	-0.0751614	0.265143	-0.0409124	0.310504	-0.181051	red|0.7275
241	ETV7|ENSG00000010030	red	0.13168	0.131538	-0.0519226	-0.0714481	0.522918	0.727192	0.319533	0.329088	-0.0913046	0.14012	0.0074765	0.263123	-0.101041	red|0.7272
11489	NLRC3|ENSG00000167984	red	0.114617	0.276018	-0.287677	-0.22834	0.39273	0.726676	0.388469	0.498021	-0.0289874	0.386158	0.170776	0.447704	-0.107866	red|0.7267
13107	KCNA3|ENSG00000177272	red	-0.312364	-0.0590077	-0.587177	-0.484281	0.312927	0.726462	0.457772	0.614637	0.00921356	0.2741	0.440639	0.664628	0.00854096	red|0.7265
4511	PLA2G2D|ENSG00000117215	red	0.0305666	0.023292	-0.0907926	-0.0043905	0.191963	0.72644	0.178771	0.333212	0.109093	0.0873518	0.119976	0.196521	-0.0706184	red|0.7264
12399	CTSW|ENSG00000172543	red	0.0966859	0.0732355	-0.0520067	-0.119274	0.500954	0.726043	0.438752	0.431334	-0.203368	0.0606836	-0.0502934	0.284717	-0.0504189	red|0.726
220	IL32|ENSG00000008517	red	0.188032	0.0641652	0.0779224	0.0840322	0.388673	0.723762	0.370547	0.479911	-0.0999234	-0.0239578	-0.183758	0.115005	-0.335649	red|0.7238
15871	NCR3|ENSG00000204475	red	0.0968047	0.0478745	-0.00215522	-0.0402941	0.361252	0.723088	0.317773	0.374505	-0.123825	0.0389107	-0.0442337	0.197688	-0.0313409	red|0.7231
1811	ARHGAP4|ENSG00000089820	red	0.613264	0.519795	0.233331	0.131374	0.380815	0.721737	0.261764	0.486265	-0.0924839	0.275428	-0.324338	-0.0246634	-0.224488	red|0.7217
5142	OPTN|ENSG00000123240	red	-0.0408722	0.0132283	-0.250956	-0.312392	0.620248	0.721531	0.693405	0.672771	-0.279839	0.0971137	0.0308708	0.52441	-0.171055	red|0.7215
14164	APOBR|ENSG00000184730	red	0.240831	0.158282	0.0723648	-0.0401198	0.451766	0.72129	0.28286	0.399647	-0.134781	0.0688866	-0.113508	0.139075	-0.0177522	red|0.7213
12265	NINJ2|ENSG00000171840	red	0.0867649	0.0245254	0.010092	0.0179948	0.36112	0.721195	0.484069	0.676717	-0.0872513	-0.0286052	-0.161316	0.189139	-0.166068	red|0.7212
15232	GAL3ST4|ENSG00000197093	red	0.00148759	0.0351714	-0.245773	-0.311675	0.526098	0.721044	0.634534	0.712695	-0.195813	0.116597	-0.00910011	0.461955	-0.0910862	red|0.721
1114	OSBPL3|ENSG00000070882	red	-0.0247158	0.175616	-0.362845	-0.327715	0.575142	0.720767	0.540986	0.660125	-0.0625435	0.314059	0.155438	0.541849	-0.0179877	red|0.7208
12642	NRROS|ENSG00000174004	red	-0.0398095	0.0428259	-0.27956	-0.203426	0.313672	0.720491	0.449925	0.715691	0.0304608	0.202726	0.136425	0.434449	-0.183474	red|0.7205
5369	GPR18|ENSG00000125245	red	0.0867071	0.178051	-0.127758	-0.0839815	0.33241	0.719481	0.302439	0.39192	0.00802404	0.20169	0.0374616	0.260814	-0.0829518	red|0.7195
8462	GPR174|ENSG00000147138	red	-0.229844	0.0387835	-0.533297	-0.397432	0.333499	0.719422	0.395497	0.513106	0.115404	0.379914	0.494374	0.669003	-0.0083595	red|0.7194
5939	BST2|ENSG00000130303	red	0.186889	0.0781952	0.0636834	-0.0760316	0.601339	0.718424	0.599147	0.577869	-0.356015	-0.0413449	-0.24978	0.232505	-0.124486	red|0.7184
13399	HLA-DQB1|ENSG00000179344	red	-0.0063796	-0.0377373	-0.107537	-0.091492	0.361135	0.717604	0.366428	0.504193	-0.0985694	-0.00531668	-0.0235023	0.265908	-0.124974	red|0.7176
15172	ADA|ENSG00000196839	red	0.174669	0.12587	-0.0299443	-0.0370808	0.463627	0.717608	0.553651	0.686059	-0.182736	0.0541016	-0.183414	0.244689	-0.239729	red|0.7176
15741	CR1|ENSG00000203710	red	-0.321818	-0.128384	-0.496596	-0.392168	0.20831	0.717479	0.389984	0.566084	0.0614689	0.158973	0.377911	0.560762	0.0828631	red|0.7175
13312	CD300LB|ENSG00000178789	red	-0.038646	-0.016701	-0.215812	-0.172269	0.372584	0.715997	0.375165	0.545052	-0.122721	0.0302267	0.00453487	0.28552	-0.0950716	red|0.716
11586	MLKL|ENSG00000168404	red	0.0720635	0.158334	-0.163273	-0.224467	0.516979	0.715508	0.563302	0.665212	-0.24963	0.164571	-0.0321644	0.368481	-0.0717206	red|0.7155
2461	PPP1R16B|ENSG00000101445	red	-0.195442	0.0050913	-0.514684	-0.404457	0.358428	0.71537	0.44022	0.634606	0.00517919	0.280277	0.333121	0.579203	-0.124645	red|0.7154
3325	SPOCK2|ENSG00000107742	red	0.0781528	0.0833989	-0.125176	-0.0510752	0.318536	0.715118	0.334658	0.578977	0.0611186	0.147367	0.0555188	0.276815	-0.294374	red|0.7151
9462	MS4A1|ENSG00000156738	red	-0.0586442	0.0343229	-0.244247	-0.154628	0.316157	0.715104	0.364067	0.39668	-0.0429269	0.140519	0.148223	0.354804	-0.100699	red|0.7151
9337	VSIG4|ENSG00000155659	red	-0.157604	-0.0929153	-0.286732	-0.222722	0.268177	0.714558	0.419023	0.69081	0.0142221	0.0626038	0.163382	0.418284	-0.0294225	red|0.7146
9530	IL34|ENSG00000157368	red	0.152365	0.050614	-0.0122309	-0.122655	0.594125	0.714452	0.667439	0.711729	-0.35898	-0.042142	-0.241979	0.266039	-0.224774	red|0.7145
16143	GIMAP1|ENSG00000213203	red	0.0744222	0.026904	-0.076766	-0.195886	0.433754	0.714453	0.586009	0.726315	-0.273575	0.00902972	-0.107252	0.311227	-0.071629	red|0.7145
15452	SIRPA|ENSG00000198053	red	-0.0829379	0.0128953	-0.293468	-0.362612	0.688867	0.712931	0.666239	0.674185	-0.231934	0.149251	0.0787103	0.563871	-0.0290927	red|0.7129
14945	NUGGC|ENSG00000189233	red	-0.00389582	0.128339	-0.258948	-0.205105	0.386326	0.712057	0.351431	0.437586	0.0112035	0.270405	0.215119	0.420552	-0.0199091	red|0.7121
4793	IFIT3|ENSG00000119917	red	-0.0838196	0.0237181	-0.261978	-0.274661	0.451714	0.711428	0.450368	0.517105	-0.0442014	0.188159	0.188452	0.486065	0.0131306	red|0.7114
14292	SP140L|ENSG00000185404	red	0.0245545	0.137303	-0.22404	-0.311531	0.635998	0.710144	0.631509	0.547848	-0.248248	0.19025	0.0109618	0.478321	0.0361285	red|0.7101
6722	AGAP2|ENSG00000135439	red	0.249106	0.266578	-0.0390144	-0.102523	0.292209	0.709921	0.308626	0.602049	-0.0349351	0.23654	-0.0599098	0.165874	-0.130463	red|0.7099
7443	GPR84|ENSG00000139572	red	0.109387	0.139725	-0.112836	-0.114853	0.405222	0.709269	0.303832	0.458167	-0.0362434	0.158183	0.0105315	0.274004	-0.0617706	red|0.7093
175	CD79B|ENSG00000007312	red	0.0778855	-0.0471848	0.0415066	-0.064521	0.405166	0.708984	0.534139	0.608433	-0.320008	-0.136311	-0.23414	0.176323	-0.0990587	red|0.709
857	TSPAN32|ENSG00000064201	red	0.356385	0.417527	-0.0430068	-0.147106	0.537424	0.708203	0.50768	0.537656	-0.243479	0.330105	-0.125701	0.286509	-0.0914802	red|0.7082
9557	MX1|ENSG00000157601	red	0.0969251	0.123716	-0.103025	-0.228709	0.573722	0.708107	0.524044	0.529053	-0.183799	0.147435	-0.0257678	0.373183	0.0124483	red|0.7081
1823	RGS1|ENSG00000090104	red	-0.00174233	0.146343	-0.272089	-0.20976	0.395309	0.707857	0.42426	0.593547	-0.021452	0.235913	0.0939518	0.397381	-0.121977	red|0.7079
3609	MS4A4A|ENSG00000110079	red	-0.099421	-0.0390093	-0.225193	-0.134424	0.156325	0.707889	0.330295	0.646839	0.0807669	0.0677928	0.109864	0.30669	-0.0215623	red|0.7079
3858	PHACTR1|ENSG00000112137	red	-0.0576303	0.120596	-0.408338	-0.445576	0.453956	0.707264	0.580052	0.705991	-0.165391	0.24876	0.145949	0.54326	-0.0408017	red|0.7073
3214	GIMAP2|ENSG00000106560	red	-0.122856	0.0287716	-0.267137	-0.14106	0.338858	0.706524	0.358995	0.536069	0.135726	0.229639	0.279188	0.483296	-0.0111184	red|0.7065
4556	FASLG|ENSG00000117560	red	0.0273453	0.131865	-0.23283	-0.182244	0.446178	0.706059	0.347234	0.399404	-0.0478782	0.232269	0.138885	0.359618	-0.0632483	red|0.7061
2252	GZMH|ENSG00000100450	red	0.145413	0.0917636	0.0291674	-0.0258771	0.534519	0.704987	0.435317	0.399939	-0.259299	0.000399799	-0.166352	0.191014	-0.102805	red|0.705
5101	PLAU|ENSG00000122861	red	-0.0281996	0.0280871	-0.220895	-0.280954	0.722724	0.704769	0.602965	0.613982	-0.206889	0.101494	-0.00294545	0.460919	-0.0765777	red|0.7048
1949	CECR1|ENSG00000093072	red	-0.186505	-0.0902697	-0.3548	-0.437096	0.569733	0.704593	0.694614	0.638311	-0.275234	0.0684455	0.105245	0.564081	0.0115897	red|0.7046
1747	SIGLEC1|ENSG00000088827	red	0.111005	0.171692	-0.172717	-0.143433	0.140018	0.704456	0.193874	0.542504	0.147742	0.233999	0.10221	0.229758	-0.0429732	red|0.7045
16019	EXOC3L4|ENSG00000205436	red	0.353138	0.309364	0.0557676	-0.0497761	0.552504	0.703915	0.501069	0.494666	-0.313895	0.156293	-0.232889	0.181135	-0.165458	red|0.7039
4487	KMO|ENSG00000117009	red	-0.0551153	0.0157464	-0.170211	-0.0791563	0.204783	0.703386	0.203285	0.445608	0.151111	0.105511	0.145644	0.262369	-0.061124	red|0.7034
7719	SLC16A3|ENSG00000141526	red	0.214098	0.125517	0.00230746	-0.117136	0.603814	0.702436	0.512782	0.595609	-0.220497	0.0696132	-0.180951	0.260786	-0.237222	red|0.7024
11307	NOD2|ENSG00000167207	red	-0.0835304	0.0464648	-0.309243	-0.458492	0.620493	0.70175	0.589564	0.532027	-0.265877	0.17702	0.112835	0.539725	0.171584	red|0.7018
15137	TLR7|ENSG00000196664	red	-0.288691	-0.128235	-0.467866	-0.383536	0.307834	0.701785	0.398528	0.58182	0.0514245	0.145578	0.343821	0.561441	0.0920925	red|0.7018
670	TNIP3|ENSG00000050730	red	-0.0801536	0.0545171	-0.296181	-0.229936	0.376678	0.701077	0.324769	0.412833	0.0077003	0.225649	0.232332	0.43743	-0.0518814	red|0.7011
2990	CD79A|ENSG00000105369	red	0.0387794	0.00654035	-0.0493151	-0.0118024	0.282495	0.699983	0.290418	0.364483	-0.0708476	0.00567563	-0.0253457	0.18226	-0.141115	red|0.7
11523	PNOC|ENSG00000168081	red	0.03305	0.00572141	-0.090255	-0.0811504	0.343272	0.69985	0.34142	0.404138	-0.10089	0.0314806	0.000259229	0.236675	-0.131115	red|0.6998
14091	CLECL1|ENSG00000184293	red	0.057453	0.066789	-0.0889576	-0.0475675	0.358147	0.699702	0.335857	0.416877	-0.08664	0.0661873	-0.0177684	0.243602	-0.0700133	red|0.6997
14559	TRABD2A|ENSG00000186854	red	0.172646	0.162991	-0.0168937	-0.0458146	0.372403	0.699664	0.364782	0.4867	-0.0668926	0.131581	-0.0314372	0.223989	-0.0610139	red|0.6997
12576	XCR1|ENSG00000173578	red	-0.243948	-0.0930417	-0.45685	-0.360467	0.330877	0.698971	0.40535	0.468512	-0.0511003	0.173169	0.332063	0.537391	-0.0537246	red|0.699
16644	TNFRSF13B|ENSG00000240505	red	0.0660319	0.0439346	-0.0575911	-0.0505221	0.302154	0.698843	0.313056	0.392716	-0.122839	0.0206477	-0.0626043	0.164405	-0.0970947	red|0.6988
1842	FLT3LG|ENSG00000090554	red	0.277335	0.145866	0.112596	-0.0526226	0.681369	0.697449	0.638611	0.533356	-0.430056	-0.00913433	-0.31388	0.216238	-0.197222	red|0.6974
13839	LCK|ENSG00000182866	red	0.076684	0.102949	-0.105771	-0.0455597	0.387115	0.695961	0.297869	0.32169	0.000396226	0.197063	0.148632	0.308964	-0.20301	red|0.696
16206	UBD|ENSG00000213886	red	-0.0506489	0.00326106	-0.180137	-0.0782983	0.419172	0.696025	0.293238	0.337008	0.0421428	0.137825	0.189691	0.358224	-0.117336	red|0.696
17272	SPIB|ENSG00000269404	red	0.00265538	-0.0188396	-0.113127	-0.145032	0.554695	0.695872	0.450802	0.345818	-0.213717	0.0319973	0.0243579	0.324504	-0.0593092	red|0.6959
3838	NCOA7|ENSG00000111912	red	-0.250042	-0.0796158	-0.457995	-0.365822	0.529289	0.695477	0.513655	0.572538	-0.134945	0.127554	0.212733	0.543458	-0.0630065	red|0.6955
14035	SH2D1A|ENSG00000183918	red	-0.0173751	0.0705048	-0.218702	-0.0834582	0.268105	0.695215	0.27655	0.42971	0.0961796	0.200993	0.210201	0.353539	-0.204814	red|0.6952
12405	RASGRP1|ENSG00000172575	red	-0.211488	0.0443118	-0.495345	-0.270343	0.24958	0.694324	0.265225	0.472161	0.231586	0.38712	0.529456	0.592193	-0.0432385	red|0.6943
11406	TMIGD2|ENSG00000167664	red	0.126872	0.066449	0.0016558	-0.116552	0.541059	0.693844	0.426905	0.392603	-0.261096	0.0178941	-0.110084	0.227476	-0.0322061	red|0.6938
3870	TREML2|ENSG00000112195	red	-0.105429	0.00123342	-0.301262	-0.241753	0.303309	0.693368	0.329422	0.473995	0.00687819	0.17755	0.197687	0.428219	-0.0492491	red|0.6934
13734	FAM159A|ENSG00000182183	red	0.197479	0.0930792	0.0842971	0.0922915	0.313131	0.693361	0.327379	0.450284	-0.0834084	-0.00105616	-0.154223	0.0950092	-0.250097	red|0.6934
3890	VNN1|ENSG00000112299	red	-0.0771311	0.0226127	-0.242254	-0.218998	0.411186	0.692221	0.402716	0.531968	-0.0394752	0.130953	0.15019	0.406096	0.00463534	red|0.6922
4974	CD80|ENSG00000121594	red	0.0040371	0.143729	-0.268988	-0.111471	0.170767	0.691776	0.168201	0.495047	0.260297	0.304334	0.248527	0.337858	-0.111963	red|0.6918
8254	43160|ENSG00000145416	red	-0.0428597	0.253535	-0.479339	-0.257898	0.247288	0.691735	0.283602	0.51743	0.237432	0.512658	0.434441	0.568097	-0.0995979	red|0.6917
5296	BTN2A2|ENSG00000124508	red	0.137818	0.274195	-0.151866	-0.173987	0.518359	0.690804	0.466449	0.472998	-0.0609406	0.326315	0.0854684	0.428229	0.0469722	red|0.6908
14053	ADAP2|ENSG00000184060	red	0.0254285	0.0600603	-0.187248	-0.0900913	0.16852	0.690204	0.228188	0.606919	0.13297	0.135862	0.063136	0.248121	-0.10317	red|0.6902
2185	HMOX1|ENSG00000100292	red	0.105367	0.0762328	-0.0277364	-0.0104744	0.167518	0.689814	0.213128	0.551496	0.0906541	0.0378698	-0.0997838	0.0950073	-0.0599925	red|0.6898
6934	BLK|ENSG00000136573	red	0.03135	0.0449286	-0.105163	-0.0831216	0.342171	0.689621	0.354526	0.376574	-0.120262	0.0658348	0.00817465	0.24341	-0.099999	red|0.6896
8630	HTR7|ENSG00000148680	red	-0.240264	-0.0861644	-0.462221	-0.458474	0.538138	0.68927	0.587652	0.60926	-0.189129	0.139246	0.239609	0.6101	0.0520002	red|0.6893
16577	NFAM1|ENSG00000235568	red	0.122291	0.148252	-0.178232	-0.142133	0.40186	0.689015	0.307953	0.508345	0.0361996	0.251792	0.130122	0.365841	-0.296658	red|0.689
6573	KLRD1|ENSG00000134539	red	-0.0547394	0.0862061	-0.295693	-0.349143	0.638699	0.687062	0.564983	0.487721	-0.21816	0.234532	0.168941	0.539704	0.00273153	red|0.6871
7189	IFI44L|ENSG00000137959	red	0.0549494	0.147426	-0.161895	-0.154487	0.342947	0.686723	0.372518	0.509039	-0.0214284	0.220657	0.0886661	0.349312	-0.0524867	red|0.6867
6665	OASL|ENSG00000135114	red	0.12861	0.14609	-0.034523	-0.0560598	0.306361	0.686441	0.221376	0.426858	0.056027	0.157764	0.0166437	0.201637	-0.0679081	red|0.6864
14191	FMNL1|ENSG00000184922	red	0.287425	0.374061	-0.11748	0.00915447	0.31376	0.685289	0.235244	0.486866	0.149087	0.450524	0.125381	0.301197	-0.373385	red|0.6853
2930	IL27RA|ENSG00000104998	red	-0.0119492	-0.00940628	-0.160416	-0.208792	0.696496	0.684328	0.609071	0.5486	-0.278849	0.0732246	0.0268281	0.482173	-0.154196	red|0.6843
12232	RGS19|ENSG00000171700	red	0.274576	0.158765	0.185672	0.0730454	0.412037	0.684326	0.252015	0.453909	0.00990432	0.0873003	-0.151674	0.110791	-0.145801	red|0.6843
14787	PLSCR1|ENSG00000188313	red	-0.107265	0.0618369	-0.303424	-0.3263	0.456331	0.683741	0.454867	0.527327	-0.0340187	0.198949	0.17737	0.491187	0.0707084	red|0.6837
16455	LTA|ENSG00000226979	red	0.197387	0.188814	-0.0311886	0.0451315	0.205663	0.683438	0.150735	0.326295	0.0837764	0.164408	0.00272624	0.139254	-0.16619	red|0.6834
6844	DRAM1|ENSG00000136048	red	-0.0426828	0.0419373	-0.261596	-0.224861	0.609641	0.683106	0.488926	0.546941	-0.0731481	0.163086	0.124465	0.498739	-0.191473	red|0.6831
5871	RHBDF2|ENSG00000129667	red	0.219084	0.319107	-0.156628	-0.0809757	0.50759	0.682869	0.37671	0.566173	0.0972759	0.411908	0.092789	0.398199	-0.213602	red|0.6829
7909	XCL2|ENSG00000143185	red	0.0845671	0.10074	-0.0765199	-0.0930805	0.457062	0.68216	0.411862	0.393965	-0.179433	0.0790415	-0.0822754	0.238772	-0.0451643	red|0.6822
13541	FUT7|ENSG00000180549	red	0.276146	0.191071	0.0460509	0.0319259	0.297187	0.682143	0.220303	0.360056	-0.0576828	0.119222	-0.091328	0.112524	-0.190918	red|0.6821
2253	GZMB|ENSG00000100453	red	0.127947	0.0909263	-0.00229968	-0.0528227	0.482071	0.680886	0.2766	0.308706	-0.126707	0.0621146	-0.0400291	0.194004	-0.109894	red|0.6809
15546	HLA-DRB5|ENSG00000198502	red	-0.023066	-0.0407637	-0.121426	-0.132363	0.35775	0.68075	0.378976	0.504137	-0.136105	-0.010259	-0.0215661	0.272729	-0.0932632	red|0.6807
16632	LILRA2|ENSG00000239998	red	-0.123081	-0.0884158	-0.263774	-0.286911	0.324776	0.680499	0.455838	0.645281	-0.139522	0.012255	0.0552455	0.390514	0.0417768	red|0.6805
13484	TMEM150B|ENSG00000180061	red	0.0691117	0.121987	-0.145877	-0.104579	0.135486	0.67978	0.190296	0.507457	0.151764	0.198321	0.0963696	0.225934	-0.0651676	red|0.6798
4464	KIF21B|ENSG00000116852	red	0.00395247	0.207773	-0.417079	-0.19858	0.31395	0.679194	0.27495	0.498312	0.215355	0.468175	0.382118	0.509841	-0.361288	red|0.6792
13130	CD19|ENSG00000177455	red	0.0915536	0.0538075	-0.0367646	-0.0538565	0.378072	0.679027	0.38721	0.362858	-0.171085	0.0386906	-0.0622438	0.214478	-0.138155	red|0.679
6481	ADAMDEC1|ENSG00000134028	red	-0.125469	0.00080468	-0.287475	-0.146201	0.180965	0.678414	0.14402	0.371125	0.269062	0.238352	0.382655	0.392912	-0.00577163	red|0.6784
6940	IL10|ENSG00000136634	red	-0.17995	-0.0323203	-0.381946	-0.333597	0.280074	0.67833	0.355981	0.525835	-0.0416713	0.140169	0.179625	0.414864	-0.00861249	red|0.6783
452	BTN3A1|ENSG00000026950	red	-0.0587929	0.198021	-0.386324	-0.42005	0.513361	0.677743	0.45304	0.436318	-0.100938	0.407833	0.305268	0.600262	0.153926	red|0.6777
2371	NFATC2|ENSG00000101096	red	-0.224408	-0.0541075	-0.448709	-0.44254	0.492559	0.677218	0.577925	0.644032	-0.16857	0.167221	0.234477	0.575641	-0.0832132	red|0.6772
14598	LILRA5|ENSG00000187116	red	-0.0314158	-0.0704471	-0.104903	-0.10501	0.307984	0.674954	0.34721	0.492639	-0.128323	-0.0784929	-0.0632585	0.201072	-0.00138046	red|0.675
7928	FCRL5|ENSG00000143297	red	0.015656	0.0819553	-0.157363	-0.107758	0.270815	0.67414	0.246496	0.372602	0.011865	0.161366	0.122625	0.266467	-0.0791996	red|0.6741
16909	SIGLEC14|ENSG00000254415	red	-0.074307	-0.0192399	-0.218834	-0.188259	0.236431	0.673326	0.333583	0.560087	0.0565851	0.127815	0.172525	0.366883	-0.0577357	red|0.6733
14712	CLEC17A|ENSG00000187912	red	-0.0907354	0.0559979	-0.316314	-0.288877	0.38762	0.673143	0.424251	0.446413	-0.0745416	0.220744	0.19618	0.455976	-0.0353966	red|0.6731
9391	BATF|ENSG00000156127	red	0.267143	0.153543	0.132468	0.0766385	0.606137	0.672796	0.388019	0.369612	-0.222961	0.0170231	-0.248596	0.123069	-0.181206	red|0.6728
10400	FCRL1|ENSG00000163534	red	-0.0621607	0.0734393	-0.276163	-0.184846	0.297276	0.672503	0.344387	0.391907	-0.0106006	0.214656	0.192525	0.389219	-0.0835581	red|0.6725
4831	CD274|ENSG00000120217	red	-0.135376	0.0471619	-0.369556	-0.443212	0.458167	0.672339	0.505038	0.534865	-0.207984	0.186356	0.157443	0.515483	0.173011	red|0.6723
6923	RTP4|ENSG00000136514	red	0.124539	0.0850563	-0.0288915	-0.0992388	0.649943	0.671565	0.435855	0.367701	-0.191458	0.0907987	-0.0279721	0.323885	-0.163548	red|0.6716
1609	FCN1|ENSG00000085265	red	-0.17907	-0.0958398	-0.343628	-0.324373	0.275319	0.671105	0.400291	0.513755	-0.135014	0.0577335	0.166334	0.415778	0.0607002	red|0.6711
10908	FOLR2|ENSG00000165457	red	-0.0203836	-0.0595991	-0.131967	-0.11803	0.16451	0.670959	0.380491	0.622777	-0.108913	-0.0560944	-0.0611154	0.195029	-0.0253179	red|0.671
748	TRAF1|ENSG00000056558	red	0.337125	0.528465	-0.176307	-0.158707	0.455016	0.670883	0.423742	0.494167	-0.0740594	0.507264	0.0116801	0.354666	-0.222965	red|0.6709
39	CASP10|ENSG00000003400	red	-0.0506038	0.0805022	-0.247336	-0.258736	0.438656	0.67071	0.369043	0.560193	0.0503658	0.223623	0.191518	0.440984	-0.0223128	red|0.6707
15470	TOR4A|ENSG00000198113	red	0.143346	0.15434	-0.143962	-0.143206	0.425855	0.670242	0.448191	0.670369	-0.0375621	0.204622	-0.00828243	0.331819	-0.206345	red|0.6702
3359	MAP3K8|ENSG00000107968	red	0.00226712	0.193135	-0.370674	-0.30003	0.527179	0.669481	0.536562	0.612487	-0.158969	0.298255	0.0843777	0.466169	-0.251468	red|0.6695
6538	RSAD2|ENSG00000134321	red	-0.0305915	0.0972572	-0.240874	-0.255023	0.311224	0.669091	0.37118	0.529267	0.052079	0.25046	0.202753	0.440923	0.0101334	red|0.6691
3215	TMEM176B|ENSG00000106565	red	-0.100606	-0.125634	-0.166636	-0.206865	0.506157	0.668608	0.574231	0.545703	-0.265323	-0.071836	-0.00993491	0.367928	-0.134825	red|0.6686
7192	IFI44|ENSG00000137965	red	0.27352	0.351924	-0.00539822	-0.0410031	0.405847	0.668614	0.299582	0.391217	-0.0234815	0.302258	-0.0218226	0.218363	-0.0288642	red|0.6686
3915	CCR6|ENSG00000112486	red	-0.214387	-0.0512913	-0.404798	-0.346098	0.377699	0.668411	0.383622	0.450502	-0.0432886	0.195178	0.307917	0.51738	-0.0237761	red|0.6684
9767	M1AP|ENSG00000159374	red	0.0974162	0.155262	-0.140214	-0.232505	0.556331	0.667529	0.509321	0.556452	-0.190676	0.174307	-0.00224163	0.3766	-0.0478149	red|0.6675
307	CD22|ENSG00000012124	red	-0.0355193	0.0135759	-0.197585	-0.249309	0.307059	0.666867	0.479077	0.599588	-0.175991	0.053796	-0.0287552	0.314741	-0.0150399	red|0.6669
14583	GPR141|ENSG00000187037	red	-0.233086	-0.0166036	-0.500591	-0.337507	0.209614	0.666634	0.335844	0.644064	0.173823	0.291589	0.419984	0.575565	-0.0880174	red|0.6666
10054	ASGR2|ENSG00000161944	red	0.107976	0.0714875	-0.0505904	-0.101968	0.42497	0.666509	0.380839	0.447102	-0.214449	0.013659	-0.102935	0.220069	-0.0849258	red|0.6665
6219	FCRLA|ENSG00000132185	red	-0.0793459	-0.0660899	-0.168279	-0.0932861	0.274999	0.666306	0.33272	0.381092	-0.0768916	0.0163968	0.0697299	0.272917	-0.136779	red|0.6663
6276	XAF1|ENSG00000132530	red	0.00612362	0.32089	-0.426771	-0.462762	0.479506	0.666217	0.500422	0.586947	-0.0394553	0.535591	0.305052	0.624743	0.0433251	red|0.6662
1377	LAMP3|ENSG00000078081	red	-0.079017	0.0611487	-0.291154	-0.348893	0.59878	0.66592	0.412892	0.38553	-0.047299	0.254543	0.260304	0.535602	-0.0170651	red|0.6659
4297	IL18R1|ENSG00000115604	red	-0.0149138	0.163566	-0.297171	-0.234106	0.501479	0.665813	0.547191	0.581931	-0.142532	0.270141	0.134565	0.492679	-0.038306	red|0.6658
6312	FCRL2|ENSG00000132704	red	0.0694758	0.138594	-0.142075	-0.0642311	0.253242	0.665268	0.249037	0.34817	0.017337	0.191711	0.0872426	0.243546	-0.144575	red|0.6653
8917	ADAM8|ENSG00000151651	red	0.462173	0.497279	0.0290218	-0.0245044	0.572955	0.665071	0.299206	0.351347	-0.0755939	0.401273	-0.0903816	0.21382	-0.131793	red|0.6651
9681	TAGLN2|ENSG00000158710	red	0.0504986	-0.0144598	0.0432613	-0.133168	0.52429	0.664553	0.518394	0.575039	-0.226582	-0.0890394	-0.224603	0.206268	0.0880607	red|0.6646
12105	FPR1|ENSG00000171051	red	-0.171466	-0.105268	-0.310421	-0.279666	0.369349	0.664127	0.435337	0.592239	-0.1346	0.0424114	0.138758	0.43772	-0.0455906	red|0.6641
12441	RAB37|ENSG00000172794	red	0.015651	0.038138	-0.154387	-0.280538	0.479168	0.664009	0.596938	0.540409	-0.349578	0.0544177	-0.0378359	0.389037	0.00840587	red|0.664
7908	XCL1|ENSG00000143184	red	0.0759067	0.109178	-0.0958933	-0.137917	0.479932	0.663153	0.397324	0.358088	-0.209452	0.105871	-0.0509097	0.279501	-0.0386108	red|0.6632
1848	CD209|ENSG00000090659	red	-0.183117	-0.0664713	-0.386664	-0.338146	0.308877	0.662657	0.374144	0.558555	0.0118399	0.134612	0.262273	0.456287	-0.0107794	red|0.6627
13152	CD163|ENSG00000177575	red	-0.178608	-0.0741295	-0.347652	-0.215773	0.10137	0.662581	0.28875	0.623132	0.115964	0.120077	0.259152	0.38646	-0.0500607	red|0.6626
8846	CACNA2D4|ENSG00000151062	red	0.133277	0.174454	-0.136906	-0.231745	0.597882	0.661891	0.607602	0.547499	-0.30461	0.170429	-0.0458172	0.382288	-0.144167	red|0.6619
10713	STK17A|ENSG00000164543	red	-0.0857279	0.0673083	-0.286929	-0.251594	0.414366	0.661885	0.386612	0.487299	-0.035751	0.190575	0.144096	0.421673	0.0715936	red|0.6619
15894	LILRB3|ENSG00000204577	red	0.211866	0.238838	-0.0657906	-0.0521525	0.192906	0.661787	0.218017	0.495574	0.0126112	0.191052	-0.0513233	0.132491	-0.111002	red|0.6618
13943	MX2|ENSG00000183486	red	0.0693767	0.178094	-0.148571	-0.242077	0.280335	0.661307	0.329233	0.499802	-0.0168083	0.213265	0.0484826	0.278028	0.186671	red|0.6613
9656	CD1A|ENSG00000158477	red	0.0110053	0.0223855	-0.126112	-0.118988	0.504953	0.660967	0.362895	0.378996	-0.0640972	0.105945	0.0954655	0.330977	-0.0989453	red|0.661
16526	HLA-DQB2|ENSG00000232629	red	0.114198	0.0713051	-0.0188092	-0.03696	0.485437	0.660663	0.353421	0.415859	-0.0901037	0.0831289	-0.0339015	0.255748	-0.115964	red|0.6607
326	MVP|ENSG00000013364	red	0.112528	0.0210716	0.00231319	-0.134644	0.678965	0.660299	0.571768	0.533323	-0.292493	-0.00649102	-0.138196	0.315187	-0.181347	red|0.6603
9660	CD1B|ENSG00000158485	red	-0.0318103	0.0216208	-0.192777	-0.115026	0.307519	0.660253	0.270279	0.365261	0.0499763	0.155299	0.163036	0.336892	-0.0761911	red|0.6603
5379	IRF1|ENSG00000125347	red	0.0559887	0.0933403	-0.11357	-0.16994	0.451459	0.660083	0.307419	0.356758	-0.148842	0.109757	-0.0263345	0.224553	-0.0409625	red|0.6601
10197	CADM3|ENSG00000162706	red	0.0224478	0.0167839	-0.129056	-0.167006	0.52197	0.659893	0.601079	0.631282	-0.226557	0.0150107	-0.0990868	0.317074	-0.151926	red|0.6599
14497	BTN3A2|ENSG00000186470	red	-0.0191921	0.0309023	-0.18913	-0.253734	0.518345	0.659672	0.439576	0.396663	-0.246784	0.0894259	0.0733256	0.382222	0.033243	red|0.6597
13285	CD28|ENSG00000178562	red	-0.0900275	0.039596	-0.279325	-0.184955	0.198157	0.659076	0.321643	0.470644	0.0109909	0.151997	0.184819	0.349516	0.0899592	red|0.6591
1867	NLRC4|ENSG00000091106	red	0.130984	0.201565	-0.103059	-0.0463089	0.296909	0.657982	0.241217	0.452116	0.099532	0.232863	0.0794231	0.266377	-0.0942456	red|0.658
581	ADAM28|ENSG00000042980	red	-0.0158615	0.141261	-0.309413	-0.29781	0.59354	0.654141	0.466297	0.456938	-0.0814586	0.284748	0.198792	0.512018	-0.0215666	red|0.6541
14554	TNFRSF4|ENSG00000186827	red	0.379794	0.22418	0.218006	0.118742	0.273081	0.654055	0.312241	0.515287	-0.121184	0.0243441	-0.315145	-0.0243356	-0.211288	red|0.6541
3891	VNN2|ENSG00000112303	red	-0.0571721	-0.00297398	-0.190269	-0.172765	0.443568	0.653051	0.314765	0.353899	-0.0624735	0.0701947	0.112541	0.336216	-0.00590202	red|0.6531
3814	BTN3A3|ENSG00000111801	red	-0.114003	0.0302819	-0.269049	-0.297429	0.402497	0.65256	0.376163	0.40998	-0.0715804	0.196093	0.222345	0.46267	0.134033	red|0.6526
2910	FCER2|ENSG00000104921	red	0.0317731	0.0134313	-0.066938	-0.08911	0.280174	0.652442	0.334977	0.382204	-0.152498	-0.0115993	-0.0747716	0.167741	-0.0649588	red|0.6524
13649	TMEM45A|ENSG00000181458	red	-0.0196418	-0.00445848	-0.159077	-0.223962	0.567448	0.652164	0.60969	0.604074	-0.237999	0.0163845	-0.0367282	0.402129	-0.0320796	red|0.6522
12710	GCSAM|ENSG00000174500	red	0.0361498	0.227684	-0.260821	-0.25496	0.537776	0.651893	0.384018	0.407028	0.0334474	0.385136	0.246967	0.494326	-0.0335146	red|0.6519
12227	GPR82|ENSG00000171657	red	-0.160116	-0.0774895	-0.299537	-0.263189	0.367625	0.651802	0.42693	0.524686	-0.0464506	0.0779617	0.199773	0.444236	-0.0251581	red|0.6518
8350	DOK3|ENSG00000146094	red	0.349728	0.395406	0.0060564	0.0181537	0.122846	0.65139	0.139217	0.460751	0.202893	0.358312	-0.0172061	0.115261	-0.136801	red|0.6514
10454	DNASE1L3|ENSG00000163687	red	-0.0784163	-0.0827645	-0.189724	-0.28139	0.523867	0.651191	0.594228	0.535688	-0.364069	-0.0458853	-0.0559386	0.346225	-0.0361053	red|0.6512
6930	ERMN|ENSG00000136541	red	0.190004	0.304331	-0.103672	-0.120291	0.376734	0.651092	0.328548	0.420907	-0.0761909	0.290637	-0.00731796	0.24013	-0.0760023	red|0.6511
9746	RUNX1|ENSG00000159216	red	-0.0997632	0.0280345	-0.329795	-0.330829	0.635062	0.649763	0.546804	0.542732	-0.122665	0.197246	0.189072	0.553484	-0.058262	red|0.6498
10708	ANKRD55|ENSG00000164512	red	-0.0299558	0.00649531	-0.148704	-0.124938	0.362281	0.649809	0.382255	0.461391	-0.0615772	0.101511	0.0946815	0.335311	-0.0913394	red|0.6498
17408	CCL4|ENSG00000275302	red	-0.0173519	0.0642126	-0.214357	-0.224975	0.362758	0.648836	0.389606	0.488619	-0.171408	0.0888835	-0.0490913	0.254188	-0.0123348	red|0.6488
608	CP|ENSG00000047457	red	-0.067066	0.0186958	-0.259694	-0.180939	0.559157	0.648571	0.33221	0.431619	0.0603239	0.210881	0.264481	0.48193	-0.161527	red|0.6486
1713	CASS4|ENSG00000087589	red	-0.123414	0.134114	-0.460241	-0.3483	0.256752	0.647665	0.381336	0.591489	0.0734343	0.345291	0.286114	0.530233	0.0428397	red|0.6477
6616	C5AR2|ENSG00000134830	red	0.0673349	0.102031	-0.160795	-0.20627	0.298333	0.646901	0.363216	0.611371	-0.133929	0.119131	-0.018282	0.248511	-0.0653664	red|0.6469
5934	ATP8B3|ENSG00000130270	red	0.177535	0.251531	-0.135818	-0.241234	0.44942	0.646746	0.471398	0.613815	-0.163587	0.241583	-0.052145	0.316959	0.0165834	red|0.6467
12094	HAS2|ENSG00000170961	red	-0.221686	-0.0735943	-0.401906	-0.389097	0.578684	0.646132	0.616565	0.625994	-0.226913	0.0974899	0.140662	0.541952	-0.0632919	red|0.6461
2309	TCL1A|ENSG00000100721	red	0.0108292	0.0116744	-0.115908	-0.0960353	0.301656	0.645764	0.341822	0.362551	-0.0789915	0.0526823	0.0132731	0.239083	-0.109437	red|0.6458
5191	BATF3|ENSG00000123685	red	0.253023	0.156249	0.115492	0.0913853	0.344227	0.645207	0.314438	0.4949	-0.160037	0.00463834	-0.268961	0.0328083	-0.247293	red|0.6452
292	PLAUR|ENSG00000011422	red	0.0116612	0.0162863	-0.108774	-0.142926	0.37185	0.644993	0.393734	0.572575	-0.157255	-0.00510877	-0.116072	0.20536	-0.0633492	red|0.645
4795	IFIT2|ENSG00000119922	red	-0.184948	-0.0341978	-0.328062	-0.321685	0.380064	0.644385	0.470761	0.528576	-0.00937354	0.169783	0.249443	0.535834	0.0787891	red|0.6444
14877	CNR2|ENSG00000188822	red	-0.0443944	-0.00942	-0.155399	-0.102838	0.265016	0.64359	0.274456	0.342605	-0.0160356	0.0902082	0.113085	0.270607	-0.0873657	red|0.6436
9782	RGL4|ENSG00000159496	red	0.344188	0.558683	-0.196789	-0.114008	0.397273	0.643423	0.27888	0.377687	0.0160644	0.589909	0.123395	0.315073	-0.174845	red|0.6434
14317	PDE6G|ENSG00000185527	red	0.303292	0.227093	0.152706	0.163197	0.128791	0.642619	0.0771793	0.340589	0.117469	0.0853435	-0.163262	-0.0457959	-0.0572634	red|0.6426
8784	FCGR1A|ENSG00000150337	red	0.0947439	0.0490932	-0.0170826	0.033654	0.0965155	0.641828	0.123929	0.491026	0.169961	0.0420626	-0.0119635	0.105021	-0.0935415	red|0.6418
2985	CEACAM4|ENSG00000105352	red	0.132603	0.0955328	-0.0269377	-0.0631988	0.449378	0.640916	0.391963	0.466382	-0.195113	0.0563305	-0.0699293	0.239956	-0.177908	red|0.6409
14742	RAB42|ENSG00000188060	red	-0.0561233	0.0549402	-0.284988	-0.197766	0.33646	0.640593	0.373792	0.526543	0.0972652	0.212205	0.164959	0.408507	-0.117239	red|0.6406
655	FOXP3|ENSG00000049768	red	0.137024	0.177085	-0.0146209	-0.0557176	0.188819	0.64016	0.147197	0.33715	0.123165	0.215233	0.0582445	0.146136	0.0404303	red|0.6402
7784	IFITM3|ENSG00000142089	red	0.168199	0.0330456	0.125666	-0.0294966	0.566643	0.639056	0.521047	0.512572	-0.316938	-0.0997858	-0.302435	0.150102	-0.148685	red|0.6391
6261	IGJ|ENSG00000132465	red	-0.0997586	-0.018407	-0.229831	-0.199206	0.382032	0.638862	0.3305	0.405612	-0.0756889	0.0941172	0.155869	0.364059	-0.0389668	red|0.6389
9822	TNFRSF13C|ENSG00000159958	red	0.181754	0.197837	-0.0567967	-0.034654	0.334937	0.638929	0.284362	0.331986	-0.0654932	0.165152	-0.0348244	0.187891	-0.0942966	red|0.6389
6116	EMR3|ENSG00000131355	red	-0.234408	-0.108813	-0.398338	-0.382048	0.535779	0.638568	0.495148	0.451375	-0.203298	0.105038	0.253363	0.556746	0.0560247	red|0.6386
5273	IL9R|ENSG00000124334	red	0.147412	0.247165	-0.106903	-0.0551233	0.328108	0.63841	0.215357	0.406109	0.127028	0.312193	0.126041	0.264122	-0.0591859	red|0.6384
15296	C5AR1|ENSG00000197405	red	-0.0345745	0.0621598	-0.268279	-0.216818	0.200384	0.638053	0.323453	0.626545	-0.00817127	0.131358	0.04553	0.282963	-0.058223	red|0.6381
15225	DTHD1|ENSG00000197057	red	-0.125587	0.0459287	-0.324096	-0.27774	0.260605	0.637129	0.316187	0.469289	0.0724632	0.227322	0.289375	0.437459	-0.0308667	red|0.6371
6562	IL15RA|ENSG00000134470	red	0.1084	0.0839997	-0.050653	0.0227954	0.413538	0.63545	0.472109	0.585107	-0.109791	0.0789671	-0.0902105	0.256984	-0.354678	red|0.6354
10388	EOMES|ENSG00000163508	red	-0.0292188	0.0719178	-0.245405	-0.119977	0.204117	0.634898	0.216086	0.43185	0.121701	0.231765	0.218062	0.351147	-0.152567	red|0.6349
16923	IGLL5|ENSG00000254709	red	0.072829	0.0804252	-0.0619926	-0.0392762	0.29055	0.634827	0.229135	0.377538	-7.27072e-05	0.0983027	0.0421195	0.210969	-0.0920477	red|0.6348
7320	AGPAT9|ENSG00000138678	red	-0.203069	-0.0650272	-0.380134	-0.420342	0.563385	0.632415	0.595875	0.610865	-0.20505	0.138919	0.20938	0.591412	-0.0905654	red|0.6324
4280	GNLY|ENSG00000115523	red	0.306352	0.237003	0.133641	0.0474776	0.431981	0.630786	0.281812	0.376406	-0.10676	0.111553	-0.178004	0.0870287	-0.147435	red|0.6308
12618	PLK3|ENSG00000173846	red	0.154339	0.194667	-0.111009	-0.138415	0.48221	0.630645	0.496276	0.618087	-0.224061	0.134472	-0.176309	0.240199	-0.189767	red|0.6306
4498	PADI2|ENSG00000117115	red	-0.118726	-0.0758263	-0.271063	-0.34997	0.577444	0.630149	0.606236	0.551268	-0.26529	0.0247823	0.0364022	0.447257	-0.0560813	red|0.6301
14481	CD300E|ENSG00000186407	red	-0.080429	0.0235331	-0.30335	-0.25943	0.261508	0.629856	0.359468	0.538684	-0.119228	0.114339	0.0815351	0.317918	-0.00624887	red|0.6299
628	TNFRSF17|ENSG00000048462	red	0.112239	0.117372	-0.0520757	-0.00444753	0.298864	0.629745	0.209654	0.328035	-0.000145136	0.113102	0.0198101	0.187252	-0.125413	red|0.6297
7253	ADAMTS14|ENSG00000138316	red	0.196419	0.256456	-0.117773	-0.0472666	0.241568	0.629464	0.350027	0.649621	0.0906137	0.259724	-0.00675966	0.228178	-0.252857	red|0.6295
13470	CCR8|ENSG00000179934	red	-0.156793	0.0638804	-0.398653	-0.229003	0.1439	0.629467	0.173444	0.400241	0.25798	0.340186	0.41374	0.458626	-0.053338	red|0.6295
2905	LYL1|ENSG00000104903	red	0.314487	0.124206	0.187274	0.0264776	0.443221	0.626125	0.527941	0.599295	-0.346909	-0.0791682	-0.394744	0.0677161	-0.261428	red|0.6261
16733	CFB|ENSG00000243649	red	0.0346899	0.0377274	-0.0896971	-0.150012	0.601709	0.625871	0.38402	0.290215	-0.224424	0.0315396	-0.0190256	0.268379	0.00324754	red|0.6259
883	CHI3L2|ENSG00000064886	red	-0.083425	-0.101378	-0.103613	-0.172892	0.508226	0.62545	0.405056	0.304827	-0.227112	-0.0613406	-0.000229141	0.288274	0.0385588	red|0.6254
7230	CH25H|ENSG00000138135	red	-0.120737	-0.102311	-0.2251	-0.226882	0.437525	0.624124	0.593155	0.642261	-0.270571	-0.0550401	-0.0638497	0.346236	-0.135922	red|0.6241
5185	NMI|ENSG00000123609	red	-0.00352213	0.0311875	-0.121803	-0.137419	0.535987	0.623993	0.463439	0.383298	-0.134198	0.0908837	0.0494536	0.382696	-0.0948599	red|0.624
6879	GPNMB|ENSG00000136235	red	-0.0929507	0.00306463	-0.24386	-0.143816	0.150298	0.623959	0.289552	0.591126	0.166805	0.129096	0.155403	0.315958	0.0344134	red|0.624
6523	CD101|ENSG00000134256	red	0.1131	0.186253	-0.147107	-0.160187	0.461922	0.623545	0.328545	0.363308	-0.0264994	0.235162	0.100876	0.337198	-0.0342789	red|0.6235
9057	HHEX|ENSG00000152804	red	-0.00890465	0.0339757	-0.142434	-0.0524761	0.363666	0.623205	0.45132	0.608171	-0.0196466	0.11067	0.0819021	0.359992	-0.184397	red|0.6232
10189	GFI1|ENSG00000162676	red	0.0409776	0.196526	-0.243644	-0.246124	0.270911	0.622913	0.201226	0.378105	0.0992793	0.338447	0.236863	0.358195	0.107853	red|0.6229
13573	BHLHE22|ENSG00000180828	red	0.0326944	0.0632501	-0.141853	-0.0961856	0.332947	0.622765	0.389041	0.601614	-0.00196068	0.109062	0.0264983	0.28319	-0.192342	red|0.6228
6411	RARRES3|ENSG00000133321	red	0.178908	0.0427217	0.184649	0.142346	0.436629	0.619097	0.214318	0.240856	-0.0665823	-0.0666679	-0.165064	0.0401716	-0.132355	red|0.6191
1215	IGF2BP2|ENSG00000073792	red	-0.0431099	0.0268739	-0.240793	-0.273455	0.545662	0.616466	0.586203	0.568811	-0.218459	0.103709	0.0116634	0.424579	-0.0510774	red|0.6165
10962	TMEM52B|ENSG00000165685	red	-0.0249835	0.033423	-0.175144	-0.126098	0.22706	0.616048	0.249766	0.482484	0.0781225	0.115043	0.0810131	0.264213	-0.0439003	red|0.616
12954	ZNF683|ENSG00000176083	red	0.169359	0.185011	-0.0436309	-0.115067	0.608919	0.615839	0.390267	0.302945	-0.20656	0.168294	-0.0400979	0.262898	0.00473575	red|0.6158
4009	IL12B|ENSG00000113302	red	0.0620974	0.121044	-0.12095	0.00679473	0.191477	0.615257	0.169888	0.349877	0.140801	0.202904	0.145468	0.222662	-0.144537	red|0.6153
12887	UCP2|ENSG00000175567	red	0.0947558	0.0674628	0.00236667	-0.129347	0.482674	0.614429	0.350175	0.368688	-0.0889822	0.0538571	-0.0656011	0.201181	-0.00153918	red|0.6144
14732	S100A3|ENSG00000188015	red	0.0779584	-0.0202596	0.00446481	-0.118388	0.523258	0.61402	0.607317	0.592945	-0.367654	-0.12579	-0.254503	0.217825	-0.168015	red|0.614
14391	C16orf54|ENSG00000185905	red	0.0849652	0.199753	-0.172638	-0.239084	0.322896	0.613905	0.33676	0.418838	-0.107626	0.220083	0.018318	0.273688	0.114031	red|0.6139
12034	GTSF1|ENSG00000170627	red	0.0310112	0.0201679	-0.068331	-0.094699	0.330158	0.613129	0.349874	0.421831	-0.0999805	0.0125175	-0.0367655	0.21043	-0.0652142	red|0.6131
9958	HK3|ENSG00000160883	red	0.166364	0.218539	-0.105514	-0.0675266	0.0950878	0.612532	0.136421	0.443206	0.112077	0.235237	0.0397021	0.147347	-0.0586044	red|0.6125
11251	MS4A14|ENSG00000166928	red	0.30182	0.384709	-0.00932747	0.0175238	0.24515	0.612451	0.248451	0.526092	0.0883058	0.297664	-0.076731	0.14256	-0.15858	red|0.6125
1055	CLEC2D|ENSG00000069493	red	0.417029	0.584671	-0.0366457	-0.0512821	0.423726	0.612372	0.312712	0.371036	-0.04913	0.450708	-0.0997143	0.193468	-0.0279856	red|0.6124
15818	TAP2|ENSG00000204267	red	0.120261	0.156335	-0.0125628	-0.0121777	0.289017	0.61233	0.165616	0.288593	0.0960733	0.213776	0.130467	0.220786	0.0389921	red|0.6123
16054	ARRDC5|ENSG00000205784	red	0.294642	0.307817	0.0430813	-0.0329056	0.348248	0.612294	0.276485	0.368322	-0.113432	0.198151	-0.136817	0.1326	-0.0914843	red|0.6123
2425	SIRPB1|ENSG00000101307	red	-0.182901	-0.0529228	-0.340565	-0.248324	0.190422	0.612155	0.269101	0.447644	0.0871771	0.165079	0.271702	0.406014	0.0130695	red|0.6122
10821	SYK|ENSG00000165025	red	0.0379909	0.160555	-0.258747	-0.283219	0.455466	0.61198	0.353492	0.45486	-0.012054	0.318626	0.200574	0.448646	-0.0711266	red|0.612
7173	STRA6|ENSG00000137868	red	0.075789	0.0551542	-0.0548278	0.00815752	0.228623	0.611087	0.305628	0.591259	0.0993285	0.0865318	0.0285142	0.234008	-0.205187	red|0.6111
15365	CR1L|ENSG00000197721	red	0.0578962	0.128193	-0.143584	-0.0927472	0.302337	0.609766	0.240984	0.348471	0.0476961	0.187531	0.0850428	0.255706	-0.114032	red|0.6098
14779	RUFY4|ENSG00000188282	red	0.487591	0.544255	0.0884322	-0.0163458	0.554585	0.609737	0.228285	0.241452	-0.107185	0.40513	-0.122248	0.11999	-0.0612763	red|0.6097
5434	CD70|ENSG00000125726	red	0.16909	0.125736	0.00720573	0.039979	0.272528	0.609162	0.231098	0.356885	0.0269164	0.102469	-0.0431401	0.138479	-0.237435	red|0.6092
2544	PIM2|ENSG00000102096	red	0.150998	0.137563	0.0316677	-0.0120947	0.226245	0.608807	0.164341	0.31351	0.0470323	0.102288	-0.0716922	0.10156	0.155779	red|0.6088
5415	IL1B|ENSG00000125538	red	-0.128259	-0.0103266	-0.315188	-0.312435	0.442108	0.608502	0.424691	0.45361	-0.206736	0.102067	0.0886733	0.381764	-0.012582	red|0.6085
2569	TIMP1|ENSG00000102265	red	0.129415	-0.047272	0.141994	-0.0182554	0.53604	0.608371	0.578787	0.55991	-0.381001	-0.217213	-0.359835	0.133221	-0.166521	red|0.6084
5962	ARPC1B|ENSG00000130429	red	0.265516	0.0810466	0.250814	0.123062	0.428866	0.607658	0.284066	0.441606	-0.0446237	-0.0392515	-0.236049	0.0302926	-0.187538	red|0.6077
10703	IL22RA2|ENSG00000164485	red	-0.0167118	-0.00690558	-0.117952	-0.114628	0.41746	0.605531	0.268256	0.279527	-0.0146896	0.102349	0.134913	0.292914	-0.114635	red|0.6055
462	POU2F2|ENSG00000028277	red	-0.0529338	-0.0684589	-0.150942	-0.289046	0.478011	0.605266	0.557123	0.445054	-0.319165	-0.0718904	-0.102317	0.334849	0.122354	red|0.6053
6107	IDO1|ENSG00000131203	red	0.00823148	0.0415364	-0.0860284	0.000168039	0.169552	0.605173	0.105904	0.273052	0.149293	0.138859	0.167058	0.206243	-0.0960048	red|0.6052
8830	PIP4K2A|ENSG00000150867	red	-0.277234	-0.112587	-0.353683	-0.373212	0.191057	0.604926	0.42013	0.57509	-0.00220989	0.0671594	0.22147	0.459459	0.262041	red|0.6049
543	MSR1|ENSG00000038945	red	-0.160682	-0.0644863	-0.291883	-0.129542	-0.00463986	0.604849	0.172439	0.599376	0.259827	0.103398	0.237198	0.300887	-0.0389467	red|0.6048
2989	SIGLEC8|ENSG00000105366	red	-0.0489503	0.0211952	-0.192435	-0.20026	0.189613	0.604132	0.28248	0.542141	0.0456156	0.122	0.115153	0.309955	0.074312	red|0.6041
16288	MS4A4E|ENSG00000214787	red	0.314542	0.451426	-0.0958944	-0.145726	0.43245	0.603741	0.366892	0.496246	-0.0802245	0.405877	0.000800049	0.27603	-0.066098	red|0.6037
16528	TNF|ENSG00000232810	red	-0.00691484	0.0941688	-0.242202	-0.278482	0.39548	0.603661	0.357558	0.413219	-0.124358	0.16265	0.0598905	0.312932	-0.0147856	red|0.6037
3153	NOD1|ENSG00000106100	red	0.0397187	0.21316	-0.346429	-0.229844	0.345337	0.603634	0.394979	0.59356	0.0913079	0.414682	0.247727	0.507195	-0.286019	red|0.6036
12092	CEACAM3|ENSG00000170956	red	0.0102069	-0.0105569	-0.131907	-0.201872	0.488537	0.603545	0.411689	0.392225	-0.259978	0.0179058	-0.00865413	0.302904	-0.0631814	red|0.6035
11791	RNASE2|ENSG00000169385	red	-0.0474633	-0.0428556	-0.142245	-0.0876719	0.30963	0.602929	0.290234	0.442036	0.0229802	0.0358731	0.0663943	0.291682	-0.0935503	red|0.6029
13637	CCL13|ENSG00000181374	red	0.000102728	-0.0191152	-0.149565	-0.0774049	0.323026	0.602901	0.354735	0.512809	-0.0606667	0.0323136	0.0242282	0.281366	-0.222536	red|0.6029
5718	APOL3|ENSG00000128284	red	0.0847564	0.115573	-0.114816	0.018765	0.372863	0.601684	0.300876	0.336034	-0.0334157	0.182865	0.100777	0.291106	-0.285006	red|0.6017
16386	FXYD7|ENSG00000221946	red	0.2277	0.152387	0.0740976	-0.0100396	0.315604	0.601451	0.422581	0.49016	-0.217103	-0.000870013	-0.259819	0.0939513	-0.148053	red|0.6015
14385	TRIM69|ENSG00000185880	red	-0.155751	-0.0706682	-0.199819	-0.279402	0.415525	0.600477	0.496555	0.452043	-0.182764	0.0315556	0.0642137	0.404477	0.06622	red|0.6005
976	SP100|ENSG00000067066	red	-0.0672503	0.0826794	-0.224131	-0.303383	0.503035	0.59935	0.500024	0.429788	-0.176017	0.167515	0.123031	0.481731	0.15773	red|0.5994
14693	CARD9|ENSG00000187796	red	0.569649	0.443143	0.278541	0.1525	0.448419	0.596757	0.232924	0.363641	-0.107992	0.206339	-0.333179	-0.0316629	-0.176978	red|0.5968
7707	ARRB2|ENSG00000141480	red	0.356897	0.266249	0.175232	0.16597	0.23184	0.596552	0.172278	0.425741	-0.0347199	0.075697	-0.254201	-0.0204437	-0.0799401	red|0.5966
16554	C5orf58|ENSG00000234511	red	0.0605827	0.230062	-0.241694	-0.261608	0.35659	0.596049	0.447404	0.53884	-0.0911593	0.311245	0.0973641	0.393252	-0.0251284	red|0.596
3033	PLEKHA4|ENSG00000105559	red	0.218897	0.102953	0.0984456	-0.0776966	0.510318	0.595655	0.500325	0.554538	-0.262427	-0.0275474	-0.273818	0.154583	-0.0651768	red|0.5957
6804	SP110|ENSG00000135899	red	0.118479	0.191989	-0.103466	-0.0619632	0.316924	0.595222	0.192808	0.273181	0.0445093	0.261363	0.18495	0.30074	-0.069201	red|0.5952
10047	TREML1|ENSG00000161911	red	0.360776	0.402392	0.077906	0.0600234	0.212724	0.59513	0.131214	0.363602	0.0995555	0.308738	-0.0690571	0.0574946	-0.033396	red|0.5951
16136	CRIP1|ENSG00000213145	red	0.565462	0.429099	0.281896	0.246104	0.339489	0.593123	0.191457	0.368683	-0.0478754	0.176685	-0.338745	-0.0728274	-0.296181	red|0.5931
3852	STK38|ENSG00000112079	red	-0.0339534	0.0916007	-0.271894	-0.283324	0.424309	0.59226	0.500517	0.542729	-0.0753747	0.211476	0.158202	0.479076	-0.0232442	red|0.5923
14420	DLEU7|ENSG00000186047	red	-0.19893	-0.0898798	-0.342726	-0.308429	0.304038	0.592201	0.444573	0.585056	-0.0541984	0.0814998	0.170131	0.435225	-0.0304061	red|0.5922
10320	S100A9|ENSG00000163220	red	-0.0929873	-0.131302	-0.157514	-0.22439	0.551724	0.591638	0.40852	0.365284	-0.300898	-0.0813038	-0.00102884	0.326227	-0.0261642	red|0.5916
8916	VENTX|ENSG00000151650	red	0.383	0.376059	0.048432	-0.0791101	0.458088	0.590342	0.457849	0.549229	-0.302062	0.199852	-0.249439	0.148551	-0.119042	red|0.5903
13141	ZBED2|ENSG00000177494	red	-0.00626102	0.0284198	-0.130225	-0.100971	0.296599	0.590153	0.240366	0.277372	0.00417491	0.122183	0.131826	0.289578	-0.0885345	red|0.5902
2710	MEFV|ENSG00000103313	red	-0.103752	0.104377	-0.419764	-0.392216	0.280682	0.589019	0.351491	0.522378	-0.068706	0.291848	0.2548	0.480575	0.0405039	red|0.589
7333	CXCL9|ENSG00000138755	red	-0.0716463	0.0445023	-0.197556	-0.0754965	0.121178	0.587551	0.099533	0.305479	0.249514	0.241432	0.31207	0.3051	-0.0897006	red|0.5876
2648	CCL17|ENSG00000102970	red	0.227227	0.0898205	0.190287	0.173829	0.21521	0.5873	0.184207	0.340589	-0.0486202	-0.0472566	-0.209454	-0.0228625	-0.134668	red|0.5873
6199	PODNL1|ENSG00000132000	red	0.296281	0.204927	0.0854201	0.0810206	0.391556	0.586809	0.389235	0.58981	-0.0760466	0.0946679	-0.175781	0.131672	-0.278356	red|0.5868
3449	CCL2|ENSG00000108691	red	-0.00409714	0.0209817	-0.134914	-0.133454	0.493437	0.583081	0.398428	0.42289	-0.192035	0.0211013	-0.0882822	0.236419	-0.134277	red|0.5831
16485	PATL2|ENSG00000229474	red	0.27628	0.430612	-0.0725562	-0.0637128	0.361461	0.582622	0.199196	0.241712	1.35769e-05	0.416138	0.0700249	0.207541	-0.0288965	red|0.5826
12321	CD8B|ENSG00000172116	red	0.0851671	0.0698123	-0.062444	0.00100906	0.464323	0.580311	0.344327	0.274011	-0.120553	0.0859914	0.00699838	0.260356	-0.30736	red|0.5803
10374	ARPC2|ENSG00000163466	red	-0.129546	-0.11464	-0.135416	-0.213479	0.52855	0.579913	0.49322	0.517833	-0.0537711	0.0408294	0.14071	0.4859	-0.0959911	red|0.5799
14281	SOCS1|ENSG00000185338	red	0.164686	0.115068	0.01646	-0.136509	0.492278	0.579264	0.52465	0.472978	-0.385362	-0.00825674	-0.287107	0.147719	-0.203755	red|0.5793
16631	LILRA4|ENSG00000239961	red	0.0532341	0.0293487	-0.0802714	-0.0953732	0.213972	0.579254	0.190207	0.348645	-0.00786598	0.0450325	-0.0139493	0.154163	0.0191236	red|0.5793
8594	PTGES|ENSG00000148344	red	0.0580347	-0.0148371	0.0203413	-0.0269353	0.475502	0.578792	0.337699	0.323782	-0.170517	-0.0684808	-0.12482	0.159628	-0.00469376	red|0.5788
1181	ACAP1|ENSG00000072818	red	0.522203	0.451171	0.252075	0.049637	0.407341	0.578436	0.267559	0.279579	-0.247602	0.193007	-0.336645	-0.0223593	-0.0263931	red|0.5784
15442	FCGR1B|ENSG00000198019	red	0.157474	0.145857	-0.0295191	-0.033551	0.182143	0.578387	0.177655	0.48098	0.0771131	0.123693	-0.045578	0.12497	-0.0677721	red|0.5784
17481	SSTR3|ENSG00000278195	red	-0.00981269	4.19382e-05	-0.157554	-0.13797	0.273602	0.577352	0.327009	0.367181	-0.102633	0.0548456	0.0214919	0.246055	-0.13411	red|0.5774
1805	LAG3|ENSG00000089692	red	0.373472	0.288407	0.131845	-0.0109828	0.51969	0.575828	0.419207	0.333501	-0.332735	0.0527449	-0.358433	0.0456349	-0.137961	red|0.5758
16343	IFI30|ENSG00000216490	red	0.414037	0.439974	0.0773403	0.147422	0.220052	0.57576	0.0230752	0.282424	0.182909	0.320416	-0.0982623	-0.0050051	-0.219765	red|0.5758
12767	NLRP6|ENSG00000174885	red	0.117303	0.19351	-0.18666	-0.200909	0.382028	0.575392	0.311838	0.39649	-0.0739641	0.270099	0.0961106	0.31581	-0.129352	red|0.5754
9448	UBE2L6|ENSG00000156587	red	0.0454244	0.0247118	0.0140731	-0.0729705	0.375855	0.575093	0.251834	0.277354	-0.0183839	0.0614713	0.0605197	0.249942	0.00564295	red|0.5751
11666	IL12A|ENSG00000168811	red	0.0662539	0.126764	-0.13111	-0.163059	0.562004	0.574624	0.512494	0.441567	-0.23501	0.117961	-0.0886076	0.323955	-0.129063	red|0.5746
15566	SH2D1B|ENSG00000198574	red	-0.0655944	0.0593	-0.275624	-0.265436	0.321414	0.573891	0.322227	0.46373	0.0320517	0.246126	0.237107	0.435634	-0.0228148	red|0.5739
4249	DOK1|ENSG00000115325	red	0.327042	0.179769	0.137557	0.0163752	0.459806	0.573376	0.357173	0.456344	-0.16959	0.0441692	-0.236267	0.111716	-0.179459	red|0.5734
2210	CACNA1I|ENSG00000100346	red	0.201081	0.242812	-0.0626837	-0.0594588	0.289228	0.572862	0.219165	0.361496	0.00211751	0.242088	0.00729666	0.174401	-0.156813	red|0.5729
3066	HAMP|ENSG00000105697	red	0.180893	0.0741227	0.117601	0.0611547	0.356872	0.57151	0.31363	0.336436	-0.190842	-0.0724343	-0.245732	0.0455112	-0.0731725	red|0.5715
1671	MYBPC2|ENSG00000086967	red	-0.00378638	-0.000260969	-0.10055	-0.104494	0.249963	0.570813	0.322041	0.390956	-0.0852888	0.0337939	-0.00296434	0.224361	-0.0540846	red|0.5708
11389	LAIR2|ENSG00000167618	red	0.131371	0.122081	0.00882528	0.0465887	0.189295	0.570049	0.182835	0.334211	0.0366444	0.112826	-0.0150602	0.126931	-0.142175	red|0.57
2409	CDC25B|ENSG00000101224	red	0.438697	0.409622	0.0763264	0.0808843	0.34458	0.569798	0.291244	0.452663	-0.00247285	0.263368	-0.200126	0.0988949	-0.219104	red|0.5698
7391	RBP5|ENSG00000139194	red	0.123854	0.0227676	0.0534425	-0.0891015	0.468639	0.56855	0.51872	0.565891	-0.373693	-0.106206	-0.262081	0.159905	-0.0978896	red|0.5686
14361	IFIT1|ENSG00000185745	red	-0.0243009	0.0573917	-0.142062	-0.217764	0.337486	0.568002	0.424548	0.445321	-0.101301	0.119972	0.0659839	0.346701	0.095865	red|0.568
14705	TTC24|ENSG00000187862	red	0.162966	0.306962	-0.134987	-0.115779	0.246579	0.567672	0.227276	0.330864	0.0112186	0.339654	0.0680049	0.231858	-0.02839	red|0.5677
6210	TRIM21|ENSG00000132109	red	0.00513497	0.0605863	-0.0236562	-0.197845	0.418456	0.567022	0.251789	0.259839	-0.0285728	0.130273	0.083561	0.272471	0.269994	red|0.567
15796	CXorf65|ENSG00000204165	red	0.407902	0.400077	0.107713	0.0528044	0.329911	0.565391	0.170688	0.251947	-0.0851848	0.254015	-0.14592	0.0409625	-0.152173	red|0.5654
6268	TRIM47|ENSG00000132481	red	0.130565	0.00299233	0.0922021	-0.09936	0.578583	0.565104	0.542818	0.540344	-0.316822	-0.0965742	-0.278929	0.183089	-0.117136	red|0.5651
12225	S100Z|ENSG00000171643	red	0.0788448	0.172736	-0.165416	-0.119164	0.36039	0.565018	0.317989	0.421282	-0.0143608	0.217761	0.0632659	0.312466	-0.14793	red|0.565
9404	CXCL13|ENSG00000156234	red	-0.106632	-0.0838642	-0.144902	-0.140068	0.255258	0.563986	0.389606	0.367373	-0.0968859	-0.0115311	0.0473097	0.295643	-0.0822118	red|0.564
1829	ICAM1|ENSG00000090339	red	-0.203117	-0.0405561	-0.396223	-0.240472	0.278514	0.563705	0.274026	0.466238	0.122059	0.228401	0.346758	0.474702	-0.222635	red|0.5637
1651	NME8|ENSG00000086288	red	0.323505	0.285382	0.0831336	0.101857	0.253876	0.562969	0.233779	0.48893	-6.84414e-05	0.131076	-0.194122	0.062425	-0.259792	red|0.563
3755	VDR|ENSG00000111424	red	0.0188638	0.140318	-0.237716	-0.111385	0.51169	0.561791	0.299061	0.368478	0.137395	0.326269	0.260838	0.452979	-0.235447	red|0.5618
1486	TCF7|ENSG00000081059	red	-0.0802212	0.0104257	-0.208574	-0.244945	0.502949	0.561576	0.535311	0.371656	-0.202763	0.105077	0.0772818	0.403271	0.0778443	red|0.5616
1621	PILRA|ENSG00000085514	red	0.421195	0.448148	0.0458255	0.109927	0.122539	0.561134	0.152809	0.416307	0.0560335	0.284529	-0.167872	0.0337447	-0.138819	red|0.5611
10050	CXCL16|ENSG00000161921	red	-0.00814918	0.0223697	-0.117723	-0.187351	0.46056	0.559606	0.265107	0.391985	-0.00705715	0.157949	0.15626	0.350096	0.0335632	red|0.5596
2968	FSD1|ENSG00000105255	red	0.290654	0.254999	0.0438913	0.00540755	0.382161	0.559466	0.395398	0.474213	-0.176518	0.130692	-0.196495	0.135227	-0.23653	red|0.5595
7903	GPA33|ENSG00000143167	red	0.0397021	0.0989041	-0.169305	-0.114395	0.359336	0.559025	0.253001	0.336164	0.019053	0.206151	0.135519	0.303251	-0.152969	red|0.559
4193	CCL20|ENSG00000115009	red	-0.0113726	0.0449869	-0.139422	-0.158468	0.50493	0.558319	0.340196	0.272667	-0.147899	0.0980813	0.0784287	0.302277	-0.0612151	red|0.5583
11582	TAP1|ENSG00000168394	red	-0.022523	0.0517962	-0.115318	-0.137117	0.26782	0.557912	0.11906	0.202662	0.123252	0.22625	0.279863	0.29916	0.0448027	red|0.5579
11192	B2M|ENSG00000166710	red	-0.14148	-0.108906	-0.0809669	-0.253427	0.456902	0.557558	0.380197	0.287202	-0.221933	-0.0407827	0.090208	0.33277	0.215273	red|0.5576
12678	ZNF80|ENSG00000174255	red	0.0772928	0.266169	-0.2236	-0.152873	0.194812	0.557372	0.23501	0.380313	0.115388	0.381085	0.189036	0.325987	-0.0281978	red|0.5574
12507	PARP14|ENSG00000173193	red	-0.0640779	0.178861	-0.351532	-0.344545	0.245631	0.556949	0.200542	0.355078	0.178867	0.425797	0.432534	0.499353	0.149789	red|0.5569
13968	CCR3|ENSG00000183625	red	-0.123724	0.00384807	-0.272911	-0.285923	0.299568	0.55658	0.381526	0.461111	-0.0754725	0.131697	0.142424	0.383717	0.0287381	red|0.5566
4855	GPR31|ENSG00000120436	red	-0.131284	-0.0145053	-0.309341	-0.247556	0.255772	0.55588	0.229663	0.317565	0.0219059	0.169536	0.252538	0.379053	-0.0257771	red|0.5559
6585	PIWIL4|ENSG00000134627	red	0.274772	0.448107	-0.166242	-0.14351	0.403515	0.554702	0.467916	0.533345	-0.090394	0.419852	-0.0127551	0.358206	-0.113834	red|0.5547
8430	TMEM140|ENSG00000146859	red	-0.260895	-0.132301	-0.377311	-0.412804	0.257616	0.554707	0.3368	0.45201	0.0183087	0.135286	0.352508	0.513462	0.112034	red|0.5547
16560	HLA-B|ENSG00000234745	red	0.0664207	-0.0202896	0.125384	-0.0486541	0.396857	0.554524	0.238718	0.189715	-0.184287	-0.0620245	-0.0453809	0.115275	0.0941541	red|0.5545
16790	INSL3|ENSG00000248099	red	0.218834	0.192497	0.0315863	-0.0147931	0.42128	0.553684	0.328983	0.388046	-0.0701889	0.127817	-0.0821146	0.177201	-0.144763	red|0.5537
16090	HLA-A|ENSG00000206503	red	0.0795304	-0.018109	0.0829939	-0.0769791	0.536925	0.553573	0.395162	0.261048	-0.299587	-0.0674396	-0.0940389	0.196444	-0.0892128	red|0.5536
5009	ADORA3|ENSG00000121933	red	0.0531107	0.000101701	-0.00218109	-0.0683456	0.281243	0.553472	0.361851	0.542369	-0.0655834	-0.00906848	-0.0699062	0.21292	-0.00347285	red|0.5535
7142	CASP5|ENSG00000137757	red	-0.0285797	0.0959605	-0.276919	-0.222297	0.322837	0.55294	0.311243	0.388436	-0.0715923	0.211919	0.15718	0.372586	-0.0637033	red|0.5529
15817	PSMB8|ENSG00000204264	red	0.169326	0.0921561	0.14369	0.0500179	0.425749	0.552011	0.217317	0.172185	-0.117082	0.0266789	-0.0691316	0.104075	-0.0697729	red|0.552
1246	IPCEF1|ENSG00000074706	red	-0.0869743	0.0850092	-0.339141	-0.225299	0.447137	0.551662	0.437111	0.40918	-0.0579878	0.26174	0.240121	0.491591	-0.136623	red|0.5517
9482	B3GNT7|ENSG00000156966	red	-0.0687567	-0.0550885	-0.136402	-0.359983	0.484396	0.55109	0.515084	0.509636	-0.265927	-0.0334189	-0.069903	0.310968	0.154784	red|0.5511
3862	CD83|ENSG00000112149	red	-0.0545941	-0.000455643	-0.19956	-0.172759	0.415321	0.550766	0.471532	0.474055	-0.230258	0.0335685	-0.0509572	0.286635	-0.132506	red|0.5508
3047	SLC5A5|ENSG00000105641	red	0.133053	0.11161	-0.00465915	-0.0120952	0.440449	0.550382	0.207562	0.303127	-0.0379796	0.0811016	-0.042044	0.14092	-0.0866649	red|0.5504
4641	RAB32|ENSG00000118508	red	0.127294	0.00783088	0.0785711	0.0839587	0.419754	0.550146	0.428275	0.493789	-0.125598	-0.0763011	-0.19762	0.161107	-0.204673	red|0.5501
12578	CCR9|ENSG00000173585	red	-0.0521615	0.0358698	-0.22536	-0.246823	0.455982	0.549952	0.38912	0.33163	-0.141172	0.149165	0.151322	0.392308	0.0735403	red|0.55
5730	APOBEC3A|ENSG00000128383	red	-0.0273387	0.0407541	-0.167979	-0.239842	0.318945	0.549009	0.316507	0.398435	-0.186527	0.0573195	-0.0034115	0.241021	0.103722	red|0.549
6041	C19orf66|ENSG00000130813	red	0.522552	0.522876	0.180942	0.0274763	0.529563	0.548911	0.349935	0.339156	-0.202592	0.325261	-0.261301	0.0901487	-0.155436	red|0.5489
13117	RP11-551L14.1|ENSG00000177359	red	0.240738	0.226799	0.00453184	0.0321309	0.545632	0.547055	0.394695	0.31201	-0.174945	0.151972	-0.104468	0.218573	-0.187098	red|0.5471
4063	CDX1|ENSG00000113722	red	0.136138	0.0967785	0.00473011	0.0617597	0.199175	0.547046	0.251633	0.510519	0.0647356	0.0705051	-0.0453734	0.137094	-0.186714	red|0.547
6920	LIMD2|ENSG00000136490	red	0.433158	0.272644	0.302055	0.15232	0.355954	0.546753	0.222359	0.296503	-0.0721104	0.088666	-0.280871	-0.0314351	-0.201162	red|0.5468
6541	CMPK2|ENSG00000134326	red	-0.0784507	0.070879	-0.2412	-0.219819	0.154224	0.546452	0.176792	0.414531	0.23589	0.278432	0.30815	0.389115	0.0512518	red|0.5465
12508	CYSLTR1|ENSG00000173198	red	-0.237571	-0.0916045	-0.330119	-0.366872	0.488403	0.546258	0.446592	0.431155	-0.0947938	0.0920757	0.225986	0.497277	0.210689	red|0.5463
16249	C19orf38|ENSG00000214212	red	0.169659	0.0651874	0.0910204	-0.00779328	0.332	0.546089	0.331918	0.367662	-0.230813	-0.0763107	-0.243956	0.0803563	-0.020138	red|0.5461
5728	LIF|ENSG00000128342	red	-0.0863544	0.0420789	-0.298921	-0.275798	0.328186	0.545907	0.403786	0.536839	-0.130853	0.121805	0.0404957	0.324681	-0.0738395	red|0.5459
13650	RAP2B|ENSG00000181467	red	-0.0667171	0.0269642	-0.25266	-0.146191	0.362577	0.544932	0.267588	0.478699	0.185721	0.225324	0.218117	0.406158	-0.27023	red|0.5449
6944	IL1RN|ENSG00000136689	red	-0.0700668	-0.0278312	-0.194903	-0.251211	0.531587	0.544477	0.386402	0.370891	-0.192453	0.048437	0.0342762	0.333863	0.000322539	red|0.5445
2528	CACNA1F|ENSG00000102001	red	0.310023	0.347321	-0.00675867	-0.0936686	0.50438	0.544257	0.39225	0.4137	-0.222019	0.256826	-0.121345	0.182834	-0.0895868	red|0.5443
5991	TNNI2|ENSG00000130598	red	0.225148	0.0998776	0.143234	0.0188451	0.315188	0.543986	0.361868	0.428583	-0.306375	-0.10242	-0.347409	0.00866247	-0.0554	red|0.544
8515	DNAJC5B|ENSG00000147570	red	0.0474421	0.0482327	-0.00173388	0.0905414	0.0140985	0.543964	0.079315	0.332574	0.179619	0.0311291	-0.0285173	0.0132487	0.0895363	red|0.544
5826	CD68|ENSG00000129226	red	0.306231	0.209286	0.167784	0.173587	0.120524	0.543596	0.0884934	0.376185	0.12273	0.0857241	-0.173915	-0.052291	-0.0822415	red|0.5436
10351	KBTBD8|ENSG00000163376	red	-0.243162	-0.0658916	-0.371665	-0.275582	0.153635	0.543587	0.32856	0.498936	0.152544	0.162524	0.335297	0.469336	0.0863159	red|0.5436
1514	IL12RB2|ENSG00000081985	red	0.0960444	0.289468	-0.245613	-0.172598	0.186426	0.543366	0.207729	0.382681	0.127163	0.40108	0.196271	0.314444	-0.00539014	red|0.5434
11285	FAM102A|ENSG00000167106	red	0.186005	0.272387	-0.0880596	-0.135972	0.27061	0.543409	0.171	0.426512	0.172387	0.34867	0.0660527	0.24033	-0.00406533	red|0.5434
5857	EGLN3|ENSG00000129521	red	0.0234183	0.0162317	-0.0690517	-0.144102	0.478057	0.541001	0.483614	0.478281	-0.218675	-0.0285254	-0.160746	0.237745	0.0444279	red|0.541
9196	GPR15|ENSG00000154165	red	-0.166407	0.025609	-0.37286	-0.343737	0.368346	0.540803	0.329796	0.352283	-0.038772	0.237838	0.267998	0.468463	-0.00161845	red|0.5408
15002	KIF19|ENSG00000196169	red	0.122442	0.103087	-0.0366656	-0.115972	0.349587	0.540773	0.378108	0.513904	-0.145702	0.0872658	-0.0581609	0.199964	-0.128279	red|0.5408
4524	CR2|ENSG00000117322	red	-0.0906288	-0.064196	-0.141346	-0.0389463	0.187966	0.54044	0.220899	0.284237	0.0420092	0.0298645	0.106783	0.2051	-0.0604036	red|0.5404
14844	IDO2|ENSG00000188676	red	0.251743	0.317423	-0.0309811	0.0965693	0.167211	0.540163	0.0862942	0.252464	0.137164	0.296159	0.0325233	0.100488	-0.169833	red|0.5402
14273	IL3RA|ENSG00000185291	red	0.425177	0.282791	0.214491	0.132544	0.445792	0.539094	0.420801	0.565718	-0.302636	0.0160922	-0.406504	0.0294389	-0.260849	red|0.5391
2039	MYO9B|ENSG00000099331	red	0.147121	0.289632	-0.286911	-0.442031	0.495735	0.538955	0.447988	0.491025	-0.1533	0.444262	0.2021	0.491686	-0.0618716	red|0.539
12841	CATSPER1|ENSG00000175294	red	0.17613	0.0612558	0.102873	0.0505336	0.248145	0.538753	0.287879	0.483742	-0.157875	-0.0795926	-0.242056	0.0425354	-0.115798	red|0.5388
6399	PRAM1|ENSG00000133246	red	0.54	0.475477	0.216739	-0.0213908	0.542088	0.538106	0.355736	0.311116	-0.362714	0.173489	-0.377491	0.016923	0.0254226	red|0.5381
13984	UPP1|ENSG00000183696	red	0.329771	0.200484	0.182779	0.0301997	0.434085	0.537856	0.412877	0.553792	-0.308839	-0.0267038	-0.389581	0.00425866	-0.19147	red|0.5379
8316	TNIP1|ENSG00000145901	red	0.266738	0.105531	0.175569	0.0162186	0.548203	0.537628	0.377901	0.347037	-0.252081	0.000225934	-0.236365	0.11326	-0.196696	red|0.5376
12572	NABP1|ENSG00000173559	red	0.188797	0.370882	-0.198824	-0.0113766	0.294183	0.536636	0.227602	0.38702	0.0844308	0.399978	0.0788361	0.252725	-0.204633	red|0.5366
16202	KLRK1|ENSG00000213809	red	0.287498	0.488867	-0.121862	-0.130922	0.368851	0.536395	0.259127	0.324584	-0.00116054	0.491929	0.0710537	0.284795	0.0057163	red|0.5364
4877	TNFSF11|ENSG00000120659	red	-0.0572383	-0.00590294	-0.157902	-0.148743	0.331293	0.535549	0.326926	0.36838	-0.0629536	0.072439	0.0724105	0.291206	-0.0668365	red|0.5355
7626	CMTM3|ENSG00000140931	red	0.176492	0.0807987	0.0237849	0.0987673	0.335166	0.533609	0.39399	0.563831	-0.0557502	0.0190981	-0.170976	0.142246	-0.536147	red|0.5336
3536	IL2|ENSG00000109471	red	0.0754642	0.174353	-0.15021	-0.121938	0.329876	0.532929	0.291258	0.322138	-0.0704321	0.204309	0.0633441	0.246713	-0.0495925	red|0.5329
7387	KLRG1|ENSG00000139187	red	-0.13581	-0.0713324	-0.236432	-0.0231182	0.179314	0.532753	0.32533	0.414284	0.0417808	0.046763	0.160275	0.326714	-0.204618	red|0.5328
15486	CLEC4C|ENSG00000198178	red	-0.147527	-0.046513	-0.328649	-0.234405	0.247154	0.532343	0.229472	0.293648	0.00374091	0.157711	0.253267	0.38275	-0.0886722	red|0.5323
4210	OTOF|ENSG00000115155	red	0.17335	0.201788	-0.0736115	-0.140046	0.381724	0.532	0.354017	0.405158	-0.122652	0.184788	-0.0270245	0.246237	-0.113997	red|0.532
16945	CARD17|ENSG00000255221	red	0.0934403	0.148239	-0.0994011	-0.138384	0.489741	0.531281	0.303003	0.26926	-0.104028	0.184106	0.0408371	0.28087	-0.00748478	red|0.5313
14345	SNAI3|ENSG00000185669	red	0.25501	0.134384	0.162082	-0.0757916	0.401001	0.529931	0.397893	0.363054	-0.353187	-0.0440603	-0.306931	0.0694062	0.130727	red|0.5299
7506	ESR2|ENSG00000140009	red	0.0115172	0.16123	-0.213735	-0.149908	0.329707	0.529653	0.408957	0.505926	-0.0531092	0.238605	0.127136	0.365481	-0.0949438	red|0.5297
7124	MMP7|ENSG00000137673	red	0.046961	0.0108738	-0.0228534	-0.00689413	0.507446	0.527464	0.307911	0.290598	-0.0828904	0.0206155	-0.00296477	0.225638	-0.107672	red|0.5275
8579	GBGT1|ENSG00000148288	red	0.169734	0.142133	-0.0263088	-0.117056	0.544375	0.527418	0.514736	0.438329	-0.332183	0.0590362	-0.185585	0.233875	-0.0592969	red|0.5274
5756	IRF5|ENSG00000128604	red	0.284842	0.274773	0.0710559	0.0512322	0.216873	0.527207	0.11025	0.416243	0.214244	0.266469	0.0019919	0.123177	-0.119232	red|0.5272
16767	LILRA6|ENSG00000244482	red	0.0474646	0.151522	-0.173787	-0.124275	0.00307663	0.52687	0.109815	0.487001	0.208934	0.227217	0.115126	0.200948	0.0113553	red|0.5269
2885	RELB|ENSG00000104856	red	0.28056	0.15176	0.166961	0.185069	0.379352	0.526685	0.151365	0.248199	-0.0162048	0.0560855	-0.148758	0.0339039	-0.279831	red|0.5267
11589	RHOH|ENSG00000168421	red	0.129965	0.16552	-0.0394048	0.0266244	0.14457	0.526553	0.0445213	0.240855	0.210457	0.233462	0.156591	0.172086	-0.13734	red|0.5266
4613	MREG|ENSG00000118242	red	0.0316344	0.132233	-0.163269	-0.0526675	0.531203	0.526521	0.354783	0.354823	0.0583966	0.286005	0.234689	0.467575	-0.211908	red|0.5265
8538	GSDMC|ENSG00000147697	red	0.0650176	0.115237	-0.117411	-0.111766	0.448879	0.526479	0.275866	0.363601	0.00853543	0.191335	0.086091	0.280458	-0.195572	red|0.5265
12541	OLR1|ENSG00000173391	red	-0.0766374	0.0461336	-0.233724	-0.0941495	0.0347676	0.525705	0.143783	0.491992	0.22061	0.15584	0.149828	0.231079	-0.0176175	red|0.5257
3763	IFNG|ENSG00000111537	red	-0.0433589	0.0387704	-0.189711	-0.117563	0.212998	0.525522	0.194459	0.284222	0.00894074	0.127842	0.107784	0.247336	-0.0331301	red|0.5255
5653	SYNGR3|ENSG00000127561	red	0.240641	0.192366	0.00262782	0.112419	0.296917	0.525401	0.293142	0.442949	0.096438	0.178569	-0.0531173	0.197214	-0.409422	red|0.5254
3854	SOD2|ENSG00000112096	red	-0.308858	-0.206473	-0.32716	-0.259983	0.386064	0.525237	0.356466	0.363531	-0.103149	-0.0256758	0.208647	0.399535	-0.00558137	red|0.5252
9924	CXCR5|ENSG00000160683	red	-0.05468	0.0169678	-0.211888	-0.144916	0.198156	0.524453	0.238214	0.296458	0.0102106	0.129071	0.134031	0.275521	-0.132047	red|0.5245
3021	SIGLEC5|ENSG00000105501	red	-0.0839641	-0.0476734	-0.183884	-0.188296	0.289803	0.52349	0.336123	0.475467	-0.0681274	0.0481806	0.0665942	0.321082	-0.0179314	red|0.5235
15266	SERPINA1|ENSG00000197249	red	-0.0323857	-0.0673313	-0.0735385	-0.0240493	0.366262	0.52082	0.237535	0.293434	-0.0153242	0.00344544	0.0941103	0.2393	-0.156845	red|0.5208
4410	RNF19B|ENSG00000116514	red	-0.147349	-0.0363772	-0.319773	-0.324061	0.388134	0.520335	0.304264	0.37854	-0.0225966	0.181509	0.26687	0.446669	-0.0309251	red|0.5203
11764	CXCL10|ENSG00000169245	red	0.000403773	0.0839526	-0.11704	0.0243034	0.115098	0.519889	0.00710962	0.182166	0.28118	0.237362	0.276997	0.220513	-0.124585	red|0.5199
1909	CEBPE|ENSG00000092067	red	0.176162	0.0926437	0.0778475	0.023802	0.315708	0.519314	0.287327	0.375949	-0.0740785	0.0451133	-0.0879822	0.149964	-0.0496943	red|0.5193
1213	DHRS9|ENSG00000073737	red	-0.0570046	-0.0174508	-0.12609	-0.20842	0.256623	0.51906	0.362553	0.440792	-0.152194	-0.0288099	-0.0533233	0.224705	0.330066	red|0.5191
2499	VSIG1|ENSG00000101842	red	0.105178	0.244427	-0.148982	-0.0901915	0.264924	0.517971	0.178411	0.349096	0.140036	0.357013	0.191543	0.306678	-0.203899	red|0.518
2000	TREM2|ENSG00000095970	red	0.202091	0.0609086	0.186811	0.194197	0.0865544	0.517233	0.0868717	0.406584	0.0908119	-0.0748794	-0.217183	-0.0825745	-0.0819552	red|0.5172
11163	CLEC4D|ENSG00000166527	red	-0.0841906	-0.0146327	-0.222499	-0.187527	0.270125	0.516998	0.320824	0.40865	-0.0939618	0.0873787	0.125789	0.334093	-0.0669706	red|0.517
14372	IKZF1|ENSG00000185811	red	-0.157504	-0.0386446	-0.34922	-0.0830135	0.241861	0.513951	0.2631	0.347624	0.121621	0.204756	0.342714	0.439464	-0.374694	red|0.514
15320	FAM177B|ENSG00000197520	red	0.0349772	-0.0526923	0.0817673	-0.0229898	0.26441	0.514006	0.234197	0.304922	-0.176201	-0.171541	-0.170291	0.0591927	0.0547257	red|0.514
4919	PDLIM2|ENSG00000120913	red	0.233783	0.0342148	0.210748	-0.0238022	0.458445	0.513653	0.538562	0.557929	-0.361684	-0.153156	-0.409183	0.0855688	-0.0811802	red|0.5137
2994	ICAM5|ENSG00000105376	red	0.23238	0.343231	-0.12841	-0.107719	0.347466	0.513079	0.302263	0.42656	-0.0248049	0.36664	0.0433904	0.267817	-0.121797	red|0.5131
12104	FPR2|ENSG00000171049	red	-0.271036	-0.134719	-0.397561	-0.372196	0.273944	0.512831	0.333778	0.427381	-0.113152	0.0696173	0.266067	0.456217	0.0651371	red|0.5128
1451	PTPRH|ENSG00000080031	red	0.124246	0.125919	-0.0579147	-0.0735846	0.500809	0.512461	0.342061	0.378588	-0.0654532	0.122802	-0.0149435	0.241651	-0.106096	red|0.5125
10161	IL23R|ENSG00000162594	red	-0.135454	0.00902301	-0.302247	-0.227487	0.250696	0.512015	0.300634	0.382123	0.0212083	0.176065	0.266198	0.410971	0.0705385	red|0.512
9889	SLC2A6|ENSG00000160326	red	0.182225	0.149159	-0.0212555	0.0877457	0.241739	0.511324	0.188499	0.422178	0.198326	0.208876	0.0672287	0.187423	-0.506076	red|0.5113
5705	VPREB3|ENSG00000128218	red	0.147347	0.0568969	0.0853008	0.134008	0.195972	0.510605	0.17671	0.230631	-0.00156956	-0.00361486	-0.101465	0.0479562	-0.218551	red|0.5106
5159	NFE2|ENSG00000123405	red	-0.0267409	-0.0456345	-0.10688	-0.20272	0.396093	0.510188	0.432109	0.426207	-0.315594	-0.0766537	-0.101142	0.23229	0.0560208	red|0.5102
4517	CDK18|ENSG00000117266	red	0.239862	0.282978	-0.131203	-0.0809684	0.511968	0.507904	0.457711	0.48513	-0.137999	0.261693	-0.0995121	0.288723	-0.339197	red|0.5079
9476	ITGAD|ENSG00000156886	red	0.0891363	0.123433	-0.0742312	-0.0764727	0.0144361	0.50752	0.0858384	0.365277	0.144465	0.153159	0.0559702	0.102461	0.0770966	red|0.5075
14253	IFITM2|ENSG00000185201	red	0.135659	-0.00678801	0.13271	0.00612837	0.501397	0.507517	0.485787	0.495902	-0.304581	-0.154707	-0.326296	0.0925959	-0.177824	red|0.5075
15198	CASP4|ENSG00000196954	red	0.0469203	0.120358	-0.0934521	0.0314079	0.377068	0.507518	0.275006	0.255143	-0.0722383	0.121276	-0.0083976	0.212555	-0.0887039	red|0.5075
1802	GMIP|ENSG00000089639	red	0.152695	0.182734	-0.0865003	-0.0234461	0.295932	0.507092	0.112473	0.270744	0.196036	0.3342	0.232836	0.263514	-0.241797	red|0.5071
15402	MDS2|ENSG00000197880	red	0.185167	0.180852	-0.0196023	-0.00126659	0.254879	0.507076	0.219807	0.335143	-0.0344009	0.152832	-0.0409545	0.135923	-0.216878	red|0.5071
16278	C10orf105|ENSG00000214688	red	-0.017227	-0.0344284	-0.106101	-0.204774	0.403127	0.506888	0.393741	0.347832	-0.255816	-0.0195434	-0.0652175	0.243871	0.0193494	red|0.5069
16875	CCDC71L|ENSG00000253276	red	-0.0430589	-0.0156408	-0.144775	-0.0625704	0.252365	0.506924	0.398588	0.490318	-0.00703038	0.0387839	0.0285784	0.280872	-0.135478	red|0.5069
16579	KIAA0040|ENSG00000235750	red	-0.113444	0.0170666	-0.266721	-0.33784	0.49857	0.505887	0.456434	0.485023	-0.15016	0.159873	0.143686	0.453158	0.0112528	red|0.5059
12971	ENTHD1|ENSG00000176177	red	0.000460105	0.0380742	-0.111846	-0.00858631	0.149596	0.504037	0.168325	0.341102	0.0911367	0.111414	0.110362	0.189187	-0.116603	red|0.504
2534	RENBP|ENSG00000102032	red	0.262972	0.0958369	0.196586	0.189573	0.222639	0.503891	0.139433	0.321513	0.00646044	-0.0461134	-0.215101	-0.049384	-0.227071	red|0.5039
6587	SPOCD1|ENSG00000134668	red	0.0699282	0.0681582	-0.0552241	-0.041949	0.273396	0.503638	0.301872	0.480909	-0.00254518	0.0530564	-0.074189	0.177171	-0.164199	red|0.5036
14731	RTP5|ENSG00000188011	red	0.251778	0.279834	0.0373986	-0.0152747	0.333585	0.503235	0.302014	0.309587	-0.147076	0.183676	-0.0951663	0.121986	-0.0684821	red|0.5032
16585	SLFN14|ENSG00000236320	red	0.233733	0.33934	-0.065741	-0.0706622	0.316247	0.503039	0.220009	0.297599	-0.0157634	0.346762	0.0788158	0.2244	-0.061508	red|0.503
10467	CXCL3|ENSG00000163734	red	0.00739498	0.0989725	-0.180957	-0.18934	0.441034	0.501603	0.295583	0.273492	-0.137815	0.122717	0.0285047	0.248532	0.0295715	red|0.5016
11196	NNMT|ENSG00000166741	red	0.231903	0.0804003	0.20693	0.135219	0.265107	0.49922	0.267076	0.444525	-0.148412	-0.137176	-0.349533	-0.0730579	-0.12185	red|0.4992
6374	CCNA1|ENSG00000133101	red	0.00559209	0.0552114	-0.103245	-0.160556	0.344116	0.499086	0.428904	0.487191	-0.15726	0.068302	-0.0535591	0.257297	-0.0101219	red|0.4991
15726	TGM2|ENSG00000198959	red	-0.0730914	-0.0158573	-0.222204	-0.0658324	0.235656	0.499141	0.234531	0.420812	0.198812	0.170724	0.229403	0.355674	-0.269497	red|0.4991
11161	CLEC4E|ENSG00000166523	red	-0.0406654	-0.0513293	-0.0719064	-0.143354	0.272216	0.497744	0.402407	0.483531	-0.21286	-0.0495478	-0.0384098	0.238163	-0.0360728	red|0.4977
16901	LYN|ENSG00000254087	red	-0.272261	-0.117164	-0.323378	-0.17131	0.0856068	0.496271	0.121213	0.404046	0.294808	0.131724	0.33666	0.357186	0.127234	red|0.4963
16051	CRLF2|ENSG00000205755	red	-0.047247	0.0232285	-0.203246	-0.260698	0.319289	0.496083	0.419994	0.482349	-0.220601	0.0624282	-0.0144835	0.281448	0.031846	red|0.4961
10022	SIGLEC11|ENSG00000161640	red	-0.0913259	-0.0334882	-0.249422	-0.2878	0.260483	0.4952	0.407387	0.465975	-0.179118	0.0479307	0.0463032	0.313248	-0.00442334	red|0.4952
16510	CYP21A2|ENSG00000231852	red	0.279188	0.211148	0.108825	0.0604495	0.4196	0.49189	0.275943	0.336536	-0.0462618	0.109073	-0.138175	0.0911824	-0.218289	red|0.4919
11019	SMCO2|ENSG00000165935	red	0.285722	0.27499	0.0293155	0.0467481	0.378249	0.491795	0.257699	0.371026	-0.0376966	0.188222	-0.137909	0.122919	-0.221465	red|0.4918
17032	CLEC5A|ENSG00000258227	red	-0.069839	0.0170804	-0.21467	-0.0680417	0.137846	0.491453	0.158902	0.4967	0.231655	0.172805	0.219728	0.308978	-0.127983	red|0.4915
9132	CMTM7|ENSG00000153551	red	0.19763	0.134452	0.047424	0.163503	0.435497	0.49129	0.233021	0.300821	0.0461225	0.104241	-0.0461651	0.160786	-0.389073	red|0.4913
1777	OAS1|ENSG00000089127	red	0.157605	0.218452	0.0117483	-0.0566092	0.29088	0.490991	0.155579	0.214492	0.0635026	0.243042	0.076413	0.189499	0.0452681	red|0.491
6316	ACY3|ENSG00000132744	red	0.0570172	0.0465382	-0.0340219	-0.197899	0.486709	0.490777	0.422112	0.296078	-0.308178	-0.0155792	-0.128632	0.195141	0.118468	red|0.4908
10196	ARPC5|ENSG00000162704	red	-0.0211827	-0.0504552	0.0217255	0.0843033	0.263905	0.490272	0.253584	0.394017	0.133152	-0.00280233	0.0717671	0.233911	-0.205169	red|0.4903
2702	SLC7A5|ENSG00000103257	red	0.0401293	0.0923866	-0.149025	-0.144896	0.403749	0.488043	0.302781	0.388717	-0.0126414	0.183989	0.0546115	0.28517	-0.148727	red|0.488
826	LTK|ENSG00000062524	red	0.498763	0.480452	0.162568	0.104657	0.333804	0.486852	0.24211	0.339857	-0.123186	0.277755	-0.242174	0.0148929	-0.152094	red|0.4869
1950	VNN3|ENSG00000093134	red	0.0713377	0.105262	-0.0748299	-0.156235	0.407984	0.486481	0.241363	0.241393	-0.149589	0.0726779	-0.013041	0.185382	0.00438216	red|0.4865
16026	TMSB4X|ENSG00000205542	red	0.323847	0.162726	0.3299	0.255702	0.154865	0.48624	0.22937	0.389727	-0.0363057	-0.101708	-0.433609	-0.157817	-0.0995527	red|0.4862
7994	S100A8|ENSG00000143546	red	-0.126242	-0.148159	-0.153755	-0.294452	0.437269	0.485114	0.417791	0.356916	-0.412899	-0.15266	-0.0737733	0.261791	0.115159	red|0.4851
6660	SDS|ENSG00000135094	red	0.157497	0.13301	0.0485332	0.101543	0.0137907	0.48443	-0.0415448	0.316674	0.221557	0.0817924	-0.053332	-0.0398145	-0.0255636	red|0.4844
10406	SPTA1|ENSG00000163554	red	0.0221823	0.0941258	-0.192805	-0.149264	0.329128	0.484348	0.270024	0.389623	-0.0225813	0.182494	0.123285	0.301599	-0.13568	red|0.4843
2137	CRYBB1|ENSG00000100122	red	0.105117	0.0660553	-3.02468e-05	-0.0652399	0.147835	0.483707	0.277156	0.468983	-0.0836767	-0.00422897	-0.164423	0.0795525	0.0242079	red|0.4837
5301	BTN1A1|ENSG00000124557	red	-0.0783582	0.0297745	-0.275953	-0.293527	0.343723	0.483416	0.412103	0.39493	-0.105614	0.178435	0.161599	0.420065	0.0189892	red|0.4834
14972	NCR1|ENSG00000189430	red	-0.0173741	0.0610258	-0.193139	-0.18354	0.255562	0.483443	0.277405	0.341577	-0.0153804	0.16567	0.140221	0.327538	-0.0600256	red|0.4834
10241	MAPKAPK2|ENSG00000162889	red	0.164806	0.126176	0.0112671	0.00118737	0.410421	0.483185	0.339378	0.445283	-0.0446198	0.112773	-0.108992	0.184409	-0.337287	red|0.4832
3661	PITPNM1|ENSG00000110697	red	0.125465	0.175399	-0.168676	-0.24499	0.481645	0.483019	0.300949	0.401292	-0.0105862	0.318856	0.153344	0.370102	-0.130537	red|0.483
13110	FBXO39|ENSG00000177294	red	0.0803163	0.184331	-0.154058	-0.233816	0.416357	0.482892	0.40853	0.432154	-0.158953	0.209948	0.0490885	0.318045	0.0332286	red|0.4829
12061	BFSP2|ENSG00000170819	red	0.120207	0.0816474	0.0343898	0.0678121	0.174999	0.482742	0.176058	0.249992	-0.0387868	0.0408536	-0.0537407	0.0717086	-0.123623	red|0.4827
4446	AMPD1|ENSG00000116748	red	-0.100943	-0.0386204	-0.209605	-0.237258	0.210212	0.482419	0.339745	0.394791	-0.154617	0.0140371	0.0380496	0.252591	0.0238913	red|0.4824
1011	IFI35|ENSG00000068079	red	0.301471	0.121888	0.337725	0.0490499	0.445683	0.482036	0.225005	0.170884	-0.303514	-0.0886308	-0.315296	-0.0577272	0.109246	red|0.482
7467	MORN3|ENSG00000139714	red	0.232141	0.203312	0.0162353	0.106068	0.337137	0.481762	0.226848	0.31448	0.0696138	0.186101	0.00776876	0.186465	-0.396873	red|0.4818
8972	TMEM163|ENSG00000152128	red	0.0439325	0.0519842	-0.0512348	0.092688	0.179204	0.481142	0.143782	0.374677	0.194272	0.127986	0.119692	0.189673	-0.32291	red|0.4811
7659	DPEP3|ENSG00000141096	red	0.062991	0.0724638	-0.0979547	-0.108601	0.333722	0.480905	0.358061	0.343485	-0.198172	0.0582468	-0.0626008	0.196387	-0.131662	red|0.4809
5133	CD97|ENSG00000123146	red	-0.0345165	-0.0366864	-0.146717	-0.0989237	0.426317	0.480386	0.435537	0.381769	-0.172334	0.0191416	0.0142522	0.318688	-0.117925	red|0.4804
11352	FAM129C|ENSG00000167483	red	0.34403	0.354262	0.0523428	0.0111777	0.210854	0.479722	0.161189	0.245411	-0.0612123	0.261644	-0.0772834	0.0720259	-0.139166	red|0.4797
11989	METTL7B|ENSG00000170439	red	0.0272157	-0.0263082	-0.0109232	-0.0711719	0.237302	0.475438	0.291742	0.410973	-0.0945586	-0.0865886	-0.153009	0.0934605	0.00933114	red|0.4754
16207	PPM1N|ENSG00000213889	red	0.281379	0.175508	0.123414	-0.00343112	0.473716	0.472592	0.404707	0.362128	-0.331284	-0.0278442	-0.332451	0.0795612	-0.129286	red|0.4726
9868	AIRE|ENSG00000160224	red	0.294243	0.302809	0.0611897	0.0518679	0.21849	0.472256	0.217934	0.359965	-0.0364718	0.195181	-0.128092	0.0527867	-0.197727	red|0.4723
3599	EHD1|ENSG00000110047	red	0.149027	0.0098356	0.0927178	-0.130182	0.321212	0.471691	0.425869	0.448011	-0.209993	-0.0566387	-0.261263	0.0937548	0.0062779	red|0.4717
17184	CTD-2370N5.3|ENSG00000265118	red	-0.173612	-0.0326105	-0.349294	-0.262151	0.187268	0.47024	0.244725	0.380703	0.115197	0.199696	0.321863	0.421413	-0.0409436	red|0.4702
10798	CTHRC1|ENSG00000164932	red	0.178845	0.166279	0.0348455	0.240605	-0.0199964	0.468731	0.00423104	0.49056	0.406807	0.175299	0.0505857	0.0476619	-0.30386	red|0.4687
4929	RDH10|ENSG00000121039	red	-0.211631	-0.0779306	-0.279355	-0.31146	0.325283	0.468188	0.379865	0.418536	-0.0883599	0.0564334	0.119768	0.379919	0.0641777	red|0.4682
3448	CCL7|ENSG00000108688	red	0.00841587	0.0245898	-0.0880267	-0.0539251	0.359023	0.467305	0.248952	0.323184	-0.0399974	0.0456416	-0.0202391	0.183577	-0.138624	red|0.4673
3747	ARHGDIB|ENSG00000111348	red	0.0335017	0.0355505	-0.0792558	0.132503	0.284133	0.466662	0.234075	0.361562	0.0942473	0.123406	0.0932621	0.241046	-0.588873	red|0.4667
17469	CCL3|ENSG00000277632	red	0.0633669	0.0709582	-0.0946828	-0.0846326	0.123203	0.466122	0.151364	0.344406	-0.0572629	0.0142247	-0.124064	0.0301104	-0.0146381	red|0.4661
12968	HSF5|ENSG00000176160	red	-0.0902098	0.0317987	-0.279027	-0.275205	0.303275	0.465686	0.371085	0.346758	-0.0913044	0.173573	0.147272	0.392765	-0.0076363	red|0.4657
5351	EREG|ENSG00000124882	red	-0.132231	-0.0327152	-0.267165	-0.261484	0.359503	0.464844	0.334746	0.381087	-0.1587	0.0711388	0.101464	0.314818	-0.0471215	red|0.4648
3161	CCL24|ENSG00000106178	red	-0.0803512	-0.0510811	-0.14246	-0.104543	0.218356	0.463158	0.1802	0.293947	0.0992691	0.0511511	0.146895	0.22629	0.0203376	red|0.4632
12493	HSPA6|ENSG00000173110	red	0.228495	0.181094	0.0848407	0.110594	0.250998	0.463183	0.206577	0.361201	-0.0313979	0.0759404	-0.161566	0.0398722	-0.146596	red|0.4632
13794	CLEC4G|ENSG00000182566	red	-0.0176485	-0.0492197	-0.0993228	-0.192837	0.367183	0.462993	0.436328	0.387207	-0.261022	-0.0696207	-0.0759509	0.207539	0.0158749	red|0.463
2808	TRPA1|ENSG00000104321	red	-0.153865	-0.059352	-0.288751	-0.212467	0.244217	0.462113	0.325511	0.45692	-0.00410365	0.101235	0.187061	0.393616	-0.130783	red|0.4621
14961	FAM179A|ENSG00000189350	red	0.182558	0.221552	0.0100161	-0.0756655	0.203171	0.46036	0.293307	0.383083	-0.0864148	0.125637	-0.110891	0.0941079	-0.00449368	red|0.4604
5900	GALNT8|ENSG00000130035	red	0.168268	0.115468	0.00989116	0.000410681	0.317624	0.460255	0.374253	0.423938	-0.140779	0.0496639	-0.130167	0.144903	-0.19384	red|0.4603
7749	PMAIP1|ENSG00000141682	red	-0.0975211	0.0415173	-0.236583	-0.194396	0.201056	0.459951	0.234488	0.346423	0.0717638	0.127265	0.0923181	0.26885	0.113768	red|0.46
3450	CCL8|ENSG00000108700	red	-0.0389532	0.0254682	-0.171893	-0.148503	0.118238	0.459809	0.236527	0.414961	-0.0464233	0.05899	-0.0204845	0.167036	-0.0182529	red|0.4598
870	CTSA|ENSG00000064601	red	0.0823899	-0.0477477	0.183519	0.0795595	0.243535	0.459064	0.189136	0.370674	0.0953844	-0.0542941	-0.0495018	0.074556	-0.0463355	red|0.4591
16418	C4B|ENSG00000224389	red	-0.0229102	-0.0265535	-0.0947202	0.0320032	0.253222	0.458837	0.161257	0.290206	0.16386	0.102478	0.169199	0.240645	-0.20047	red|0.4588
13362	C12orf42|ENSG00000179088	red	0.0620915	0.115476	-0.140283	-0.00546688	0.180009	0.458658	0.221023	0.332677	0.0476681	0.169235	0.100717	0.206282	-0.247952	red|0.4587
3004	ATP1A3|ENSG00000105409	red	0.0351791	0.0750214	-0.134495	-0.0463192	0.209599	0.458294	0.25098	0.39277	0.100853	0.169567	0.092024	0.253438	-0.21998	red|0.4583
9139	LURAP1L|ENSG00000153714	red	0.039346	0.112387	-0.161207	0.0483912	0.35713	0.45819	0.252641	0.386704	0.158842	0.230127	0.15153	0.314188	-0.506432	red|0.4582
3596	LPXN|ENSG00000110031	red	0.109895	0.167561	-0.06802	0.11651	0.302905	0.457701	0.203676	0.314475	0.128628	0.228199	0.106727	0.218231	-0.326956	red|0.4577
11438	KRT80|ENSG00000167767	red	-0.0349586	0.0416901	-0.184534	-0.0962814	0.361139	0.456978	0.285769	0.390148	0.111997	0.15556	0.127201	0.311745	-0.0912431	red|0.457
6412	HRASLS2|ENSG00000133328	red	0.184396	0.121912	0.095037	0.0709783	0.44872	0.456907	0.223551	0.235511	-0.0425857	0.0283962	-0.131739	0.0915913	-0.0560877	red|0.4569
6498	CHL1|ENSG00000134121	red	-0.117667	-0.000398635	-0.228649	-0.346543	0.447793	0.455862	0.39078	0.357414	-0.100476	0.128746	0.177155	0.399847	0.175859	red|0.4559
742	ITIH1|ENSG00000055957	red	0.217284	0.179015	0.0550795	0.0509689	0.216283	0.455845	0.167459	0.272485	-0.0204216	0.125341	-0.077933	0.0788068	-0.149565	red|0.4558
15319	SLC28A3|ENSG00000197506	red	0.0454104	0.101774	-0.0938346	-0.0300751	0.237256	0.454721	0.167201	0.269175	0.0996926	0.130369	0.0850429	0.17334	-0.0116518	red|0.4547
13667	TNFSF15|ENSG00000181634	red	-0.166318	-0.0159945	-0.28519	-0.272999	0.440867	0.453783	0.367503	0.294616	-0.0707017	0.137984	0.195863	0.418458	0.171872	red|0.4538
11448	SOAT2|ENSG00000167780	red	0.27752	0.300974	0.00288472	-0.0582073	0.419549	0.453723	0.416218	0.3564	-0.283043	0.150715	-0.19766	0.133356	-0.134183	red|0.4537
10109	ELAVL4|ENSG00000162374	red	0.0299432	0.07814	-0.188039	-0.0923957	0.419554	0.452928	0.294753	0.361298	0.0333678	0.184754	0.153498	0.361733	-0.241761	red|0.4529
7709	ZMYND15|ENSG00000141497	red	0.459037	0.404507	0.250916	0.0297531	0.342749	0.452045	0.0908933	0.222733	-0.130193	0.1863	-0.240345	-0.056729	0.18124	red|0.452
1924	DAZL|ENSG00000092345	red	-0.0729761	-0.0133523	-0.178829	-0.0852778	0.0608543	0.450673	0.188895	0.320961	0.0664474	0.0666891	0.10729	0.204808	-0.0906814	red|0.4507
16966	KLRC4-KLRK1|ENSG00000255819	red	0.0359452	0.237496	-0.284277	-0.165639	0.330882	0.449975	0.275082	0.310398	0.0700395	0.402811	0.248534	0.41181	-0.178902	red|0.45
9762	PADI4|ENSG00000159339	red	-0.131706	-0.0660834	-0.27615	-0.345822	0.266276	0.44978	0.351616	0.410703	-0.254734	0.00187498	0.0604321	0.311467	0.0770707	red|0.4498
16603	HLA-DQA2|ENSG00000237541	red	0.0473183	0.0465302	-0.0378607	-0.0494601	0.286343	0.44975	0.262519	0.322656	-0.013167	0.065834	0.0193958	0.216976	-0.0230801	red|0.4498
12969	SPHK1|ENSG00000176170	red	0.367321	0.22762	0.209743	0.192034	0.371145	0.448765	0.287884	0.397187	-0.119203	0.0715218	-0.250427	0.0156543	-0.372639	red|0.4488
11496	FTH1|ENSG00000167996	red	0.118305	-0.0258549	0.135555	-0.00684058	0.461807	0.448076	0.347041	0.328933	-0.123183	-0.0391436	-0.132123	0.182565	-0.20312	red|0.4481
16852	GPR162|ENSG00000250510	red	0.225047	0.143826	0.126941	-0.0943716	0.422385	0.448063	0.397785	0.432336	-0.333	-0.0267268	-0.289392	0.0672107	0.034238	red|0.4481
4170	PLCH1|ENSG00000114805	red	0.00746889	0.145258	-0.214008	-0.0924635	0.312048	0.445815	0.18691	0.28991	0.274997	0.324431	0.267204	0.36136	-0.12208	red|0.4458
14635	PLEKHG7|ENSG00000187510	red	0.116815	0.23286	-0.101541	-0.0845004	0.332367	0.445001	0.180634	0.203528	0.0254453	0.228433	0.0402808	0.19288	0.175576	red|0.445
8092	SLC20A1|ENSG00000144136	red	0.118939	0.250582	-0.181114	0.0564289	0.185481	0.443615	0.0823187	0.371201	0.374893	0.405366	0.267508	0.301332	-0.27734	red|0.4436
16250	C12orf74|ENSG00000214215	red	-0.0618259	0.100511	-0.268239	-0.231355	0.372922	0.443361	0.256934	0.26509	0.0274406	0.248971	0.201894	0.372024	0.114083	red|0.4434
2129	PIK3IP1|ENSG00000100100	red	-0.0122734	-0.0146197	-0.0434505	-0.173229	0.37098	0.443349	0.384033	0.333388	-0.237276	-0.025845	-0.0609497	0.226837	0.230674	red|0.4433
7415	AMDHD1|ENSG00000139344	red	0.0849413	0.148185	-0.082931	-0.126188	0.45025	0.442597	0.380943	0.395613	-0.113231	0.170042	0.0418802	0.303688	-0.0884504	red|0.4426
130	TNFRSF12A|ENSG00000006327	red	0.0873691	0.071228	0.0284168	-0.0729248	0.318864	0.442106	0.348715	0.46596	-0.176836	-0.0241462	-0.24958	0.0786691	-0.0609182	red|0.4421
13926	SYNDIG1L|ENSG00000183379	red	0.117791	0.0995465	-0.0316264	-0.00522209	0.421021	0.441958	0.288715	0.387831	-0.0438719	0.0925845	-0.0586784	0.163802	-0.19742	red|0.442
16419	ADM5|ENSG00000224420	red	0.401838	0.246862	0.238605	0.160336	0.347616	0.4416	0.355756	0.431048	-0.256975	-0.0112398	-0.402358	-0.0265757	-0.237704	red|0.4416
13837	VMO1|ENSG00000182853	red	0.421394	0.197612	0.357101	0.124233	0.456187	0.440452	0.332076	0.313089	-0.387605	-0.134196	-0.537203	-0.124488	-0.0882897	red|0.4405
16294	SMTNL1|ENSG00000214872	red	0.221241	0.367939	-0.0861169	-0.153181	0.20832	0.440276	0.221855	0.305575	0.0227852	0.366728	0.0503287	0.224	0.0667979	red|0.4403
13928	PMCH|ENSG00000183395	red	0.0455553	0.027607	0.00744057	0.120888	0.0282218	0.439362	0.11226	0.279804	0.175584	0.0319333	0.0183814	0.0571493	-0.10977	red|0.4394
4373	TNR|ENSG00000116147	red	-0.0833155	-0.0244105	-0.183935	-0.0953109	0.186863	0.438811	0.224258	0.337805	0.0540211	0.0967132	0.152924	0.273106	-0.142379	red|0.4388
10905	PGM2L1|ENSG00000165434	red	-0.110678	0.07041	-0.30285	-0.205056	0.052042	0.438526	0.157008	0.441881	0.235476	0.226216	0.237739	0.309964	0.128789	red|0.4385
15654	SUCNR1|ENSG00000198829	red	-0.0926776	0.014956	-0.211046	-0.145361	0.0573182	0.434153	0.0780465	0.356812	0.269278	0.177051	0.254242	0.289752	0.0409689	red|0.4342
12325	CCL11|ENSG00000172156	red	0.130774	0.0837576	0.0410807	0.0993972	0.0571798	0.43407	0.143213	0.360695	-0.00391873	-0.028573	-0.176212	-0.0493786	-0.158144	red|0.4341
6340	SLC14A2|ENSG00000132874	red	-0.0820894	0.0449292	-0.280565	-0.172757	0.317346	0.433788	0.295791	0.42516	0.0935736	0.219001	0.251829	0.406574	-0.197654	red|0.4338
7351	LEF1|ENSG00000138795	red	-0.0014991	0.0754247	-0.15226	0.0516622	0.195262	0.433347	0.276184	0.419047	0.159	0.183738	0.190501	0.299178	-0.254386	red|0.4333
17433	CCL4L1|ENSG00000276070	red	0.0879091	0.138192	-0.0878966	-0.0955265	0.151532	0.433253	0.156582	0.308676	-0.0472813	0.0890157	-0.0897904	0.0586051	0.0351541	red|0.4333
14438	POLR3C|ENSG00000186141	red	-0.024895	0.0532429	-0.24965	-0.0484957	0.328076	0.432678	0.262292	0.321927	0.057746	0.229016	0.231262	0.392882	-0.124255	red|0.4327
16997	CLEC12B|ENSG00000256660	red	0.118335	0.253438	-0.140469	-0.193929	0.246541	0.432089	0.217974	0.323486	-0.0751908	0.263782	0.0467616	0.221502	0.040176	red|0.4321
14485	FCAR|ENSG00000186431	red	-0.204618	-0.0642218	-0.334996	-0.355287	0.228493	0.43106	0.29124	0.359756	-0.115906	0.0929653	0.198466	0.358586	0.101547	red|0.4311
7317	RASGEF1B|ENSG00000138670	red	-0.175812	-0.0026757	-0.328627	-0.202663	0.253736	0.430709	0.25761	0.319041	0.0865242	0.186577	0.273181	0.378199	-0.043723	red|0.4307
3695	IL23A|ENSG00000110944	red	0.310197	0.335257	0.0780424	0.109104	0.376115	0.43054	0.122064	0.177172	0.0873069	0.284748	-0.0246737	0.103363	-0.142191	red|0.4305
7973	HORMAD1|ENSG00000143452	red	0.113615	0.186884	-0.0961693	-0.0576885	0.259373	0.429176	0.173154	0.305537	0.0945088	0.272258	0.123584	0.241582	-0.101104	red|0.4292
16377	HMSD|ENSG00000221887	red	0.195257	0.239971	-0.0538043	-0.00957699	0.348434	0.427276	0.294792	0.311437	-0.0473798	0.237812	-0.00799606	0.212295	-0.248183	red|0.4273
5488	SIRPD|ENSG00000125900	red	-0.0462878	0.0356386	-0.173031	-0.12386	0.144806	0.424904	0.164522	0.32084	0.0940807	0.16792	0.176038	0.245438	-0.00341068	red|0.4249
2909	RETN|ENSG00000104918	red	0.0793286	0.00929276	-4.01835e-05	-0.0426011	0.298421	0.423748	0.259407	0.305404	-0.16791	-0.0239515	-0.074704	0.139617	-0.0773314	red|0.4237
14696	SOWAHD|ENSG00000187808	red	0.366449	0.256679	0.203771	0.329429	0.027705	0.422392	-0.0535938	0.232454	0.313395	0.187432	-0.0676299	-0.0593179	-0.327122	red|0.4224
11723	ACTBL2|ENSG00000169067	red	-0.11169	-0.0212128	-0.23118	-0.190767	0.381868	0.422156	0.289104	0.341883	0.00354731	0.121461	0.158862	0.3557	-0.0638238	red|0.4222
5923	APOE|ENSG00000130203	red	0.317879	0.141025	0.311762	0.269577	-0.104998	0.4219	-0.0466771	0.308227	0.126432	-0.0726253	-0.300658	-0.269126	-0.0182979	red|0.4219
7125	MMP20|ENSG00000137674	red	-3.67164e-05	0.0607646	-0.166156	-0.0795682	0.344769	0.421764	0.214193	0.267472	0.0138181	0.137061	0.109763	0.243419	-0.145333	red|0.4218
9341	OTOA|ENSG00000155719	red	0.0836548	0.0557628	0.00676949	-0.0348078	0.0351561	0.419386	0.175402	0.38438	-0.0444532	-0.0329084	-0.137182	0.00948495	0.117552	red|0.4194
6636	SLC37A2|ENSG00000134955	red	-0.0175504	0.0370566	-0.0681035	-0.270266	0.287769	0.417971	0.284401	0.304902	-0.0937254	0.0376988	-0.00772831	0.1859	0.464412	red|0.418
9282	VOPP1|ENSG00000154978	red	0.130923	0.0425191	0.0917708	0.0530225	0.416752	0.417906	0.364723	0.241864	-0.262382	-0.0759443	-0.181291	0.127916	0.00759115	red|0.4179
10246	FCAMR|ENSG00000162897	red	0.0568658	0.0827379	-0.0758354	-0.0101359	0.308092	0.417663	0.177288	0.206714	0.0606697	0.166872	0.118983	0.216152	-0.177211	red|0.4177
3940	DUSP22|ENSG00000112679	red	0.0578115	0.0741643	-0.0143965	-0.0908823	0.29546	0.417426	0.300719	0.400217	-0.0622897	0.104357	0.0243664	0.236825	-0.0126005	red|0.4174
5695	SPINK2|ENSG00000128040	red	0.171474	0.0792822	0.123338	0.00320939	0.389621	0.41546	0.279435	0.295396	-0.163075	-0.0177908	-0.172965	0.0849385	-0.104836	red|0.4155
382	MARCO|ENSG00000019169	red	-0.0591415	-0.098416	-0.132918	-0.120766	0.275924	0.414881	0.360728	0.388632	-0.160293	-0.0512851	-0.0102026	0.231726	-0.144031	red|0.4149
13561	CHST13|ENSG00000180767	red	0.262005	0.135965	0.156159	0.141426	0.105211	0.414895	0.0760756	0.304903	0.0391649	0.00823056	-0.203459	-0.0647096	-0.158837	red|0.4149
8497	CHRNA6|ENSG00000147434	red	-0.104722	0.016066	-0.244632	-0.124582	0.0148538	0.413989	0.120009	0.3915	0.227057	0.185016	0.238059	0.288613	-0.0641368	red|0.414
3076	ERF|ENSG00000105722	red	0.234873	0.259963	0.0034894	-0.0808982	0.423537	0.413769	0.305096	0.379025	-0.0821413	0.237654	-0.114323	0.170723	-0.139962	red|0.4138
1268	GRAMD4|ENSG00000075240	red	0.169128	0.268598	-0.116739	-0.187544	0.339012	0.413183	0.284312	0.41073	-0.0696804	0.258861	-0.0466273	0.21473	0.0674664	red|0.4132
10960	CLEC1B|ENSG00000165682	red	-0.04669	0.0201596	-0.180492	-0.188502	0.225434	0.412588	0.26139	0.335358	-0.0933425	0.075596	0.0745589	0.263035	-0.029588	red|0.4126
1690	CETP|ENSG00000087237	red	0.100497	0.029638	0.101981	-0.0203142	0.0145504	0.412518	0.146833	0.376739	-0.0499334	-0.0806485	-0.15765	-0.0709495	0.145166	red|0.4125
16775	C4A|ENSG00000244731	red	-0.0524562	-0.010273	-0.148393	-0.0089854	0.199514	0.411789	0.132909	0.28286	0.213403	0.14668	0.229918	0.264162	-0.16484	red|0.4118
12876	TSGA10IP|ENSG00000175513	red	0.207723	0.195302	0.0274418	-0.038387	0.290279	0.411708	0.239687	0.303259	-0.0720103	0.155638	-0.0583111	0.13753	-0.0998402	red|0.4117
13662	FDCSP|ENSG00000181617	red	0.0816292	0.0235667	0.00844924	0.10419	0.119701	0.409734	0.120591	0.222756	0.0833542	0.0239383	-0.013561	0.0733864	-0.192255	red|0.4097
14808	IER5L|ENSG00000188483	red	0.415061	0.272201	0.267566	0.237249	0.168057	0.40955	0.11354	0.356279	0.0392159	0.0626494	-0.339441	-0.155442	-0.285884	red|0.4095
14775	IL17REL|ENSG00000188263	red	0.0452458	0.230496	-0.248132	-0.198556	0.177878	0.407129	0.129916	0.266513	0.151261	0.407618	0.288861	0.312927	-0.0221451	red|0.4071
11393	NLRP7|ENSG00000167634	red	0.0600922	0.108474	-0.126268	-0.113318	0.369377	0.40555	0.166358	0.190304	-0.041296	0.159314	0.111469	0.218706	-0.0497379	red|0.4055
3463	PPP1R9B|ENSG00000108819	red	0.232509	0.275264	-0.073595	-0.0316191	0.323917	0.403544	0.196379	0.399487	0.185968	0.398868	0.132863	0.279276	-0.3238	red|0.4035
10497	SLC6A20|ENSG00000163817	red	0.0442392	0.0308753	-0.0663451	0.0658578	0.0770265	0.40332	0.0822025	0.373903	0.23106	0.115385	0.111265	0.144372	-0.29011	red|0.4033
17243	CTD-2575K13.6|ENSG00000268041	red	0.279541	0.310972	0.0478907	-0.0584556	0.32737	0.402562	0.237873	0.263596	-0.102657	0.221439	-0.0937832	0.127176	0.0919488	red|0.4026
14982	PAX5|ENSG00000196092	red	-0.132653	-0.0465697	-0.233531	-0.0965326	0.0868101	0.401999	0.101745	0.216413	0.17277	0.186333	0.349753	0.315917	-0.259438	red|0.402
15435	KEL|ENSG00000197993	red	0.251783	0.274202	-0.0265369	-0.0108433	0.363327	0.401366	0.260234	0.284199	-0.0652804	0.202538	-0.0924459	0.146358	-0.211065	red|0.4014
7001	HEMGN|ENSG00000136929	red	0.00677201	0.0733849	-0.102368	-0.113992	0.193977	0.400833	0.180984	0.283994	0.0362353	0.141743	0.0995792	0.214776	-0.0186995	red|0.4008
10060	CCDC42|ENSG00000161973	red	0.124309	0.0923442	-0.0126559	-0.0212916	0.315099	0.400588	0.295766	0.316401	-0.124599	0.0570694	-0.0952665	0.154341	-0.141359	red|0.4006
12833	C1orf127|ENSG00000175262	red	0.302854	0.215317	0.104313	0.153133	0.132072	0.400641	0.101345	0.297845	0.0575492	0.0921216	-0.169745	-0.0317017	-0.247392	red|0.4006
14260	GP1BA|ENSG00000185245	red	0.0399786	0.221739	-0.30435	-0.286709	0.251912	0.400491	0.261914	0.272585	-0.016002	0.360876	0.228639	0.386535	0.0387939	red|0.4005
4459	CD58|ENSG00000116815	red	0.0788401	0.142675	0.0130576	0.0587148	0.250067	0.399815	0.17522	0.272105	0.0331882	0.125287	0.0337692	0.167812	-0.120612	red|0.3998
11754	RGS14|ENSG00000169220	red	0.386383	0.237857	0.337201	0.162582	0.371779	0.397846	0.174885	0.183554	-0.097616	0.00640988	-0.35731	-0.0926017	-0.0134601	red|0.3978
438	NR1H3|ENSG00000025434	red	0.399893	0.225889	0.34117	0.149841	0.359141	0.397213	0.290057	0.21716	-0.301721	-0.0562325	-0.405543	-0.103473	0.0507471	red|0.3972
9665	CPA5|ENSG00000158525	red	0.133531	0.148154	-0.0273227	-0.0837185	0.337902	0.397077	0.299869	0.21854	-0.171982	0.104454	-0.0718451	0.152821	-0.00800021	red|0.3971
3857	RNF8|ENSG00000112130	red	0.224044	0.200908	0.0962735	0.100146	0.350569	0.395403	0.291985	0.331059	0.0266411	0.178635	-0.0327256	0.213133	-0.128967	red|0.3954
15098	TPK1|ENSG00000196511	red	-0.145916	-0.0747923	-0.10996	-0.224817	0.214684	0.393887	0.367489	0.376903	-0.123748	-0.0488191	0.0333447	0.262389	0.285452	red|0.3939
6409	LGALS12|ENSG00000133317	red	-0.0168818	-0.04164	-0.0701999	-0.152381	0.316246	0.39339	0.374694	0.361385	-0.240444	-0.0705617	-0.107919	0.163165	-0.034152	red|0.3934
219	MMP25|ENSG00000008516	red	0.257322	0.247527	0.0141099	-0.0334107	0.298307	0.392817	0.147247	0.163328	-0.118661	0.208538	-0.00855806	0.127269	-0.109277	red|0.3928
9457	GLYATL2|ENSG00000156689	red	0.0999966	0.127268	-0.027486	0.0599591	0.312394	0.392694	0.181765	0.1952	0.109861	0.15062	0.0615364	0.171046	-0.0755199	red|0.3927
11799	CXCL8|ENSG00000169429	red	-0.247402	-0.117003	-0.321682	-0.252745	0.318796	0.392007	0.284523	0.281484	-0.0677302	0.0241328	0.156151	0.333129	0.0165115	red|0.392
4863	TEX11|ENSG00000120498	red	0.0543133	0.0495264	-0.0562865	0.0215439	0.124209	0.389388	0.231079	0.386703	0.010343	0.0594916	-0.0187647	0.172175	-0.208276	red|0.3894
16914	SIGLEC12|ENSG00000254521	red	0.094567	0.0834379	-0.0270292	-0.0587512	0.315238	0.388808	0.188962	0.245756	-0.0523157	0.100405	0.00890642	0.152678	-0.105836	red|0.3888
7386	CLSTN3|ENSG00000139182	red	0.0877083	0.16538	-0.152354	0.00510198	0.29232	0.38858	0.173842	0.345017	0.25237	0.357524	0.28772	0.355917	-0.417664	red|0.3886
16326	SIAH3|ENSG00000215475	red	-0.0174168	0.0614484	-0.190366	-0.0990642	0.326642	0.387076	0.259006	0.265533	0.0446754	0.21975	0.215064	0.339098	-0.233412	red|0.3871
3711	SLC6A12|ENSG00000111181	red	0.094238	0.104364	0.00911721	-0.0136417	0.136151	0.385768	0.151401	0.307315	0.0300393	0.0638848	-0.0366881	0.0565916	0.0801752	red|0.3858
2188	MCM5|ENSG00000100297	red	0.357398	0.233373	0.178257	0.249114	0.339723	0.38525	0.109926	0.175271	0.182781	0.178096	-0.115026	0.04953	-0.250204	red|0.3853
14490	SPATA12|ENSG00000186451	red	0.113497	0.14233	-0.0607119	-0.0793754	0.261446	0.384705	0.197809	0.28031	0.0109409	0.135172	0.0378346	0.190747	-0.0138769	red|0.3847
6752	MICAL1|ENSG00000135596	red	0.302561	0.249912	0.115799	-0.0595954	0.371214	0.384502	0.369482	0.320445	-0.302891	0.0828952	-0.284225	0.0326374	0.0621829	red|0.3845
12845	CST6|ENSG00000175315	red	0.196743	0.0219267	0.226662	0.187127	0.333048	0.38453	0.150247	0.258822	-0.0104125	-0.0815957	-0.149896	-0.00622036	-0.243484	red|0.3845
11343	GNG8|ENSG00000167414	red	0.367966	0.224214	0.250028	0.162873	0.218742	0.382634	0.242866	0.31748	-0.161081	-0.0355877	-0.380715	-0.12239	-0.223255	red|0.3826
15783	MAFB|ENSG00000204103	red	0.0759084	0.137623	-0.0590699	-0.134575	0.187197	0.382445	0.133297	0.330691	0.201487	0.245916	0.15333	0.243185	0.0460283	red|0.3824
13658	C6orf223|ENSG00000181577	red	0.0505553	0.0876263	-0.0986783	-0.139322	0.304688	0.381519	0.263584	0.287688	-0.117648	0.0842768	-0.0399989	0.173002	-0.0368483	red|0.3815
16018	KRT81|ENSG00000205426	red	0.219833	0.0927615	0.182746	0.103925	0.383058	0.380103	0.280434	0.303635	-0.124327	-0.0448894	-0.231953	0.0277479	-0.116531	red|0.3801
2385	CTSZ|ENSG00000101160	red	0.34062	0.0974581	0.356893	0.295213	0.210795	0.379962	0.107069	0.284965	0.0102139	-0.0916391	-0.325912	-0.149597	-0.324013	red|0.38
13964	FAM167B|ENSG00000183615	red	0.393999	0.173204	0.316674	0.163268	0.397482	0.38004	0.318809	0.407162	-0.256908	-0.0734234	-0.410251	-0.0794594	-0.336766	red|0.38
5726	APOL2|ENSG00000128335	red	0.336276	0.231259	0.277932	0.067496	0.251751	0.379895	0.0530508	0.123243	-0.111284	0.0696988	-0.187589	-0.0803169	-0.0674674	red|0.3799
13534	KCNE1|ENSG00000180509	red	0.11773	0.20365	-0.0987233	-0.123018	0.137561	0.379605	0.0971594	0.327185	0.0743817	0.226393	0.068988	0.145705	-0.0526275	red|0.3796
5798	CHAC1|ENSG00000128965	red	0.13926	0.0905097	0.0804366	-0.0408919	0.340458	0.379431	0.191671	0.281911	-0.0213324	0.0456315	-0.122624	0.066993	-0.0253054	red|0.3794
6671	TRAFD1|ENSG00000135148	red	-0.0481882	0.0437069	-0.144092	-0.264573	0.280916	0.377718	0.142008	0.178903	0.0407505	0.183681	0.215616	0.277247	0.23345	red|0.3777
13869	MCEMP1|ENSG00000183019	red	-0.116101	-0.0558964	-0.22418	-0.184066	0.166916	0.377042	0.180933	0.315601	-0.0255236	0.0410475	0.138281	0.242324	-0.0444593	red|0.377
5428	TNFSF9|ENSG00000125657	red	0.0354981	-0.0158747	0.0213605	-0.0896696	0.106076	0.376142	0.18703	0.294176	-0.195569	-0.137195	-0.228551	-0.0419594	0.155875	red|0.3761
14643	CYP26C1|ENSG00000187553	red	0.0113159	0.0693778	-0.142658	-0.138877	0.184587	0.37586	0.301667	0.354052	-0.0927937	0.115468	0.0534558	0.216923	-0.0138215	red|0.3759
4746	NPC2|ENSG00000119655	red	0.191643	-0.0257931	0.34037	0.168026	0.376304	0.375653	0.19135	0.208316	-0.180961	-0.234574	-0.339363	-0.102959	-0.0827389	red|0.3757
5737	CPA4|ENSG00000128510	red	0.0400026	0.0516313	-0.084595	-0.0880416	0.380369	0.375409	0.326412	0.372058	-0.0742045	0.0693943	-0.0416206	0.215225	-0.183167	red|0.3754
4433	PRG4|ENSG00000116690	red	0.213488	0.254524	0.00262477	0.170836	0.0750615	0.374005	0.0368042	0.352262	0.272053	0.238388	0.0347237	0.0636037	-0.295137	red|0.374
16096	TRIM71|ENSG00000206557	red	0.00700095	0.0871226	-0.206517	-0.175933	0.27525	0.373306	0.239058	0.32301	-0.0248729	0.190708	0.132605	0.287215	-0.0731725	red|0.3733
4192	IL1A|ENSG00000115008	red	-0.115807	-0.0348444	-0.233237	-0.249785	0.318005	0.372428	0.282109	0.270037	-0.113937	0.0780421	0.118551	0.303987	-0.0279217	red|0.3724
5925	APOC1|ENSG00000130208	red	0.317704	0.161451	0.337957	0.320596	-0.129256	0.370969	-0.148528	0.175754	0.173204	-0.0729355	-0.286699	-0.318014	0.0380391	red|0.371
5535	KIRREL2|ENSG00000126259	red	0.108318	0.11593	-0.0721114	-0.102702	0.346809	0.370294	0.266501	0.211375	-0.145547	0.11198	-0.0207913	0.185968	-0.110747	red|0.3703
5540	KRT36|ENSG00000126337	red	0.0835787	0.0591627	-0.00098531	0.0493608	0.284365	0.364792	0.0754752	0.167909	0.0552477	0.0521496	0.000621487	0.0963961	-0.224946	red|0.3648
13831	CRIP2|ENSG00000182809	red	0.369414	0.172439	0.297272	0.195826	0.281867	0.364267	0.235311	0.404355	0.00781456	0.0055277	-0.296564	-0.0455071	-0.357016	red|0.3643
11515	SLC22A11|ENSG00000168065	red	0.257506	0.216136	0.119479	0.261875	0.05476	0.363963	-0.0169067	0.286771	0.260749	0.15642	-0.0362856	-0.0379203	-0.243941	red|0.364
10640	F2RL2|ENSG00000164220	red	0.0495068	0.0790744	-0.054428	0.13884	-0.0566707	0.362698	0.0210813	0.405804	0.347343	0.153214	0.15425	0.102464	-0.221039	red|0.3627
6878	IGF2BP3|ENSG00000136231	red	-0.025282	0.0586348	-0.156997	-0.125697	0.088136	0.362223	0.103889	0.282251	0.161411	0.17218	0.181623	0.243069	-0.0598825	red|0.3622
8385	SLC18B1|ENSG00000146409	red	-0.0496192	0.0906649	-0.183651	-0.202127	0.349405	0.361576	0.303557	0.19391	-0.144468	0.142169	0.105481	0.334917	0.323546	red|0.3616
6683	KCP|ENSG00000135253	red	0.282362	0.255748	0.0679724	0.00904403	0.350864	0.361409	0.296998	0.376691	-0.0696834	0.165454	-0.156117	0.0899151	-0.177774	red|0.3614
17434	CCL3L3|ENSG00000276085	red	0.157416	0.159661	-0.00468565	-0.0246074	0.127803	0.361434	0.117368	0.23894	-0.0853147	0.0606954	-0.157356	-0.014248	0.0244294	red|0.3614
1116	SLC12A3|ENSG00000070915	red	0.0501444	0.0981786	-0.00417986	-0.176831	0.273933	0.360473	0.241116	0.194305	-0.166162	0.0652126	-0.0224579	0.118064	0.363709	red|0.3605
15155	GM2A|ENSG00000196743	red	-0.283161	-0.292241	-0.182706	-0.316591	0.32065	0.359522	0.302095	0.263469	-0.140875	-0.109274	0.207646	0.346643	0.155651	red|0.3595
7504	RAB15|ENSG00000139998	red	-0.0184229	0.108876	-0.175121	-0.171261	0.308347	0.358911	0.155877	0.197695	0.115917	0.255577	0.252115	0.308242	0.0601392	red|0.3589
13953	IZUMO1R|ENSG00000183560	red	0.102042	0.0668469	-0.00191762	0.0596146	0.342142	0.357617	0.25802	0.206835	-0.0519283	0.0678107	-0.0255322	0.152715	-0.219392	red|0.3576
10594	HMGB2|ENSG00000164104	red	0.284946	0.326272	0.032304	0.181571	0.179951	0.355567	0.112933	0.273086	0.269678	0.263532	-0.0855955	0.0622094	-0.2022	red|0.3556
11379	GPD1|ENSG00000167588	red	0.287446	0.291306	0.0892809	-0.0428105	0.307759	0.35467	0.275077	0.334102	-0.0731895	0.189724	-0.157416	0.0923099	-0.0581292	red|0.3547
6434	BTG1|ENSG00000133639	red	-0.0284492	0.0584911	-0.1216	-0.0778881	0.296717	0.352839	0.255828	0.295199	0.0633699	0.11852	0.0775821	0.236673	-0.0652856	red|0.3528
13042	METRNL|ENSG00000176845	red	0.342628	0.141064	0.275135	0.213842	0.320969	0.352351	0.205671	0.275468	-0.166615	-0.0584169	-0.370257	-0.108298	-0.299982	red|0.3524
4037	GNPDA1|ENSG00000113552	red	-0.0372856	0.0146679	-0.103138	-0.0130899	0.328434	0.350858	0.189523	0.265171	0.179546	0.198337	0.254296	0.341046	-0.235709	red|0.3509
16023	C2CD4B|ENSG00000205502	red	0.132451	0.0661389	0.0314259	-0.0522479	0.322661	0.35014	0.325429	0.326043	-0.259952	-0.032001	-0.225515	0.0437858	-0.157568	red|0.3501
13779	XKRX|ENSG00000182489	red	0.0716984	0.146221	-0.105521	-0.0512617	0.33245	0.346303	0.189114	0.15474	-0.00139483	0.162171	0.0790215	0.227887	-0.0372082	red|0.3463
7367	ERP27|ENSG00000139055	red	0.0853922	0.0833694	0.0176265	0.162618	0.266353	0.34488	0.0824724	0.218679	0.160744	0.0984684	0.0230275	0.101982	-0.183444	red|0.3449
6793	RGS8|ENSG00000135824	red	0.0374873	0.0148304	-0.0470154	-0.0673232	0.259281	0.34343	0.212588	0.32166	-0.0476585	0.0104767	-0.0322385	0.123024	-0.0731083	red|0.3434
13311	C5orf46|ENSG00000178776	red	0.161117	0.0777503	0.127862	0.130557	0.244544	0.343163	0.14705	0.261593	0.0267611	-0.00881121	-0.119381	0.0271454	-0.0869066	red|0.3432
15685	PNMA5|ENSG00000198883	red	0.302538	0.345887	0.0434468	0.00694547	0.298554	0.343186	0.217879	0.261101	-0.0688128	0.259881	-0.0809546	0.105097	-0.12653	red|0.3432
3056	COMP|ENSG00000105664	red	0.232685	0.132666	0.154011	0.282878	-0.0170287	0.341835	-0.0684928	0.334874	0.33758	0.0903433	0.00583795	-0.0347499	-0.265627	red|0.3418
16384	TRIM16|ENSG00000221926	red	0.0136293	0.00784318	-0.0752193	0.00791844	0.293449	0.339431	0.301724	0.29233	-0.0664913	-0.00264649	-0.0815616	0.186173	-0.0519198	red|0.3394
17157	C19orf84|ENSG00000262874	red	0.0262643	0.00277731	0.00617124	-0.0602081	0.188379	0.338161	0.171247	0.277011	-0.00157019	0.0232784	-0.0137367	0.140463	-0.0235257	red|0.3382
9071	NRSN1|ENSG00000152954	red	0.0854807	0.108239	-0.0317856	0.0113518	0.346582	0.334563	0.231732	0.318531	0.049505	0.149246	0.0496755	0.219495	-0.126496	red|0.3346
7571	CCDC33|ENSG00000140481	red	0.115061	0.0578447	0.0537762	0.0836907	0.157972	0.334111	0.136457	0.326088	0.0797081	0.0281219	-0.021988	0.0717521	-0.208106	red|0.3341
13166	MBOAT4|ENSG00000177669	red	0.154137	0.272735	-0.105744	-0.0834407	0.20502	0.332704	0.153819	0.232912	0.0619814	0.307402	0.07038	0.209109	-0.0602004	red|0.3327
16748	MRPS6|ENSG00000243927	red	0.223236	0.0431636	0.287242	0.305894	0.245707	0.330796	0.276951	0.290696	-0.0965844	-0.187451	-0.379828	-0.0670445	-0.193454	red|0.3308
8338	DCDC2|ENSG00000146038	red	-0.0613021	0.0141903	-0.14064	-0.13573	0.287323	0.32778	0.237736	0.27304	-0.00189107	0.0979355	0.1545	0.273848	0.136231	red|0.3278
13745	BACE2|ENSG00000182240	red	-0.12867	-0.155619	-0.0377117	-0.122774	0.291821	0.325693	0.212336	0.199279	-0.0938571	-0.0934687	0.0723823	0.189725	0.170283	red|0.3257
11509	ULK4|ENSG00000168038	red	-0.0233088	0.00807641	-0.110693	-0.0697373	0.199591	0.32468	0.241061	0.310751	-0.00649297	0.0841498	0.0996432	0.246459	-0.0326717	red|0.3247
14921	VSTM1|ENSG00000189068	red	-0.0802153	-0.0527832	-0.130446	-0.151722	0.227416	0.323687	0.229142	0.238173	-0.155229	-0.00180629	0.0407066	0.217524	0.0273206	red|0.3237
11419	SLC43A2|ENSG00000167703	red	0.238521	0.163662	0.105151	-0.0172002	0.331775	0.32101	0.188901	0.217594	-0.0665569	0.0965075	-0.118425	0.0709752	0.0310056	red|0.321
6642	OSTF1|ENSG00000134996	red	-0.135535	-0.0558016	-0.0377331	-0.135688	0.223914	0.319739	0.125273	0.136534	0.116747	0.054423	0.195896	0.246978	0.284909	red|0.3197
8306	CXCL14|ENSG00000145824	red	0.200409	0.104505	0.1718	0.303315	0.041791	0.319569	0.00687895	0.278175	0.222447	0.0350923	-0.0598676	-0.0519613	-0.234821	red|0.3196
5619	ATP13A4|ENSG00000127249	red	-0.0127052	0.0292981	-0.0902243	-0.124795	0.190288	0.31789	0.249713	0.298697	-0.0408492	0.0479117	-0.0106674	0.188528	0.0221191	red|0.3179
2997	CEACAM5|ENSG00000105388	red	-0.09528	-0.0552066	-0.119315	-0.0972115	0.294855	0.313369	0.143019	0.14094	0.0456698	0.0658245	0.200458	0.254252	-0.095421	red|0.3134
17421	CCL15|ENSG00000275718	red	0.098147	0.0190489	0.0966853	0.0162837	0.278523	0.312559	0.206272	0.255959	-0.131957	-0.0488604	-0.100117	0.0905896	-0.135217	red|0.3126
7093	MYO7A|ENSG00000137474	red	0.0435594	0.0865312	-0.11769	-0.122572	0.210266	0.307855	0.186375	0.232915	0.00321048	0.185104	0.153601	0.234821	-0.253456	red|0.3079
6029	SESN2|ENSG00000130766	red	0.0638844	-0.0310365	0.09241	-0.186744	0.30172	0.304094	0.237712	0.293181	-0.195204	-0.0946832	-0.165922	0.0827401	0.243057	red|0.3041
14828	CFAP54|ENSG00000188596	red	-0.0747338	0.0553017	-0.131643	-0.328883	0.132168	0.303364	0.174903	0.255002	-0.0019822	0.136966	0.161447	0.241456	0.370927	red|0.3034

## Sheet: Table S2. FET_GeneList
Immune.Checkpoints	EMT.related	Cell.Cycle	Invasion.Migration	GCPR.Responsiveness	Tph-associated genes
BTN3A1	CDH1	BRCA1	ITGA2B	RHOBTB2	PD1
CEACAM1	CDH10	MAP2K3	ETV7	PIK3CB	TOX
CD40LG	CDH3	CDC25B	MAPK1	GNA15	ITM2A
CD276	CDH19	LIMK1	YY1	GNAI3	TIGIT
BTN2A1	CDH17	CCND1	MAPK3	RHOA	MAF
CD86	CDH7	CDKN1B	NDRG1	RHOBTB1	CST7
HHLA2	MMP2	CDC20	AKT2	GNA11	SCO2
CD48	MMP9	STMN1	AKT3	ADRBK2	CDCA7
CD274	CDH20	CDK2	EPCAM	PIK3R2	RAB37
CD80	CDH23	MAP2K2	PLAU	PIK3CG	ICA1
BTN2A2	CDH9	RAF1	ITGB4	GNB3	EZH2
TNFSF9	CDH6	PRKAA1	DOCK2	GRK7	GZMK
CD70	CDH15	CCNB1	ETS1	GNAI2	MAP3K9
IRF5	MMP13	RB1	ETV6	PIK3R3	PFN1
IDO1	CDH24	ATM	ITGB7	GNA13	SLAMF6
VTCN1	CDH11	CHEK1	AKT1	PIK3CA	EPSTI1
TNFRSF14	CDH13	CDC25C	PIK3R1	GRK4	CHN1
ICOS	CDH18	CDC25A	EGFR	GNAI1	UBE2L6
BTNL9	ZEB1	CAMP	ST14	RAC2	FANCI
BTNL3	CDH22	CDK1	ITGB1	RNASE1	PSMA4
LGALS9	MMP3	ATR	FLI1	DOCK2	TOX2
TNFRSF4	CDH8	CHEK2	CXCL13	RAC1	FABP5
TNFRSF18	CDH12	PRKG1	ERG	ARRB1	ANXA2
IDO2	CDH16	IGHE	ETS2	ARRB2	CTLA4
HLA-DRB1	CDH2		CXCR5	PIK3R5	HVCN1
CD47	CDH4		PTK2	RHOB	FAM210A
HLA-A	CDH5		PIK3CD	PIK3R1	RGS1
	MMP1		PTEN	GNA12	MYL6B
			JUP	RHOC	CEP128
			ETV4	GNA14	ENC1
			JUN	GNAQ	MIS18BP1
			EWSR1	CXCL13	F5
			TMPRSS2	CXCR5	CXCR3
			SRC	RHOBTB3	PRR5L
			PTENP1	GNG8	BZRAP1
			ITGB3	RHOH	DUSP2
			PWAR1	RAC3	DHFR
			PTENP1-AS	PIK3CD	FBXO41
				ADRBK1	CCDC86
				RHOG	FCRL3
				GRK1	AKR1C3
				PIK3R4	SHMT2
				GRK6	DDX54
				PIK3R6	UBE2A
					TUBB4B
					TIMELESS
					CCL5
					UQCRC1
					TBC1D4
					SYT11
					PMAIP1
					DIRC2
					DPP3
					DUSP4

## Sheet: Table S3. Upstream Analysis
Upstream Regulator	KMERed	Molecule Type	p-value of overlap	Target molecules in dataset	Mechanistic Network
IFNG	0.526	cytokine	3.04e-109	ADA2,AIF1,AIM2,ALOX5AP,APOL1,B2M,BATF2,BCL2A1,BIRC3,BST2,BTN3A1,BTN3A2,C1QA,C1QB,C1QC,C1R,C5AR1,CALHM6,CARD17,CASP1,CASP10,CASP4,CASP5,CCL13,CCL17,CCL19,CCL2,CCL20,CCL22,CCL4,CCL5,CCR1,CCR2,CCR3,CCR5,CCR6,CCRL2,CD14,CD163,CD1D,CD2,CD209,CD274,CD4,CD40LG,CD68,CD72,CD74,CD80,CD83,CD86,CDX1,CFB,CH25H,CHI3L2,CHST11,CIITA,CLEC10A,CLEC2D,CLEC7A,CMPK2,CORO1A,CP,CSF1,CSF1R,CSF2RB,CTSC,CTSS,CXCL10,CXCL16,…	377 (16)
Interferon alpha		group	2.06e-83	ADA2,AIM2,APOBEC3A,APOL1,APOL3,B2M,BCL2A1,BST2,C19orf66,C3AR1,CASP1,CCL19,CCL2,CCL22,CCL5,CCR1,CCR3,CCR5,CCR7,CD1D,CD209,CD69,CD70,CD80,CD83,CD86,CD8A,CH25H,CIITA,CSF2RB,CXCL10,CXCL3,CXCL9,CXCR3,EPSTI1,FASLG,FCGR1A,FCGR2B,GBP1,GBP2,GZMB,GZMH,HLA-A,HLA-B,HLA-F,ICAM1,IDO1,IFI16,IFI44,IFI44L,IFIT1,IFIT2,IFIT3,IFITM1,IFITM2,IFITM3,IFNG,IGLL1/IGLL5,IL10,IL10RA,IL12B,IL12RB1,IL12RB2,IL15,IL15RA,IL18R1,…	346 (17)
IL10	0.678	cytokine	1.65e-76	ALOX5AP,BCL2A1,CCL17,CCL19,CCL2,CCL20,CCL22,CCL4,CCL5,CCR1,CCR2,CCR4,CCR5,CCR6,CCR7,CCR8,CD14,CD163,CD1A,CD2,CD209,CD274,CD28,CD68,CD72,CD80,CD83,CD86,CHI3L2,CIITA,CLEC7A,CR1,CR1L,CSF1,CSF1R,CSF2RB,CTLA4,CTSS,CXCL10,CXCL13,CXCL3,CXCL9,CXCR3,CXCR4,FASLG,FCER1G,FCER2,FCGR1A,FCGR2A,FCGR2B,FCGR3A/FCGR3B,FOXP3,FPR1,GZMA,GZMB,HMOX1,ICAM1,IDO1,IFIT2,IFNG,IL10,IL10RA,IL12A,IL12B,IL12RB2,IL18,IL1B,IL1RN,I…	432 (21)
IL2	0.533	cytokine	4.31e-71	ADAM8,BCL2A1,BIRC3,CARD9,CASP1,CCL2,CCL4,CCL5,CCR1,CCR2,CCR3,CCR4,CCR5,CCR6,CCR7,CCR8,CCR9,CD2,CD244,CD247,CD274,CD28,CD3D,CD3G,CD40LG,CD5,CD69,CD80,CD83,CD86,CD8A,CSF1,CSF1R,CSF2RA,CSF2RB,CTLA4,CTSC,CTSW,CXCL10,CXCL3,CXCR3,CXCR4,CXCR5,CXCR6,CYSLTR1,CYTH4,CYTIP,EOMES,FASLG,FCER1G,FCGR3A/FCGR3B,FCMR,FGL2,FLT3LG,FOXP3,GZMA,GZMB,GZMK,HAVCR2,HCK,HCST,ICAM1,ICOS,IDO1,IFNG,IL10,IL10RA,IL12B,IL12RB1,IL1…	355 (17)
TNF	0.604	cytokine	1.03e-56	ADAM8,ALOX5AP,APOL1,B2M,BCL2A1,BIRC3,BST2,BTN3A3,C3AR1,C5AR1,CARD16,CASP1,CASP10,CASP4,CCL13,CCL17,CCL19,CCL2,CCL20,CCL22,CCL4,CCL5,CCR1,CCR2,CCR3,CCR4,CCR5,CCR6,CCR7,CCR8,CD14,CD163,CD1A,CD1B,CD1C,CD209,CD247,CD274,CD28,CD3E,CD4,CD40LG,CD5,CD69,CD70,CD80,CD83,CD86,CDX1,CFB,CH25H,CHI3L2,CHST11,CIITA,CNR2,CP,CSF1,CSF1R,CSF2RB,CST7,CTLA4,CTSC,CTSS,CXCL10,CXCL13,CXCL16,CXCL3,CXCL9,CXCR3,CXCR4,CXCR5,…	368 (12)
CD40LG	0.806	cytokine	9.81e-65	ADAM28,B2M,BATF,BATF3,BCL2A1,BIRC3,CASP1,CCL17,CCL19,CCL2,CCL20,CCL22,CCL4,CCL5,CCR1,CCR2,CCR5,CCR7,CD1C,CD1D,CD27,CD40LG,CD69,CD70,CD80,CD83,CD86,CD8A,CDC25B,CFP,CIITA,CSF1,CSF2RA,CTSC,CXCL10,CXCR3,CXCR4,CYTIP,DAPP1,EBI3,FASLG,FCER2,FCGR2B,GPR183,GZMB,HLA-DQA1,HLA-DQB1,ICAM1,IDO1,IDO2,IFI44,IFIT1,IFIT2,IFIT3,IFITM1,IFNG,IL10,IL10RA,IL12A,IL12B,IL12RB1,IL15,IL1B,IL2,IL21R,IL24,IL2RA,IL2RB,IL3RA,I…	340 (13)
IL12 (complex)		complex	2.18e-62	ADGRE1,CASP1,CCL17,CCL19,CCL2,CCL20,CCL22,CCL4,CCL5,CCR2,CCR4,CCR5,CCR6,CCR7,CD226,CD244,CD28,CD40LG,CD69,CD86,CSF1,CXCL10,CXCR3,CYTIP,EBI3,EOMES,FASLG,FOXP3,FUT7,GZMA,GZMB,HAVCR2,ICAM1,ICOS,IDO1,IDO2,IFIT2,IFNG,IL10,IL12A,IL12B,IL12RB1,IL12RB2,IL15,IL18,IL18BP,IL18R1,IL18RAP,IL1B,IL2,IL2RA,IL32,IL7R,IRF1,IRF4,IRF8,ITGAL,ITGB2,KLRB1,KLRC4-KLRK1/KLRK1,KLRD1,KLRG1,LTA,LTB,MAP3K8,PDCD1,PLAC8,PLAU,PR…	384 (22)
IL1B	0.609	cytokine	1.04e-52	ADAM8,AIF1,B2M,BCL2A1,BIRC3,C1R,CASP10,CASP4,CCL13,CCL17,CCL2,CCL20,CCL22,CCL4,CCL5,CCR1,CCR2,CCR5,CCR6,CCR7,CCR8,CCRL2,CD14,CD274,CD4,CD40LG,CD69,CD74,CD80,CD83,CD86,CDX1,CFB,CIITA,CMPK2,CNR2,CP,CSF1,CSF2RB,CTSS,CXCL10,CXCL13,CXCL3,CXCL9,CXCR3,CXCR4,CYBA,CYBB,CYSLTR1,CYTIP,EBI3,EGLN3,FASLG,FCER2,FCGR2B,FPR2,FUT7,GBP1,GBP2,HAS2,HLA-A,HLA-DRA,HLA-E,HMOX1,ICAM1,IDO1,IFI16,IFIT1,IFIT3,IFNG,IL10,IL10…	362 (13)
STAT1		transcription regulator	1.29e-58	B2M,BATF2,C1R,CALHM6,CASP1,CASP4,CCL19,CCL2,CCL20,CCL4,CCL5,CCR6,CCR7,CCRL2,CD14,CD274,CD86,CFB,CH25H,CIITA,CMPK2,CSF3R,CTSS,CXCL10,CXCL3,CXCL9,CXCR3,EGLN3,FASLG,FCER1G,FCGR1A,FCGR2B,FGL2,FOXP3,GBP1,GBP2,GBP4,GBP5,HAPLN3,HAVCR2,HLA-DQA1,HLA-DRB5,HLA-E,ICAM1,IDO1,IFI16,IFI30,IFIT1,IFIT2,IFIT3,IFITM1,IFITM2,IFITM3,IFNG,IL10,IL12A,IL12B,IL12RB2,IL15,IL15RA,IL18BP,IL1B,IL2,IRF1,IRF5,IRF8,ITGAX,LY96,M…	338 (15)
CD28	0.659	transmembrane receptor	1.04e-32	BCL2A1,CCL4,CCR4,CCR5,CCR6,CCR9,CD226,CD247,CD27,CD274,CD3E,CD40LG,CD69,CD80,CD86,CH25H,CTLA4,CXCL13,CXCR3,CXCR4,CXCR6,EBI3,EOMES,FASLG,FCER1G,FOXP3,FYB1,GBP1,GBP2,GZMA,GZMB,HAMP,HAVCR2,HLA-DQB1,ICOS,IFITM1,IFNG,IGLL1/IGLL5,IL10,IL10RA,IL12A,IL12RB1,IL12RB2,IL15RA,IL18R1,IL1B,IL2,IL21R,IL23R,IL27RA,IL2RA,IL4I1,IL7R,IRF1,IRF4,IRF8,ITGAL,ITGB7,LSP1,LTA,MSR1,NFATC2,PDCD1,SH2D2A,SLC16A3,SOCS1,SRGN,TB…	332 (18)
STAT3		transcription regulator	2.53e-55	BATF,BST2,C5AR1,CALHM6,CASP1,CCL17,CCL2,CCL20,CCL4,CCL5,CCR1,CCR5,CCRL2,CD209,CD226,CD274,CD40LG,CD74,CD80,CD83,CD86,CFB,CIITA,CMPK2,CTLA4,CXCL10,CXCL13,CXCL3,CXCL9,CXCR3,CXCR4,EOMES,ESR2,FASLG,FCER1G,FCGR1A,FGL2,FOXP3,GBP2,GBP5,GLIPR1,GPR65,GZMB,HAMP,HAS2,HLA-A,HLA-DMA,HLA-DQA1,HLA-DRB5,HMOX1,ICAM1,ICOS,IFI16,IFI30,IFI44,IFIT1,IFIT2,IFIT3,IFITM1,IFITM2,IFITM3,IFNG,IKZF3,IL10,IL12B,IL12RB1,IL18R1…	375 (22)
IL27		cytokine	6.56e-55	ADGRE1,APOL1,B2M,BST2,CCL2,CCL20,CCL4,CCL5,CCR6,CD14,CD163,CD69,CD74,CD80,CD86,CIITA,CR1,CTLA4,CXCL10,CXCL9,EOMES,FASLG,FOXP3,GBP2,GZMB,HLA-A,HLA-B,HLA-DMA,HLA-DOA,HLA-DOB,HLA-DPA1,HLA-DQA1,HLA-DQB1,HLA-DRA,HLA-E,ICAM1,ICOS,IFNG,IL10,IL12A,IL12B,IL12RB2,IL15RA,IL18,IL18BP,IL1B,IL1RN,IL2,IL2RA,IRF1,ITGAM,LAG3,MX1,RARRES3,SOCS1,TAP1,TBX21,TNF,TNFRSF4,TNFSF11,TNFSF13B,TNFSF14,UBD,VCAM1	376 (18)
IL15	0.8	cytokine	9.57e-55	CCL17,CCL19,CCL2,CCL4,CCL5,CCR1,CCR2,CCR9,CD2,CD226,CD244,CD274,CD28,CD33,CD40LG,CD5,CD53,CD69,CD74,CD80,CD83,CD84,CD86,CD8A,CD8B,CORO1A,CSF1,CTSW,CXCL10,CXCR4,CXCR6,EOMES,FASLG,FCGR3A/FCGR3B,FLT3LG,FOXP3,FYB1,GNLY,GZMB,GZMK,HAVCR2,HCST,HMOX1,ICAM5,ICOS,IFIT1,IFITM1,IFNG,IL10,IL12B,IL12RB1,IL12RB2,IL15RA,IL18R1,IL18RAP,IL2,IL21R,IL24,IL2RA,IL2RB,IL2RG,IL32,IL7R,IRF1,ITGAX,ITGB7,KLRB1,KLRC4-KLRK1/…	372 (20)
TLR7	0.702	transmembrane receptor	2.22e-27	BCL2A1,CCL2,CCL20,CCL4,CCL5,CCR7,CD1D,CD274,CD69,CD70,CD80,CD83,CD86,CXCL10,CXCL13,CXCL3,CXCL9,FCER1G,FCMR,GPR84,ICAM1,IDO1,IFI44L,IFIT1,IFIT3,IFITM1,IFNG,IL10,IL10RA,IL12A,IL12B,IL1B,IL21R,IL4I1,INPP5D,IRF1,MX1,MX2,PLAU,RSAD2,SOCS1,SOD2,TLR7,TNF	343 (17)
TGFB1	0.754	growth factor	1.77e-25	AIM2,ALOX5AP,ARPC2,ASGR2,B2M,C1QA,C1QB,C1QC,C1R,C3AR1,C5AR1,CASP1,CASP4,CCL2,CCL20,CCL4,CCL5,CCR1,CCR2,CCR3,CCR4,CCR5,CCR6,CCR7,CCRL2,CD14,CD163,CD28,CD300A,CD4,CD68,CD69,CD72,CD80,CD83,CD86,CFB,CFI,CHST11,CIITA,CLEC2D,CSF1,CSF1R,CTLA4,CTSC,CTSS,CXCL10,CXCL13,CXCL3,CXCR3,CXCR4,CXCR5,CXCR6,CYBA,CYBB,DOCK2,DOK1,EOMES,ESR2,FASLG,FCER1G,FCGR1A,FCGR3A/FCGR3B,FOXP3,FPR2,FUT7,FXYD5,GBP1,GBP2,GFI1,GZMA,G…	386 (16)
CSF2		cytokine	6.32e-49	ADA,ADAM8,ALOX5AP,BCL2A1,BIRC3,C5AR1,CARD11,CARD16,CASP1,CCL17,CCL2,CCL4,CCR1,CCR5,CCR7,CD14,CD180,CD1A,CD1B,CD1C,CD209,CD28,CD33,CD40LG,CD69,CD74,CD80,CD83,CD86,CD8A,CHST11,CIITA,CLEC4C,CLEC7A,CSF1,CSF1R,CSF2RA,CSF2RB,CTLA4,CTSC,CXCL10,CXCR3,CXCR4,CYBB,DOK2,FCGR1A,FCGR2B,FOLR2,FOXP3,FPR2,HAS2,HLA-DQB1,ICAM1,ICOS,IDO1,IDO2,IFITM3,IFNG,IL10,IL12B,IL15,IL16,IL1B,IL1RN,IL24,IL2RA,IL32,IL3RA,INPP5D,I…	373 (15)
CD3		complex	7.42e-49	BATF,BCL2A1,BIRC3,BST2,C1R,CCL17,CCL20,CCL22,CCL4,CCL5,CCR1,CCR2,CCR4,CCR5,CCR6,CCR9,CD2,CD226,CD247,CD27,CD274,CD28,CD3E,CD4,CD40LG,CD5,CD53,CD69,CD74,CD80,CD83,CD86,CD8A,CD8B,CH25H,CORO1A,CTLA4,CTSW,CXCL10,CXCR3,CXCR4,CXCR6,CYBA,DOCK2,EBI3,EOMES,FASLG,FCER1G,FOXP3,FUT7,FYB1,GBP1,GFI1,GZMA,GZMB,GZMK,HLA-DQB1,ICAM1,ICAM5,ICOS,IFIT1,IFITM1,IFNG,IGLL1/IGLL5,IL10,IL12B,IL12RB1,IL12RB2,IL15RA,IL16,IL…	365 (19)
IRF1	0.66	transcription regulator	5.49e-48	ADAM8,B2M,C1R,CASP1,CCL19,CCL2,CCL20,CCL5,CD274,CFB,CIITA,CTSS,CXCL10,CXCL16,CXCL3,CYBB,FASLG,FGL2,FOXP3,FPR2,GBP2,IDO1,IFI44L,IFIT1,IFIT2,IFIT3,IFITM1,IFITM3,IFNG,IL10,IL12A,IL12B,IL12RB1,IL12RB2,IL15,IL18,IL18BP,IL1B,IL2,IRF1,IRF4,IRF5,LTB,MX1,NFE2,OASL,PDCD1LG2,PSMB8,PSMB9,RARRES3,RSAD2,SELL,SOCS1,SPI1,TAP1,TAP2,TGFB1,TLR6,TNF,TNFSF13B,TRIM21,TRIM22,VCAM1,XAF1	353 (17)
IRF7		transcription regulator	2.61e-46	CALHM6,CARD16,CASP4,CCL19,CCL5,CCRL2,CD69,CD80,CMPK2,CTLA4,CXCL10,CXCL9,FCGR1A,FOXP3,GBP1,GBP4,GBP5,IDO1,IFI16,IFI44,IFI44L,IFIT1,IFIT2,IFIT3,IFITM1,IFITM2,IFITM3,IL12A,IL15,IL15RA,IL4I1,IRF1,IRF5,IRF8,ITGAM,ITGAX,LILRA5,MAP3K8,MICB,MX1,MX2,NMI,OASL,PARP14,PLAC8,PLSCR1,PSMB8,PSMB9,RSAD2,RTP4,SAMD9L,SOCS1,TAP1,TAP2,TLR8,TNFSF13B,TRAF1,TRIM21,TRIM22,UBE2L6,XAF1,ZBP1	248 (12)
CD40		transmembrane receptor	4.87e-46	BCL2A1,BIRC3,CCL17,CCL2,CCL22,CCL4,CCL5,CD22,CD27,CD40LG,CD69,CD70,CD80,CD83,CD86,CD8A,CLEC2D,CNR2,CR2,CSF1,CTLA4,CXCL10,CYSLTR1,DAPP1,FASLG,FCER2,FCGR2B,FLT3LG,HLA-DQB1,ICAM1,IFNG,IL10,IL10RA,IL12A,IL12B,IL15,IL15RA,IL18,IL1B,IL1RN,IL2,IL24,IL2RA,IL2RB,IL4I1,IRF1,IRF4,ITGAL,ITGAM,ITGB2,JCHAIN,LTA,PDCD1,POU2AF1,PSMB9,SAMSN1,SELL,SLAMF1,SLAMF7,TAP1,TAP2,TBX21,TCL1A,TLR2,TNF,TNFRSF13B,TNFRSF9,TNFSF…	337 (13)
NFkB (complex)		complex	1.71e-45	ADGRE1,BATF,BCL2A1,BIRC3,C1R,CASP4,CCL17,CCL2,CCL20,CCL22,CCL4,CCL5,CCR2,CCR7,CD274,CD40LG,CD69,CD7,CD74,CD80,CD83,CD86,CDC25B,CDX1,CFB,CIITA,CSF1,CST7,CXCL10,CXCL3,CXCL9,CXCR3,CXCR4,CYBB,EOMES,FASLG,FCER2,FCGR1A,FOXP3,FPR2,GBP2,GZMK,HAMP,HAS2,HLA-A,HLA-F,HMOX1,ICAM1,ICOS,IDO1,IFNG,IGLL1/IGLL5,IL10,IL10RA,IL12A,IL12B,IL15,IL15RA,IL18,IL1B,IL1RN,IL2,IL24,IL2RA,IL32,IL7R,IRF1,IRF4,ITGAL,ITGAM,KYNU,…	327 (16)
Immunoglobulin		complex	3.07e-45	AIF1,BCL2A1,C3AR1,CCL2,CCL4,CCL5,CCR2,CCR6,CD274,CD28,CD40LG,CD68,CD69,CD80,CD83,CD86,CIITA,CSF1,CSF1R,CSF2RB,CXCL10,CXCL3,CXCL9,FCER1G,FCGR1A,FCGR2A,FCGR3A/FCGR3B,FOXP3,FPR1,HCK,HK3,HMOX1,ICAM1,ICOS,IDO1,IFI30,IFNG,IL10,IL10RA,IL12B,IL18R1,IL1B,IL2,IL2RA,IL32,IRF1,IRF5,ITGAX,JCHAIN,KLRD1,LAG3,LILRB1,LILRB2,LILRB3,LST1,LTA,NCF2,NLRP3,PLSCR1,RSAD2,S100A9,SIRPA,SPI1,STAB1,TBX21,TIMP1,TLR2,TLR7,TLR8…	351 (15)
IL18	0.79	cytokine	4.36e-44	ADA2,CCL2,CCL20,CCL4,CCL5,CCR4,CCR5,CCR7,CD226,CD244,CD40LG,CD69,CD83,CD86,CSF1,CXCL10,CXCL16,CXCL3,CXCL9,FASLG,FCGR3A/FCGR3B,GZMB,GZMH,HAVCR2,ICAM1,IDO1,IFNG,IL10,IL12A,IL12RB1,IL12RB2,IL18,IL18BP,IL18R1,IL18RAP,IL1B,IL2,IL22RA2,IL2RA,IL32,INPP5D,IRF1,ITGAL,ITGAM,KLRC4-KLRK1/KLRK1,KLRG1,LAIR2,LIF,NCR3,NKG7,PDCD1,PRF1,SAMHD1,SELL,TBX21,TIMP1,TNF,TNFSF11,VCAM1,XCL1,ZBED2	334 (20)
IFNA2		cytokine	1.17e-43	ADGRE1,B2M,BST2,C19orf66,C1R,CCL2,CCL5,CD28,CD69,CD70,CD86,CMPK2,CXCL10,CXCL13,CXCL9,CXCR3,EGLN3,GBP1,GBP2,GBP4,HLA-A,HLA-B,HLA-E,IDO1,IFI16,IFI44,IFI44L,IFIT1,IFIT2,IFIT3,IFITM1,IFITM2,IFITM3,IFNG,IL10,IL12RB2,IL1B,IL2,IL2RA,IL2RB,IRF1,IRF5,LAMP3,LILRB2,LILRB4,MX1,MX2,PLSCR1,PTAFR,RARRES3,RSAD2,SAMD9,SAMHD1,SAMSN1,SERPINB9,SH2D1A,SLC15A3,SOCS1,SP100,SP110,STAT4,TAP1,TBX21,THEMIS2,TNF,TRIM21,TRIM…	284 (14)
IL6		cytokine	1.75e-42	ADGRE1,BATF,BST2,C5AR1,CASP1,CCL2,CCL20,CCL4,CCL5,CCR1,CCR2,CCR3,CCR4,CCR5,CCR6,CCR7,CD14,CD163,CD209,CD48,CD53,CD68,CD74,CD79A,CD80,CD83,CD86,CIITA,CLEC10A,CP,CSF1,CSF2RB,CSF3R,CTSC,CXCL10,CXCL13,CXCL3,CXCR3,CXCR4,CYBB,CYTIP,EOMES,ESR2,FASLG,FCER2,FCGR1A,FOXP3,FPR2,GBP2,GZMB,HAMP,HLA-A,HLA-DMA,HLA-DQA1,HLA-DRB5,HMOX1,ICAM1,ICAM3,ICOS,IDO1,IFI16,IFIT1,IFIT2,IFITM3,IFNG,IL10,IL12A,IL12B,IL15,IL1RN…	366 (16)
IL13		cytokine	1.9e-41	ADA,ADAM28,ADAMDEC1,ALOX5AP,ARNTL2,BATF,BCL2A1,C3AR1,CASP1,CCL17,CCL2,CCL20,CCL22,CCL4,CCL5,CCR5,CD101,CD14,CD163,CD1A,CD1B,CD1C,CD1E,CD209,CD247,CD37,CD4,CD48,CD52,CD72,CD80,CD86,CFI,CLEC4A,CLEC7A,CTSC,CTSS,CXCL3,CXCR4,CYBB,CYSLTR1,FCER2,FCGR1A,FCGR2A,FCGR2B,FGD2,FPR2,GPNMB,HMOX1,HPSE,ICAM1,IDO1,IFNG,IL10,IL12A,IL12B,IL18,IL1B,IL1RN,IL3RA,LILRB2,LILRB3,MS4A4A,NFE2,PDLIM2,PLA2G2D,PLAU,PLXNC1,PTGE…	306 (15)
SPI1	0.893	transcription regulator	2.7e-39	ADGRE1,BTK,C1QC,C3AR1,CCL17,CCL22,CCL4,CCR6,CCR7,CD14,CD180,CD19,CD1D,CD209,CD40LG,CD68,CD72,CD79A,CD79B,CEBPE,CIITA,CSF1,CSF1R,CSF2RA,CSF2RB,CSF3R,CTSS,CYBB,FCER1G,FCGR2B,FUT7,GFI1,GPR84,HK3,IKZF1,IL10,IL12A,IL12B,IL18,IL1B,IL1RN,IL24,IL2RA,IL7R,IRF4,ITGAM,ITGB2,LILRB3,LYZ,MS4A1,NCF1,NCF2,NCF4,OSCAR,P2RY10,PSMB8,PSMB9,PTPRC,RUNX3,SPI1,TFEC,TLR2,TNF,VAV1	378 (23)
IL10RA	0.933	transmembrane receptor	1.45e-37	B3GNT7,BATF2,CALHM6,CCL22,CCL5,CCR7,CD1D,CD300LF,CD69,CFB,CLEC12A,CSF3R,CST7,CTLA4,DRAM1,FASLG,FOLR2,FOXP3,GBP2,GBP5,GPR171,GPR18,GSDMC,HK3,HLA-A,HPSE,HTR7,IFI16,IFNG,IL12B,IL12RB1,IL15RA,IL18BP,IL1B,IL1RN,IL2,IL2RG,IRF1,ITGAM,ITGB7,MLKL,NLRC5,NOD1,NPL,OLR1,PARVG,PDCD1,PDCD1LG2,PSMB8,PSMB9,RGS18,RIPK3,RSAD2,SAMHD1,SELL,SERPINB9,SIRPB1,SLAMF6,SLAMF8,SLC16A3,SLC2A6,SLCO2B1,TAP1,TAP2,TFEC,TGFB1,TLR2…	297 (16)
MYD88		other	1.09e-35	BATF,CASP4,CCL17,CCL2,CCL4,CCL5,CCRL2,CD14,CD200R1,CD274,CD80,CD83,CD86,CH25H,CLEC10A,CMPK2,CXCL10,CXCL13,CXCL3,EBI3,FCER1G,FPR1,FPR2,HCK,HLA-A,HMOX1,ICAM1,IFIT2,IFNG,IL10,IL12A,IL12B,IL15,IL18,IL1B,IL1RN,IL32,INPP5D,IRF1,IRF8,ITGAX,ITGB7,MEFV,MMP7,MSR1,NOD2,OASL,OLR1,PILRA,PTGES,RELB,RSAD2,SAMHD1,SLC16A3,SOCS1,TBX21,TFEC,TGFB1,TIMP1,TLR2,TNF,TNFRSF13B,TNFSF11,TNFSF13B,VCAM1	330 (16)
STAT6		transcription regulator	3.91e-35	ANKRD55,ARNTL2,CCL17,CCL2,CCL20,CCL22,CCL5,CCR5,CCR7,CD2,CD69,CNR2,CR2,CRIP1,CST7,CTSS,CTSW,CXCL10,CXCL3,FCER1G,FCER2,FCGR1A,FCGR2A,FCGR3A/FCGR3B,FOXP3,GBP2,GFI1,HAMP,HCK,ICOS,IFI16,IFIT3,IFNG,IL10,IL10RA,IL12B,IL15,IL18R1,IL1RN,IL2,IL24,IL2RA,IRF1,IRF4,ITGB7,LIF,LILRB4,LTA,LTB,NFATC2,PDCD1LG2,PIM2,PLSCR1,POU2AF1,RNF19B,SAMSN1,SERPINA1,SOCS1,STAT4,SYK,TBX21,TCF7,TFEC,TIMP1,TNF,TNFSF11,VCAM1	339 (16)
TLR4		transmembrane receptor	1e-33	BATF,CCL2,CCL20,CCL4,CCL5,CCR5,CCR7,CD14,CD163,CD200R1,CD274,CD70,CD80,CD86,CFB,CMPK2,CXCL10,CXCL3,EBI3,FASLG,FCGR2B,FGL2,FLT3LG,GBP2,HHEX,HMOX1,HPSE,ICAM1,IFI16,IFIT2,IFIT3,IFITM3,IFNG,IL10,IL12A,IL12B,IL15,IL15RA,IL18,IL18BP,IL1B,IL2,IL2RA,IL2RB,IRF1,IRF8,ITGAM,LILRB4,LTA,MX1,NMI,NOD2,OASL,PLEK,PTGES,RELB,RGS1,RGS18,RSAD2,RUNX1,SLA,SLFN12L,SOCS1,SOD2,TGFB1,TLR2,TNF,TNFAIP8L2,TNFRSF13B,TNFSF11,T…	250 (18)
NFATC2	0.677	transcription regulator	5.08e-24	BATF,CCR9,CD3G,CD40LG,CMPK2,CTLA4,CXCL10,CXCL3,CXCR5,FASLG,FCER2,FGL2,FOXP3,GBP4,GPNMB,ICOS,IFIT2,IFIT3,IFNG,IKZF1,IL10,IL12A,IL12RB2,IL15,IL18,IL2,IL2RA,IRF1,IRF4,NMI,OASL,PDCD1,RGS1,RSAD2,S100A3,SLAMF1,SLAMF6,SLFN12L,SOCS1,TGFB1,TNF,TNFSF8	305 (24)
CSF3		cytokine	4.15e-33	ADGRE1,BATF,BIRC3,C3AR1,CCL5,CCR7,CD14,CD300LF,CEBPE,CSF3R,CTLA4,CXCL3,CXCR4,CYBB,FCGR1A,FPR1,GFI1,GNLY,GPR183,GZMB,GZMH,HLA-DPA1,HLA-DQA1,HLA-DRA,HLA-DRB1,HMOX1,ICAM1,IFNG,IL10,IL12A,IL12B,IL1RN,IL2,ITGAM,ITGB2,JAK3,LTA,LTB,LY96,LYZ,PLCB2,PLSCR1,PYHIN1,RGS1,SELL,SOCS1,SPI1,TGFB1,TLR2,TLR8,TNF,TNFRSF1B,VCAM1	312 (19)
FAS		transmembrane receptor	8.57e-33	ARRB2,BCL2A1,BIRC3,BTK,BTN3A3,CCL2,CCL20,CCL4,CCL5,CCR1,CCRL2,CD1D,CD22,CD300C,CD48,CD80,CD83,CD86,CEACAM4,CSF1,CXCL10,CXCL3,CXCL9,CXCR3,FASLG,FCGR2B,FGL2,FPR1,GBP1,GBP2,GLIPR1,GPNMB,HLA-DQB1,HLA-F,ICAM1,IFIT1,IFNG,IL10,IL10RA,IL15RA,IL16,IL18,IL18R1,IL1B,IL2,IL9R,INPP5D,IRF1,LAMP3,LILRA1,LILRB2,LILRB4,LST1,LTB,LY75,OPTN,P2RY10,PIK3CD,PLAU,PSTPIP1,RSAD2,SERPINB9,SIGLEC7,SIT1,SOD2,STK17A,STK38,SYK…	302 (13)
IFNB1		cytokine	9.28e-33	APOL1,APOL3,BST2,BTN3A3,CASP1,CCL2,CCL4,CCL5,CCR5,CD14,CD274,CD80,CD83,CD86,CH25H,CMPK2,CXCL10,CXCL3,CXCL9,CXCR3,EBI3,GBP2,GBP4,GBP5,GZMH,HLA-A,IDO1,IFI16,IFIT1,IFIT2,IFIT3,IFITM1,IFNG,IL10,IL12A,IL12B,IL18,IL1B,IL2,IL24,IRF1,ITGAX,KLRC4-KLRK1/KLRK1,MX1,NMI,NOD1,NOD2,PDCD1,RARRES3,RSAD2,SH2D1B,SIRPB1,SOCS1,STAT4,TIMP1,TLR7,TLR8,TNF,TNFRSF4,TRIM21,VDR,XAF1,ZBP1	290 (14)
IL7		cytokine	1.02e-32	BTLA,CCL2,CCL4,CCR9,CD19,CD2,CD247,CD274,CD3D,CD3G,CD69,CD86,CD8A,CD8B,CSF1,CXCL3,CXCR4,FLT3LG,FOXP3,GFI1,HAVCR2,HCST,ICOS,IFNG,IL18R1,IL18RAP,IL2,IL24,IL2RA,IL7R,ITGB7,JAK3,KLRC4-KLRK1/KLRK1,KLRG1,LIF,LTA,LTB,MX1,PDCD1,PIM2,SELL,SOCS1,SYK,TNF,TNFRSF9,TNFSF11,TNFSF8,UPP1	361 (19)
TBX21	0.836	transcription regulator	1.65e-19	CCR4,CXCR3,CXCR5,EOMES,GZMA,GZMB,HAVCR2,ICOS,IFNG,IL12RB1,IL12RB2,IL2,IL23R,IL2RB,IL7R,KLRG1,PRF1,RUNX1,RUNX3,SELL,SELPLG,STAT4,TBX21,TNFSF11	340 (23)
TNFSF13B	0.837	cytokine	2.94e-18	BCL2A1,CCL2,CCL4,CCR7,CD40LG,CD70,CD80,CD83,CD86,CR2,CTSS,CXCR5,FCER2,FCGR2B,GPR183,HLA-DOA,HLA-DQA1,ICAM1,IL10,IL15,PIM2,POU2AF1,RELB,SELL	269 (15)
IFNAR1		transmembrane receptor	1.3e-31	B2M,CCL17,CCL20,CCL4,CCL5,CH25H,CIITA,CLEC4D,CMPK2,CSF1,CXCL10,CXCL3,GBP4,HLA-A,IDO1,IFI16,IFI44,IFIT2,IFIT3,IFITM1,IFNG,IL10,IL12A,IL12B,IL15,IL18,IL1B,LAMP3,LIF,MX2,OASL,RNASE2,RSAD2,RTP4,SLFN12L,SOCS1,SOD2,TLR2,TLR7,TNF,TNFAIP2,TNFSF13B,TRIM22,UBD,VCAM1,XAF1	330 (14)
ZBTB16		transcription regulator	2.84e-31	CCR2,CCR4,CCR6,CD14,CD180,CD2,CD200R1,CD244,CD274,CD3D,CD3E,CD3G,CD74,CD83,CD86,CD8A,CLEC4C,CXCL10,CXCR3,CXCR6,FASLG,ICOS,IL10RA,IL12B,IL12RB1,IL18R1,IL18RAP,IL21R,IL23R,IL2RA,IL3RA,IL7R,IL9R,KLHL6,KLRB1,LY86,LY96,RUNX3,SELL,SLAMF6,TLR6,TMEM176B,TNF,TNFRSF4,TNFSF11,TNFSF8	363 (24)
IRF8	0.76	transcription regulator	1.23e-30	ADGRE1,B2M,CCL5,CCR2,CCR6,CCR7,CD14,CD37,CD4,CD74,CD80,CD83,CD86,CEBPE,CFB,CIITA,CSF1R,CSF3R,CTSS,CXCL16,CYBB,GBP1,ICAM1,IDO1,IFI44L,IFIT2,IFIT3,IFNG,IL12A,IL12B,IL15,IL18,IL1B,IRF4,IRF5,IRF8,ITGAM,LIF,LSP1,MS4A1,MSR1,TNF,TNFSF13B,TRIM21,TYROBP	329 (14)
CCR2	0.816	g-protein coupled receptor	1.93e-17	CCL17,CCL2,CCL22,CCL4,CCL5,CCR1,CCR2,CCR5,CD163,CD86,CXCL10,CXCL13,CXCL3,CXCR4,IFNG,IL10,IL18,IL1B,IL2,ITGAL,TGFB1,TIMP1,TNF	298 (17)
TLR9		transmembrane receptor	1.3e-29	CCL17,CCL4,CCL5,CCR7,CD27,CD274,CD300A,CD300E,CD69,CD80,CD83,CD86,CSF1,CXCL10,CXCL3,CXCL9,EBI3,FCMR,FLT3LG,HMOX1,IDO1,IFI16,IFI44L,IFIT1,IFIT2,IFIT3,IFITM1,IFNG,IL10,IL10RA,IL12A,IL12B,IL18,IL1B,IL2,IL21R,IL4I1,IRF1,IRF4,LAIR1,LILRB4,LTA,MX1,MX2,RSAD2,SOCS1,TBX21,TGFB1,TIMP1,TLR7,TNF,TNFRSF13B,TNFRSF1B,TNFSF13B	294 (16)
IL3		cytokine	3.52e-29	ADA,ADGRE1,ALOX5AP,BIRC3,C1QA,CCL17,CCL19,CCL2,CCR3,CD14,CD1A,CD247,CD3D,CD3G,CD40LG,CD48,CD53,CD69,CD80,CD83,CD86,CLEC4C,CSF1,CSF1R,CTLA4,CXCL9,CXCR4,DOK2,FCER2,FCGR2A,FCGR2B,GZMA,HLA-A,ICAM1,IL12B,IL1B,IL2RA,IL3RA,ITGAM,ITGAX,ITGB7,JCHAIN,LAMP3,LIF,LILRB4,LTA,LY75,LY9,NCF1,PIM2,PLCB2,PTPN22,SELL,SEMA7A,SH3BP1,SLAMF7,SOCS1,SPI1,STAT4,TLR2,TNF,TNFRSF4,TNFRSF9,TNFSF8,UCP2,VCAM1	374 (16)
ETS1		transcription regulator	1.56e-28	ARPC2,CASP1,CCL2,CCL5,CCR8,CD14,CD27,CD69,CD79A,CD79B,CRTAM,CSF1R,FASLG,FCGR2A,FOXP3,GZMA,GZMK,HCST,HMOX1,HPSE,ICAM1,IFNG,IL10,IL12A,IL12B,IL2,IL24,IL2RA,IL2RB,IL7R,ITGB2,ITK,KLRG1,LAIR1,LCK,LTB,MMP7,MSR1,NCF1,PLAU,PRF1,RUNX1,RUNX3,SELL,SLAMF6,SP100,SPI1,SRGN,TBX21,TNF,TNFSF14,WAS,ZAP70	310 (23)
IRF4	0.856	transcription regulator	1.9e-28	ADA,B2M,CASP10,CCL17,CCL20,CD68,CIITA,CTLA4,CTSS,CXCL10,CXCL3,CXCL9,CXCR4,FCER2,FOXP3,GBP1,IFNG,IL10,IL12A,IL12B,IL12RB1,IL15RA,IL18RAP,IL1B,IL1RN,IL2,IL23R,IL7R,INPP5D,IRF1,IRF4,IRF5,ITGAL,MS4A1,PLAUR,PLSCR1,PRKCQ,SPIB,TBX21,TNF,TNFRSF8,TNFRSF9,TNFSF13B,TRIM21,XCL1	370 (15)
IL27RA	0.684	transmembrane receptor	3.07e-14	CCR5,CD69,CD80,CD86,CXCL13,EBI3,IFNG,IL10,IL12B,IL1B,IL2,IL2RA,LTA,LTB,TBX21,TNF	315 (21)
RELB	0.527	transcription regulator	3.76e-14	B2M,BIRC3,CCL19,CCL20,CCR3,CIITA,CXCL13,IFNG,IL10,IL1B,IL2,IRF4,LTA,LTB,MAP3K8,RELB,SOD2,STAT4,TBX21,TNF,TNFSF14	309 (15)
TLR2	0.825	transmembrane receptor	3.5e-28	CCL2,CCL5,CCR1,CCR2,CCR5,CCR9,CD1A,CD1B,CD1C,CD40LG,CD69,CD70,CD80,CD86,CR1L,CSF2RA,CXCL10,CXCL3,CYBB,EBI3,FASLG,FOXP3,FPR2,HLA-DQA1,HLA-DRB5,HMOX1,ICAM1,IFNG,IL10,IL12B,IL15,IL15RA,IL18,IL1B,IL1RN,IL2,IL2RA,IRF1,ITGB7,MX1,SOCS1,TBX21,TGFB1,TLR2,TNF,TNFAIP8L2,VDR	323 (18)
TCL1A	0.646	transcription regulator	1.46e-27	C1QA,C1QB,C1QC,C3AR1,CCR1,CD244,CD68,CFP,CLEC4D,CSF3R,CTSC,CTSS,CXCL3,CYBB,FCER1G,FCGR2B,FPR1,GPNMB,HMOX1,IGSF6,IL1B,ITGAM,ITGB2,LY9,MPEG1,MSR1,PTPRO,RGS1,S100A9,SEMA7A,SLC15A3,TCL1A,TLR7,TNFAIP2,TREM2	369 (25)
TLR3		transmembrane receptor	1.54e-27	AIM2,CCL17,CCL2,CCL20,CCL4,CCL5,CD274,CD300E,CD69,CD70,CD80,CD86,CFB,CMPK2,CXCL10,CXCL3,FLT3LG,GBP2,GBP4,HAMP,HMOX1,ICAM1,IFI16,IFI44,IFI44L,IFIT1,IFIT2,IFIT3,IFNG,IL10,IL12A,IL12B,IL15,IL1B,IL1RN,IRF1,LILRB4,MAP3K8,MX1,MX2,NMI,OASL,PIK3CD,PTGES,RGS1,RSAD2,SERPINB9,SOCS1,TIMP1,TLR7,TNF,TNFAIP8L2,TNFRSF1B,TNFSF13B,TREML2	278 (17)
TICAM1		other	1.94e-27	CASP4,CCL2,CCL4,CCL5,CCRL2,CD80,CD86,CFB,CH25H,CMPK2,CXCL10,CXCL13,CXCL3,FPR1,FPR2,ICAM1,IFI16,IFIT1,IFIT2,IFIT3,IFNG,IL10,IL12A,IL12B,IL15,IL15RA,IL18,IL18BP,IL1B,IRF1,MEFV,OASL,PILRA,RELB,RSAD2,SAMHD1,SOCS1,TFEC,TLR2,TNF,TNFSF11,VCAM1	272 (19)
FOXP3	0.64	transcription regulator	9.05e-14	CCR2,CCR4,CD101,CD40LG,CTLA4,CXCL13,CYSLTR1,FASLG,FGL2,FOXP3,HLA-A,ICOS,IFNG,IL10,IL2,IL2RA,IL7R,IRF4,PIM2,PTPN22,RGS1,SELL,TGFB1,TLR10,TNF	333 (22)
CD4	0.925	transmembrane receptor	9.46e-14	CD4,CD79A,CXCL13,CXCR5,CXCR6,FASLG,IFNG,IL10,IL15,IL2,IL2RA,JAK3,LCK,PDCD1,TBX21,TNF	292 (18)
Ifn		group	2.53e-26	APOBEC3A,B2M,CD69,CD80,CD83,CD86,CH25H,CXCL10,CXCR3,HLA-A,ICAM1,IDO1,IFI16,IFIT1,IFITM1,IFITM3,IL10,IL10RA,IL12B,IL15,IL15RA,IL32,IRF1,IRF8,MX1,OASL,PTAFR,RARRES3,RSAD2,SOCS1,SP100,TAP1,TLR2,TLR7,TNFSF13B,TRIM21,TRIM22,TYMP,ZBP1	245 (13)
IRF3		transcription regulator	3.51e-26	B2M,BIRC3,BTLA,CALHM6,CCL19,CCL2,CCL4,CCL5,CCRL2,CD1B,CD274,CD69,CD70,CD86,CMPK2,CXCL10,CXCR3,FCGR1A,GBP1,GBP5,HLA-F,IFI16,IFI44,IFIT1,IFIT2,IFIT3,IFITM3,IFNG,IL10,IL12A,IL12B,IL15,IL1B,IRF1,IRF5,LAG3,NLRC5,OASL,PARP14,PLAC8,RSAD2,SAMD9L,TAP1,TNF,TNFRSF4,UBE2L6,ZBP1	262 (14)
IFN alpha/beta		group	4.4e-26	CCL2,CCL5,CCR2,CCR7,CCRL2,CD69,CD80,CD83,CD86,CLEC10A,CXCL10,CXCL16,FGL2,HLA-A,IDO1,IFI16,IFIT2,IFIT3,IFNG,IL10,IL15,IL15RA,IRF1,IRF8,RSAD2,SERPINB9,SOCS1,TLR2,TLR7,TNFSF13B,TRIM21	326 (15)
BTK	0.901	kinase	7.48e-26	BCL2A1,BTK,CCL4,CCR7,CD2,CD274,CD69,CD86,CXCL10,CXCL3,CXCL9,CXCR4,HMOX1,ICOS,IFI44L,IFIT1,IFIT3,IFITM1,IFNG,IGLL1/IGLL5,IL10,IL10RA,IL12B,IL18,IL1B,IL21R,IL2RA,IL4I1,IRF1,IRF4,ITGAX,LILRB4,MX1,MX2,RELB,SPI1,SPN,TNF	290 (17)
IL4		cytokine	7.29e-79	ADGRE1,ALOX5AP,ANKRD55,ARNTL2,C5AR1,CCL13,CCL17,CCL2,CCL20,CCL22,CCL4,CCL5,CCR3,CCR4,CCR5,CCR6,CCR7,CCR8,CCR9,CD14,CD163,CD1A,CD1B,CD1C,CD2,CD200R1,CD209,CD274,CD300A,CD300LF,CD33,CD40LG,CD5,CD6,CD69,CD74,CD79A,CD79B,CD80,CD83,CD86,CD8A,CIITA,CLEC10A,CLEC4C,CLEC7A,CNR2,CR2,CRIP1,CSF1,CSF1R,CSF2RB,CSF3R,CST7,CTSC,CXCL10,CXCL16,CXCL3,CXCL9,CXCR3,CXCR4,CXCR5,CYSLTR1,EOMES,FASLG,FCER1G,FCER2,FCGR2A,F…	386 (18)
MAPK1		kinase	2.89e-25	BST2,BTN3A3,CCL2,CCL4,CCL5,CCR8,CD69,CD84,CFB,CTSW,EGLN3,FAM20A,FASLG,FCMR,FOXP3,GBP1,GBP2,GBP5,HLA-B,HLA-DMA,HLA-E,HMOX1,IFI16,IFI44,IFIT1,IFIT2,IFIT3,IFITM1,IFITM3,IFNG,IL12RB1,IL1B,IL1RN,IL2,IL2RA,LAG3,LAMP3,LIF,MVP,MX2,NKG7,NMI,OASL,OSBPL3,PLAU,PLSCR1,POU2F2,PSMB8,PSMB9,SAMHD1,SP100,SP110,TAP1,TBX21,TNF,TNFRSF1B,TNFRSF9,TNFSF11,TRIM21,TRIM22,UBE2L6,VDR,WIPF1	325 (15)
TNFSF11	0.536	cytokine	8.08e-25	ADGRE1,AIF1,BCL2A1,C3AR1,CCL2,CCL4,CCL5,CCR1,CCR4,CD14,CD1A,CD300LF,CD83,CSF1R,CXCL3,DOK2,FGR,FPR1,GPR68,HCK,HCLS1,HMOX1,ICAM1,IFNG,IL10,IL12B,IL15,IL15RA,IL1B,IL1RN,IL9R,IRF4,IRF8,ITGAL,ITGAM,NFATC2,OSCAR,PLAUR,PTPRE,RELB,SERPINB9,SLC7A7,SOCS1,SOD2,SPIB,TGFB1,TLR2,TNF,TNFRSF1B,TNFSF11,TNIP1,TRAF1,VCAM1	254 (18)
CSF1	0.785	cytokine	9.21e-25	CCL2,CCL5,CCR5,CD163,CD1A,CD209,CD68,CSF1,CSF1R,CXCL3,DOK2,FASLG,FCER1G,FCGR2A,FCGR3A/FCGR3B,FOLR2,GAB3,GPR68,GRAP2,IFNG,IL10,IL10RA,IL12A,IL12B,IL18,IL18BP,IL1B,IRF4,IRF5,ITGAM,MSR1,OSCAR,PLAU,PTPRC,RUNX1,SIGLEC1,SIRPB1,SLC16A3,SLFN12L,SPI1,STAB1,TLR2,TLR6,TNF,TNFRSF1B,VCAM1	278 (16)
PTGER4		g-protein coupled receptor	1.04e-24	CCL2,CCL20,CCL4,CCR7,CD69,CH25H,CMPK2,CP,CXCL10,CXCR4,CYBB,FOXP3,GBP2,GBP4,HAMP,HAS2,HAVCR2,IFI16,IFIT2,IGF2BP2,IL10,IL12B,IL18,IL1B,IL4I1,IRF1,NCF1,NCF2,OLR1,PARP14,RSAD2,RTP4,SLAMF1,SLAMF8,ST8SIA4,TAGAP,TLR8,TNF,TRIM21,XAF1	292 (17)
RELA		transcription regulator	1.31e-24	ALOX5AP,B2M,BCL2A1,BIRC3,CCL19,CCL2,CCL20,CCL22,CCL5,CCR7,CD14,CD274,CD69,CD80,CFB,CIITA,CR2,CXCL10,CXCL3,CXCL9,CXCR4,CYBB,EOMES,FASLG,FOXP3,GBP1,HAS2,HLA-B,HMOX1,ICAM1,IFNG,IL10,IL12A,IL12B,IL15RA,IL1B,IL1RN,IL2,IL2RA,IL32,IL7R,IRF1,IRF4,LTA,LTB,NMI,NOD2,OLR1,PLAU,PLK3,POU2AF1,PSMB9,PTGES,RELB,SOD2,SPI1,TAP1,TAP2,TBX21,TGFB1,TLR2,TNF,TNFAIP2,TNFRSF4,TNIP1,TRAF1,UBD,VCAM1	325 (16)
TYROBP	0.793	transmembrane receptor	1.33e-24	CCL2,CCR7,CD69,CD83,CD84,CD86,FCGR2B,ICAM1,IDO1,IFNG,IL10RA,IL18,IL1B,IRF8,ITGAM,ITGAX,KLRD1,NCF2,NCKAP1L,NOD2,NRROS,PLEK,SAMSN1,SIRPB1,TNF,TNFRSF1B,TREM2,TYROBP	330 (18)
IFNL1		cytokine	3.11e-24	BST2,C19orf66,CCR7,CD80,CD83,CXCL10,CXCL9,GBP1,IFI44,IFI44L,IFIT1,IFIT2,IFIT3,IFITM1,IFITM3,IFNG,IL10,IL12B,MX1,OASL,PLSCR1,PSMB9,RARRES3,RSAD2,SAMD9,SP100,SP110,TLR2,TMEM140,TRIM22,UBE2L6	328 (12)
IL21		cytokine	9.18e-59	BATF,CALHM6,CASP1,CCL17,CCL20,CCL4,CCL5,CCR7,CCRL2,CD1D,CD2,CD244,CD27,CD28,CD40LG,CD69,CD86,CMPK2,CXCL10,CXCL13,CXCR3,CXCR5,EOMES,FASLG,FCER1G,FCGR2B,FGL2,FOXP3,GBP5,GZMA,GZMB,HCST,HLA-DRB5,IDO1,IFI16,IFIT1,IFIT2,IFIT3,IFNG,IL10,IL12RB2,IL18R1,IL18RAP,IL2,IL21R,IL23R,IL2RA,IL2RB,IL4I1,IL7R,IRF4,IRF5,KLRB1,KLRC4-KLRK1/KLRK1,KLRD1,KLRG1,NCR3,OASL,PDCD1,PRF1,PSMB9,PTPRC,RSAD2,RUNX1,SELL,SOCS1,STAT4…	327 (21)
mir-21		microrna	5.38e-24	AIF1,AOAH,C1R,CASP4,CCL17,CCL19,CCL2,CD180,CD19,CD226,CD274,CSF3R,CXCL10,FASLG,FCGR1A,FCGR2A,FGL2,FLT3LG,FOXP3,GBP2,GBP5,ICAM1,IDO1,IFI16,IFNG,IL12A,IL12RB2,IL18,IL1B,IL23R,IRF1,ITK,LTB,NLRC5,NLRP3,PIP4K2A,SIGLEC1,SIRPB1,SLAMF1,SOD2,TAP1,TBX21,TGFB1,TLR2,TNF,TNFRSF9,TRAF1,TREM2,TYMP,UBE2L6,VCAM1	342 (15)
IL5		cytokine	7.39e-24	CASP4,CCL2,CCL22,CCR1,CCR2,CCR3,CCR5,CCR7,CCR9,CCRL2,CD40LG,CD69,CD79A,CIITA,CLEC2B,CRIP1,CSF2RB,CSF3R,CTSC,CXCR3,CXCR4,CYSLTR1,EGLN3,FCGR2B,FGL2,GBP2,GBP4,ICAM1,IFI30,IFNG,IL18BP,IL2RA,IL2RG,IL3RA,ITGAD,ITGAM,ITGB7,JCHAIN,KCNAB2,LCP2,LTA,LTB,NABP1,NFE2,PTPRC,RHOH,SLC16A3,SOCS1,TGFB1,TNF,TNFRSF4,TNFRSF8,TNFRSF9,TNFSF8,UPP1	359 (21)
FLT3LG	0.697	cytokine	9.25e-24	CCR5,CCR7,CCR9,CD19,CD3D,CD3G,CD79A,CD80,CD83,CD86,CXCL3,FLT3,FOXP3,ICAM1,IFNG,IL10,IL15RA,IL2,IL2RA,IL2RB,IL3RA,IL7R,ITGAM,PTPRC,SOCS1,SPI1,SPN	375 (24)
PRDM1		transcription regulator	1.06e-23	ADA,ADAM8,AIM2,BCL2A1,BTK,CCL20,CCR7,CD19,CD22,CD53,CD74,CD79A,CD86,CIITA,CXCL3,CXCR4,FCER2,FGR,GNLY,GPAT3,GPR84,HLA-DQA1,HLA-DRA,IFNG,IL10,IL18RAP,IL1B,IL2,IL24,IRF4,IRF8,JCHAIN,MS4A4A,MSC,NLRP3,PDCD1,PLAC8,PSMB8,RARRES3,RGS18,RSAD2,S100A9,SLCO2B1,SPIB,TBX21,TNF,TNFRSF13B,TNFSF13B	317 (19)
RGS10		other	1.51e-23	CASP1,CCL19,CCL2,CCR1,CCR3,CCR4,CCR6,CCR8,CCR9,CD40LG,CXCL10,CXCR3,IFNG,IL10,IL10RA,IL18,IL1B,IL2RB,ITGAM,ITGB2,LTA,TGFB1,TNF,TNFRSF1B,XCR1	328 (17)
IL1RN	0.544	cytokine	3.58e-23	BTN3A1,CCL2,CCL20,CIITA,CTSS,CXCL10,CXCL3,GBP1,HLA-DQB1,ICAM1,IFI44,IFI44L,IFIT3,IFNG,IL10,IL18BP,IL1B,IL2,IL32,IRF1,LAMP3,LGALS9,LIF,MX1,MX2,OASL,RARRES1,RSAD2,RTP4,S100A9,SAMD9,SLC15A3,SP100,THEMIS2,TIMP1,TNF,TRIM22,UBD	323 (17)
IFN Beta		group	4.87e-23	BST2,C3AR1,CCR7,CD247,CD274,CD69,CD74,CD80,CD83,CD86,CXCL10,HLA-A,HLA-B,IDO1,IFI16,IFI44,IFIT1,IFIT2,IFIT3,IFITM1,IFNG,IL10,IL12A,IL15,IL15RA,IL1B,IL1RN,IL24,IRF1,MX1,MX2,OASL,RSAD2,SOCS1,TGFB1,TNF,XAF1,ZBP1	279 (14)
CTLA4	0.752	transmembrane receptor	5.27e-23	CD3D,CD69,CD80,CD83,CD86,CXCL10,EBI3,FASLG,FOXP3,GZMB,ICAM1,ICOS,IDO1,IFNG,IL10,IL12RB1,IL12RB2,IL2,IL2RA,IL3RA,ITGAX,LAG3,LAMP3,NFATC2,PADI2,PDCD1,SOD2,STX11,TGFB1	319 (22)
MIF		cytokine	5.72e-22	ADGRE1,C3AR1,CCL2,CCL4,CCR1,CCR4,CCR5,CCR6,CCR8,CD84,CXCL16,CXCL3,CXCR4,CXCR6,GFI1,GZMB,ICAM1,IFNG,IL10,IL12A,IL12B,IL15,IL15RA,IL16,IL1B,IL2,IL23R,IL2RA,IL7R,IL9R,TGFB1,TIMP1,TNF,TRIM22,VCAM1	275 (19)
IFNA4		cytokine	1.05e-21	CCRL2,CD274,CD69,CD86,CXCL10,CXCL9,GBP2,GBP5,HLA-E,IFIT1,IFIT2,IFNG,JAML,LILRB4,MAP3K8,MX1,OASL,RARRES3,RSAD2,STAT4,TREML2,ZBP1	239 (12)
IL12A	0.575	cytokine	1.51e-21	CCL5,CD86,CXCL10,CXCR6,EBI3,FASLG,FUT7,ICAM1,ICOS,IFNG,IL10,IL12A,IL12B,IL12RB1,IL12RB2,IL1B,IL2,LTA,MMP7,PRF1,SELPLG,SOCS1,STAT4,TNF,VCAM1	367 (22)
cytokine		group	1.29e-20	C5AR1,CCL2,CCL22,CCL5,CCR6,CCR7,CD209,CD27,CD4,CD40LG,CD69,CD80,CD86,CSF1,CXCL3,FOXP3,HMOX1,ICAM1,IDO1,IFNG,IL24,IL2RA,IRF1,KLRC4-KLRK1/KLRK1,LIF,PDCD1LG2,PLAU,PLAUR,RARRES3,SOCS1,SOD2,TIMP1,TLR2,TNFRSF1B,TNFSF11,TYMP,UPP1,VCAM1	265 (14)
EBI3	0.851	cytokine	4e-20	B2M,CCR6,CD80,CD86,CIITA,EOMES,GBP2,HLA-A,HLA-B,HLA-DMA,HLA-DOB,HLA-DPA1,HLA-DQA1,HLA-DRA,ICAM1,IFNG,IL10,IL12RB2,IL2,IRF1,MX1,TAP1,TBX21	330 (15)
IKBKB		kinase	4.57e-20	BIRC3,CCL17,CCL19,CCL2,CCL20,CCL4,CCL5,CCR1,CCR3,CCR7,CDC25B,CH25H,CP,CSF1,CSF1R,CXCL10,CXCL16,CXCL3,CXCR4,CYBA,FASLG,GBP2,HLA-A,HMOX1,ICAM1,IFI16,IFNG,IL10,IL12B,IL1B,IL1RN,IL2,IRF1,LTB,MX1,PLAU,POU2AF1,RELB,SOCS1,SOD2,TGFB1,TMEM176B,TNF,TNFAIP2,TNFRSF1B,TNFRSF4,TNFRSF9,TNFSF8,VCAM1	301 (14)
IL1		group	4.58e-20	CASP1,CCL2,CCL20,CCL4,CCL5,CCR6,CCR7,CD1A,CD40LG,CFB,CLEC7A,CP,CSF1,CSF1R,CSF2RB,CTSC,CXCL10,CXCL3,CXCL9,FASLG,FPR1,HMOX1,ICAM1,IDO1,IFNG,IL10,IL1B,IL1RN,IL2,IL2RA,IL2RB,IRF1,IRF4,ITGAM,ITGB2,KYNU,LIF,LYZ,MMP7,NFATC2,RELB,S100A3,S100A9,SELL,SOD2,TGFB1,TIMP1,TLR2,TLR7,TNF,TNFRSF1B,TNFRSF4,TNFSF11,TYMP,VCAM1	317 (14)
CORT		other	5.57e-20	CCL19,CCL4,CCL5,CCR1,CCR2,CCR3,CCR4,CCR5,CCR7,CCR8,CXCL10,CXCL3,IFNG,IL10,IL12A,IL15,IL18,IL1B,TNF	291 (18)
TREM1		transmembrane receptor	1.37e-19	CASP5,CCL17,CCL20,CCL5,CCR7,CCRL2,CD14,CD1A,CD274,CD83,CD86,CFB,CRTAM,CSF1,CXCL10,CXCL3,CXCR4,EBI3,IDO1,IFIT2,IFNG,IL10,IL12B,IL15RA,IL1B,IL2,IRF1,ITGAX,LAMP3,LIF,LY9,MAP3K8,NOD2,OASL,PIM2,PLAC8,RGS1,SLAMF7,TLR2,TNF,TNFSF14,TNIP3	336 (14)
GATA3		transcription regulator	1.55e-19	BATF,BCL11B,CCL5,CCR1,CCR2,CCR3,CCR4,CCR5,CCR8,CD3D,CD3E,CD4,CSF1R,CTLA4,CXCR4,CXCR6,EOMES,FOXP3,GZMA,ICOS,IFNG,IL10,IL12RB2,IL2,IL24,IL2RA,IL7R,IL9R,LAIR1,LTA,LTB,PDCD1,RUNX3,S100A9,SPI1,SPIB,STAT4,TBX21,TGFB1,TNF,TNFRSF9	304 (22)
TCR		complex	1.03e-53	AIM2,BATF,BCL2A1,BIRC3,BTLA,CCL17,CCL22,CCL4,CCL5,CCR1,CCR2,CCR3,CCR4,CCR5,CCR6,CCR7,CCR8,CCR9,CD27,CD28,CD4,CD40LG,CD5,CD6,CD69,CD70,CD8B,CTLA4,CXCL10,CXCL13,CXCL9,CXCR3,CXCR4,CXCR5,CYTIP,EOMES,FASLG,FOXP3,GBP4,GFI1,GZMA,GZMB,ICOS,IFI44,IFI44L,IFIT1,IFIT2,IFIT3,IFNG,IL10,IL12RB1,IL12RB2,IL16,IL18R1,IL2,IL24,IL2RA,IL7R,IRF1,IRF4,ITGB7,KLRG1,LCK,LCP2,LTA,MAP3K8,MX1,MX2,NFATC2,OASL,PDCD1,PIK3CD,PRF…	336 (21)
IL12 (family)		group	2.28e-33	ADA2,CCL4,CCL5,CCR5,CCR6,CD274,CD40LG,CD69,CD80,CD86,CXCR5,FASLG,FCGR3A/FCGR3B,FOXP3,GZMB,GZMH,ICOS,IDO1,IFNG,IL10,IL12RB2,IL18R1,IL18RAP,IL2,IL27RA,IL2RA,IRF1,IRF4,IRF8,KLRC4-KLRK1/KLRK1,LAIR2,LIF,NCR3,NFATC2,NKG7,PDCD1,PIM2,PRF1,SAMHD1,SH2D1A,SH2D1B,STAT4,TBX21,TNF,ZBED2	357 (21)
CAMP		other	6.69e-19	C5AR1,CCL2,CCL20,CCL4,CCL5,CCR7,CD80,CD83,CD86,CSF1,CSF3R,CXCL10,CXCL3,CXCR4,FPR2,ICAM1,IL10,IL12A,IL12B,IL18,IL1B,IL1RN,ITGAM,ITGAX,ITGB2,TGFB1,TLR2,TNF,TNFAIP2	314 (17)
CD3E	0.888	transmembrane receptor	6.98e-19	CCL17,CCL22,CCR9,CD3D,CD3E,CD3G,CD69,CD8B,CTLA4,FASLG,ICOS,IFNG,IL10,IL2,IL2RA,ITK,LCP2,LTA,MAP3K8,PIK3CD,SOCS1,TNF,TNFRSF1B,TNFSF11,ZAP70	329 (23)
SATB1		transcription regulator	1.45e-18	BCL2A1,BTLA,CD69,CD86,CD8A,CLEC2B,CSF3R,CYBB,EBI3,EPSTI1,EVI2A,FASLG,FCGR1A,GPR18,HLA-DOB,IKZF1,IL10RA,IL16,IL18RAP,IL2,IL2RA,IL7R,IRF8,LAG3,LAX1,PDCD1,RELB,RGS1,RUNX1,SELL,SPI1,TNF,TNFRSF8,TNFSF13B,TRIM22,UBE2L6,XAF1	299 (23)
NFKB1		transcription regulator	1.52e-32	B2M,BCL2A1,BIRC3,BLK,CCL19,CCL2,CCL20,CCL22,CCL4,CCL5,CD3G,CD80,CD86,CFB,CIITA,CR2,CSF1,CSF2RA,CXCL10,CXCL3,CXCL9,CXCR5,CYBB,EBI3,FASLG,FOXP3,GBP1,HAS2,HMOX1,ICAM1,IFNG,IL10,IL12A,IL12B,IL18,IL1B,IL1RN,IL2,IL2RA,IRF1,IRF4,LTA,LTB,MAP3K8,MMP7,MSR1,NMI,NOD2,PLAU,PLK3,POU2F2,PTAFR,RELB,RGS1,SOD2,SPI1,TBX21,TGFB1,TLR2,TNF,TNFRSF4,TRAF1,VCAM1	324 (14)
LDL		complex	2e-18	BCL2A1,CASP1,CCL2,CCL20,CCL4,CCL5,CCR2,CCR7,CD40LG,CD68,CD80,CXCL10,CXCL13,CYBB,FCGR1A,FCGR2B,GPR183,HAS2,HMOX1,ICAM1,IDO1,IFIT2,IFITM1,IFNG,IL10RA,IL12B,IL1B,IL1RN,LTA,MSC,MSR1,MX1,NCF1,OLR1,OSCAR,PLAU,PTAFR,SIGLEC1,SOCS1,SOD2,TGFB1,TNF,TNFAIP8L2,VCAM1,VNN1	306 (16)
CREBBP		transcription regulator	2.13e-18	B2M,CCL5,CCR5,CCR7,CD53,CD80,CSF1,CST7,CXCL10,CXCL9,CXCR3,CXCR4,CYBB,EOMES,EPSTI1,EVI2A,FASLG,FUT7,GFI1,GPR18,HAMP,HAS2,HLA-B,HLA-DRA,IFNG,IL10,IL10RA,IL12RB1,IL18R1,IL18RAP,IL2,IL23R,IL2RA,IL2RB,IL7R,IRF1,ITGB7,KMO,LTA,MAP3K8,MYO1F,PRF1,PSMB9,RCSD1,RSAD2,RTP4,SH2D1A,SLAMF1,SLAMF6,STAT4,TAP2,TLR2,TNF,TNFAIP8L2,TRAF1,TRAT1,VCAM1	318 (18)
TGM2		enzyme	1.86e-30	ADGRE3,BCL2A1,BIRC3,C5AR1,CCL2,CCL22,CCRL2,CD101,CD300C,CD74,CD86,CFP,CXCL10,CXCR5,FCER1G,GIMAP2,HK3,HLA-B,ICAM3,IFIT1,IFIT2,IFIT3,IFNG,IL10RA,IL1B,ITGAM,ITGAX,JAML,LGALS9,LILRA5,LILRB2,LRRC25,LSP1,NCF2,NLRC4,OASL,PARP14,PLSCR1,PPP1R16B,PTGES,RARRES3,SAMD9L,SAMHD1,SELL,SEMA7A,SIRPA,SLAMF7,SP110,TAP1,TGFB1,TNF,TNFAIP2,TNIP1,TRIM22,TYROBP,VSIG4,XAF1	330 (21)
CCL2	0.583	cytokine	2.95e-18	CCL2,CCL5,CCR2,CD40LG,CD80,CD86,CXCL10,CXCL3,EGLN3,FASLG,FOLR2,ICAM1,IFNG,IL10,IL12A,IL12B,IL15,IL18,IL1B,IL2,ITGAL,NCF1,TGFB1,TIMP1,TNF,VCAM1	203 (16)
IFNLR1		transmembrane receptor	3.85e-18	CCL20,CCL4,CCL5,CLEC4D,CMPK2,CSF1,CXCL10,CXCL3,IFI44,IFIT2,IFIT3,IL1B,LIF,MX1,OASL,RSAD2,SOD2,TLR2,TNF,TNFAIP2	273 (15)
ITK	0.863	kinase	4.31e-18	CCL5,CCR8,CD244,CD4,CD7,EOMES,FASLG,FCER1G,FOXP3,HLA-A,IFNG,IL10,IL10RA,IL18RAP,IL2,IL2RB,KLRB1,KLRD1,MYO1F,SAMD3,SCIMP,SLAMF7,STAT4,TBX21,TNF,XCL1	369 (21)
Ifn gamma		complex	7.71e-18	CASP1,CCL2,CCL5,CD86,CXCL10,CXCL16,CXCL9,CXCR3,CYBB,GBP1,HLA-DRA,ICAM1,IFI44L,IL10,IL18BP,IL1B,IL32,IRF8,LGALS9,LIF,LY96,SH2D1A,SOCS1,TNF,TNFRSF13C,TNFRSF9,VSIG4,XAF1	324 (18)
Fcer1		complex	7.84e-18	BCL2A1,CCL2,CCL4,CCL5,CD1A,CD4,CD83,CSF1,CXCL3,FCGR2B,IDO1,IFIT2,IFNG,IL10,IL16,IL1B,IL1RN,IL2,KMO,LIF,NFATC2,TNF,TNFRSF9	343 (19)
TNFRSF8	0.774	transmembrane receptor	7.84e-18	CASP1,CCL22,CCL4,CCR7,CTSC,CXCR4,FASLG,GBP1,GBP2,GZMB,IFI16,IFNG,IL10,IL2,IRF4,LCP2,NKG7,PIM2,PRF1,RELB,TNF,TNFRSF8,TRAF1	347 (17)
IL1A		cytokine	8.6e-18	BIRC3,BTN3A3,CCL2,CCL20,CCL4,CCL5,CCR2,CCR6,CD274,CD80,CD83,CD86,CSF1,CXCL10,CXCL3,FASLG,GBP1,HMOX1,ICAM1,IFNG,IL10,IL12B,IL18,IL1B,IL1RN,IL2,IL2RA,IL32,LGALS9,LIF,P2RY6,PDCD1LG2,PLAU,PTGES,S100A9,SERPINA1,SOD2,TGFB1,TLR2,TNF,TNFSF11,VCAM1	275 (15)
SOCS1	0.579	other	8.7e-18	BCL2A1,CCL2,CCR6,CCR7,CD1D,CD200R1,CD69,CD86,CIITA,CXCL10,CXCR3,FCER1G,GBP5,HAMP,ICAM1,IFI16,IFI44,IFIT1,IFIT2,IFIT3,IFNG,IL12RB1,IL15,IL1B,IL2RB,IRF1,MX1,SOCS1,TNF,VAV1,VCAM1	248 (13)
IL12B	0.615	cytokine	1.25e-17	CCL5,CCR5,CD86,CXCL10,EOMES,GZMB,ICAM1,IFNG,IL10,IL12A,IL12B,IL1B,INPP5D,LTA,MAP3K8,S100A9,SELPLG,SOCS1,STAT4,TGFB1,TNF,VCAM1	293 (17)
ID3		transcription regulator	2.78e-28	BATF,BLK,CCR7,CCR8,CCR9,CD40LG,CD72,CD79A,CD83,CDC25B,CSF1,CXCR3,CXCR4,CXCR5,CXCR6,EOMES,FCER1G,FLT3LG,FOXP3,ICAM1,IFI16,IFNG,IGLL1/IGLL5,IKZF3,IL10,IL10RA,IL2,IL2RB,IL7R,IL9R,IRF4,IRF5,IRF8,LTA,LTB,PDCD1,PIK3R5,PTPN22,SELL,SEMA7A,SH2D1A,SLAMF1,SLAMF6,STAT4,TNFRSF4,TNFSF11,TNFSF14,TNFSF8,TRAF1	373 (23)
POU2AF1	0.769	transcription regulator	6.27e-12	BTLA,CCR5,CD69,CD79A,CD79B,CD86,CXCR5,HLA-DRA,IFI44,IFI44L,IFIT3,IFITM1,LCK,MS4A6A,MX1,SPIB,TNFRSF13C	136 (7)
NFKBIA		transcription regulator	3.47e-17	BCL2A1,BIRC3,CASP4,CCL2,CCL20,CCL5,CCR1,CCR3,CD69,CD80,CD86,CDC25B,CH25H,CHI3L2,CP,CSF1,CXCL10,CXCL3,CXCR4,CYBA,EOMES,FASLG,GBP2,GZMB,GZMK,HLA-A,HMOX1,HPSE,ICAM1,IFI16,IFNG,IL10,IL12A,IL15,IL15RA,IL1B,IL1RN,IL2,IL2RA,IL7R,IRF1,LIF,MSC,NOD2,PLAU,RELB,S100A9,SOD2,TGFB1,TIMP1,TLR2,TMEM176B,TNF,TNFAIP2,TNFRSF1B,TNFSF14,TRAF1,VCAM1	326 (17)
MOG		other	5.15e-17	C5AR1,CCL5,CCR1,CCR2,CCR5,CD274,CD80,CD86,CIITA,CTLA4,CXCL10,FOXP3,ICAM1,IFNG,IL10,IL2,ITGAL,PDCD1,TGFB1,TNF,VCAM1	310 (19)
STAT2		transcription regulator	5.15e-17	CCL19,CCL5,CD86,CIITA,CXCL10,GBP1,IFIT1,IFIT2,IFIT3,IFITM1,IFITM2,IFNG,IL10,IL12A,IRF1,IRF5,MX1,PSMB8,RSAD2,SOCS1,TNF	248 (13)
Tgf beta		group	6.7e-17	ASGR2,CASP1,CCL2,CCL4,CCL5,CCR2,CCR7,CD209,CD79A,CIITA,CSF1,CSF1R,CTLA4,CXCL10,CXCL3,CXCR4,FOXP3,GZMB,HMOX1,IDO1,IFNG,IL10,IL12B,IL16,IL1B,IL1RN,IL2,INPP5D,LIF,MMP7,NCR3,PDCD1,PLAU,RUNX1,RUNX3,SLFN12L,TBX21,TGFB1,TIMP1,TLR2,TNF,TNFSF11,VCAM1	306 (17)
APOE		transporter	1.84e-16	ADGRE1,C5AR1,C5AR2,CASP1,CCL22,CCL4,CCL5,CCR5,CD40LG,CD68,CD80,CD86,CLEC4C,CSF1,CTSS,CXCL3,CYBB,FCGR1A,FCGR2B,HMOX1,ICAM1,IFNG,IL10,IL10RA,IL12A,IL12B,IL1B,IL1RN,IL2,ITGAM,ITGAX,MSR1,NCF1,NCF2,PLAU,PRKCQ,PTGES,S100A9,SOD2,STAT4,TGFB1,TIMP1,TNF,TNFSF14,TNIP1,TREM2,UCP2,VCAM1	310 (15)
NOD2	0.702	other	2.39e-16	BCL2A1,CCL2,CCL5,CXCL10,CXCL3,GPR84,ICAM1,IFNG,IL10,IL12B,IL18,IL1B,IL2,ITGAM,MAP3K8,MEFV,PTGES,RASGRP1,SLC2A6,SOD2,TNF,TNFRSF9,TNFSF11,TRAF1	253 (17)
CHUK		kinase	2.63e-16	CASP4,CCL19,CCL2,CCL4,CCL5,CCR1,CH25H,CP,CSF1,CXCL10,CXCL13,CXCL3,CXCR3,CYBA,GBP2,GBP4,HAMP,HLA-A,HMOX1,ICAM1,IFI16,IFIT2,IFNG,IL10,IL12B,IL1B,IL1RN,IL2,PLAU,PLSCR1,RELB,TMEM176B,TNF,TNFAIP2,TNFRSF1B,TNFSF13B,TNIP1,VCAM1	302 (15)
CD2	0.876	transmembrane receptor	2.92e-16	CCR7,CD4,CD40LG,CD48,CD80,CD86,CD8A,FASLG,HLA-DMA,HLA-DPA1,ICAM1,IFNG,IL10,IL2,ITGAL,PTPRC,SELL,STAT4,TNF	250 (21)
Tlr		group	3.28e-16	C5AR2,CASP4,CCL2,CCL4,CCL5,CCR7,CD80,CD83,CD86,CLEC2B,CXCL10,CXCL3,FPR2,HLA-A,ICAM1,IDO1,IFNG,IL10,IL12A,IL12B,IL1B,IL2,IRF1,IRF4,RGS1,RGS18,SOCS1,TNF,TNFSF13B	274 (16)
CBFB		transcription regulator	3.4e-16	CCR5,CCR6,CD4,CSF1R,CTLA4,ERMN,FASLG,FOXP3,ICAM1,IGLL1/IGLL5,IKZF3,IL2RA,IL2RB,ITGAL,NFE2,RGS1,RUNX1,RUNX3,STAT4,TBX21,TLR7,TNFAIP8L2,TNFRSF4,TNFSF11	245 (22)
IFNA1/IFNA13		cytokine	3.43e-16	CD69,CD80,CD83,CD86,CXCL10,CXCL9,IFIT1,IFIT2,IFITM1,IFNG,IL1B,IRF1,MX1,PLSCR1,RARRES3,RSAD2,SIGLEC1,SOCS1,STAT4,UBE2L6,ZBP1	196 (12)
INSIG1		other	3.73e-16	ALOX5AP,CCL17,CCL22,CCL5,CCR5,CCR6,CCR7,CD68,CLEC4D,CLEC7A,CXCL10,CXCL13,CXCL3,CXCR4,HLA-DQA1,IFNG,IL12B,IRF8,OLR1,PRF1,PTGES,S100A9,SELPLG,STAT4,TGFB1,UCP2,VNN1	299 (21)
IRF2		transcription regulator	4.46e-16	B2M,CASP1,CIITA,CTSS,CXCL10,FASLG,GBP1,IFNG,IL12A,IL12B,IL12RB2,IL1B,IRF1,IRF8,PSMB8,PSMB9,SOCS1,TAP1,TAP2,TNFSF13B,TRIM21,VCAM1	355 (14)
MAP3K7		kinase	4.82e-16	BIRC3,CCL20,CCL5,CCR7,CD14,CFB,CH25H,CXCL10,GBP1,GBP2,HMOX1,IFI44,IFIT1,IFIT2,IFIT3,IFITM1,IL12B,IL1B,IL2,IRF1,OASL,TNF,TNFSF13B,XAF1	261 (19)
KIT		transmembrane receptor	5.87e-16	ADORA3,C3AR1,CCL2,CCR2,CD53,CSF2RB,CXCL3,CXCR4,GTSF1,HMOX1,ICAM1,IFNG,IL10,IL12RB1,IL15,IL15RA,IL18RAP,IL2RA,ITGAM,ITGAX,ITGB2,LIF,LILRB4,LY75,PIM2,PRKCQ,RAB32,SOCS1,TNF,UBASH3A	332 (22)
SAMSN1	0.858	other	5.93e-16	BATF,CCL4,CD70,CMPK2,CXCL10,FCER2,FGL2,IFIT2,IFIT3,IFNG,IL12A,IL12B,IL15,IL15RA,IL18,IRF1,LTA,NMI,OASL,RSAD2,SLFN12L,SOCS1,TNF,TNFSF8,TRIM21	239 (13)
SERPINE2		other	6.72e-16	CCL17,CCL19,CCL20,CCL22,CCL4,CCL5,CXCL10,CXCL13,CXCL3,IFNG,IL10,IL1B,IL2,ITGB2,LTA,LTB,TNF	279 (15)
IgG		complex	1.25e-15	B2M,CCL2,CCL4,CCL5,CD86,CSF1,CTSC,FCGR1A,FCGR2A,FCGR2B,FOXP3,HLA-E,IFITM1,IFITM3,IFNG,IL10,IL12B,IL12RB2,IL16,IL1B,IL1RN,IL2,IL2RA,LY9,MS4A1,PLAUR,SLAMF7,TGFB1,TLR7,TNF,TNFRSF13B,TNFRSF13C,TNFRSF17,VCAM1	303 (19)
MSC	0.757	transcription regulator	1.26e-15	CCL2,CCL4,CD19,CD79A,EPSTI1,FCRL2,FCRL5,FUT7,GPAT3,HAVCR2,IFI44,IFI44L,IFIT1,JCHAIN,MYBPC2,PCED1B,POU2F2,SELL,TLR7,XAF1,ZAP70	235 (7)
IRF9		transcription regulator	1.3e-15	CCL19,CIITA,CXCL10,GBP1,IFIT1,IFIT2,IFIT3,IFITM1,IFITM3,IFNG,IL12A,IRF1,IRF5,IRF8,MX1,SOCS1,TNF	242 (11)
BCR (complex)		complex	3.14e-28	BCL2A1,BTK,CCL4,CCR6,CCR7,CD1C,CD27,CD300A,CD5,CD69,CD7,CD80,CD86,CLEC2D,CXCR4,CXCR5,FCER2,FCMR,GBP2,GZMB,HLA-DMA,IFNG,IL10,IL12RB1,IL2,IL24,IL2RA,IL2RB,IRF4,LAIR1,LCK,MS4A6A,POU2AF1,POU2F2,PTAFR,PTPN22,SELL,SLAMF7,TBX21,TCL1A,TLR10,TNFRSF13C,TNFSF8	365 (22)
C5		cytokine	1.86e-15	C5AR1,C5AR2,CCL13,CCL2,CCL4,CCL5,CSF1,CXCL10,CXCL3,CYBB,FASLG,FCGR1A,FCGR2A,FCGR2B,ICAM1,IFNG,IL10,IL12A,IL12B,IL18R1,IL1B,IL2,ITGAM,ITGB2,PLK3,TGFB1,TNF,TNFAIP2,VCAM1	270 (20)
DYSF		other	2.06e-15	ARPC2,B2M,C1QB,CD48,CD53,CD68,CD74,CD83,CTSS,CXCL10,CYBA,EVI2A,FCGR2B,GPR65,HLA-A,HLA-DQA1,HLA-DQB1,HLA-DRB5,IFI16,LILRB4,LYZ,MPEG1,TIMP1
SASH1		other	2.11e-15	CCL4,CMPK2,CXCL10,FGL2,HHEX,IFIT2,IFIT3,IL12A,IL12B,IL15,IL15RA,IL18,IRF1,LTA,NMI,OASL,RSAD2,SLFN12L,SOCS1,TNF,TNFSF8,TRIM21	239 (13)
CD5	0.869	transmembrane receptor	3.49e-15	CCL4,CCR7,CD4,CD52,CD69,CD70,CD72,CD80,CD86,GZMB,ICAM1,IL10,IL2,IL23R,IL2RG,PIM2,RELB,RUNX3,TGFB1,TLR8	355 (25)
NOS2		enzyme	4.62e-15	BCL2A1,CCL2,CCL4,CD14,CD3E,CD53,CD80,CD86,CLEC4D,CP,CSF3R,CTSC,CXCL3,FASLG,FOXP3,HMOX1,IFIT3,IFNG,IL10,IL12B,IL1B,IL1RN,IL2,IL32,LCK,LILRB4,PLSCR1,PRF1,SLFN12L,TGFB1,TIMP1,TNF,TNFSF13B,TYROBP	269 (19)
TBK1		kinase	5.63e-15	CCL4,CCL5,CD70,CMPK2,CXCL10,CXCL3,CXCR3,FGL2,ICAM1,IFIT1,IFIT2,IFNG,IL10,IL12A,IL12B,IL15,IL15RA,IL18,IL1B,NMI,RSAD2,TLR2,TNF	273 (16)
VIP		other	6.17e-15	CCL2,CCL4,CCL5,CD274,CD80,CD86,CTLA4,CXCL10,CXCL3,FASLG,FOXP3,HAMP,IL10,IL12B,IL1B,IL2,IL2RA,IRF1,KLRC4-KLRK1/KLRK1,LYZ,NFATC2,PDCD1,PRF1,TLR6,TLR8,TNF	311 (21)
GATA2		transcription regulator	6.48e-15	C1QC,CCL5,CCR3,CCR8,CD226,CD69,CD96,CEBPE,CSF1R,CST7,CXCL10,CYBB,FCHO1,FCN1,FCRLA,FUT7,GBP2,GCSAM,GFI1,GPR141,GPR65,GRAP2,GZMA,HHEX,ICOS,IKZF1,IL2RB,IL3RA,ITGAM,LAX1,LYL1,NFE2,NKG7,NME8,RGS18,RNASE2,RUNX1,S100A9,SPI1,SPN,SPNS3,TESPA1,TRAT1,TREML1,TSPAN32,UBASH3A,VCAM1	188 (13)
CARD9	0.597	other	7.86e-15	C5AR1,CCL5,CCR1,CCR5,CLEC7A,CXCL10,FCGR1A,IFNG,IL10,IL12B,IL1B,IL2,SYK,TLR2,TNF	276 (16)
DOCK8		other	1.3e-14	CCL4,CD70,CMPK2,CXCL10,FGL2,IFIT2,IFIT3,IL12B,IL15,IL15RA,IL18,IRF1,LTA,NMI,RGS1,RSAD2,SLFN12L,SOCS1,TNF,TNFSF8,TRIM21	238 (13)
Nfat (family)		group	1.49e-14	CCL2,CD40LG,CYBB,DHRS9,DOCK10,FASLG,FCER2,FOXP3,ICAM1,IFNG,IL10,IL2,IRF4,LTA,NCOA7,OSCAR,PDCD1LG2,RELB,SOD2,SPOCD1,TLR10,TNF,TNFSF14,TRAF1,VCAM1	300 (23)
STAT5A		transcription regulator	1.73e-14	BCL2A1,BIRC3,CASP4,CCR5,CD68,CD70,CXCR3,EGLN3,EOMES,ESR2,FASLG,FCER1G,GZMA,GZMK,GZMM,HAMP,ICAM1,IFITM2,IFNG,IL12RB2,IL24,IL2RA,IL2RB,IL7R,IRF1,KLRB1,KLRG1,LTA,LTB,MMP7,OLR1,PRF1,PSMB8,RARRES3,SLC7A7,SOCS1,TBX21,TNF,TNFRSF4,TNFRSF9,TNFSF11,TRAF1	337 (23)
TNFRSF1A		transmembrane receptor	2.53e-14	BIRC3,CCL19,CCL2,CCL20,CCL4,CCL5,CD68,CD83,CD86,CXCL10,CXCL13,CXCL3,ICAM1,IFNG,IL10,IL12A,IL12B,IL15,IL1B,IL24,ITGAM,MMP7,PLAU,POU2AF1,SELL,SOD2,TBX21,TGFB1,TNF,TRAF1,VCAM1	195 (13)
ID2		transcription regulator	2.13e-26	BATF,CCR7,CCR8,CCR9,CD19,CD40LG,CD79A,CD83,CDC25B,CSF1,CXCR3,CXCR4,CXCR5,CXCR6,EOMES,FCER1G,FLT3LG,ICAM1,IFI16,IFNG,IKZF3,IL10,IL10RA,IL2,IL2RB,IL7R,IL9R,IRF4,IRF5,IRF8,LTA,LTB,PDCD1,PIK3R5,POU2F2,PTPN22,SELL,SH2D1A,SLAMF1,SLAMF6,STAT4,TNFRSF4,TNFSF11,TNFSF14,TNFSF8,TRAF1	367 (22)
OSCAR	0.759	other	3.07e-14	CCL20,CCR2,CD83,CD86,CXCL3,ICAM1,IL12B,IL1RN,IL2,ITGAM,MAP3K8,MMP7,TLR7,TLR8,TNF,TNFSF14	320 (18)
POU2F2	0.605	transcription regulator	1.8e-10	ADA,BTLA,CCR5,CD22,CD69,CD79B,CXCR5,DHRS9,FCRL1,FCRL2,GPR183,HLA-DRA,IL10,IL12A,IL2,LCK,MS4A1,POU2F2,SPI1,TNFAIP2	246 (19)
SYK	0.612	kinase	3.61e-14	BIRC3,CCL2,CCL4,CCL5,CCR7,CD69,CXCL10,CXCR4,DOCK10,FCMR,FGL2,IL10,IL1B,IL2,IRF1,ITGAM,PTPRE,RASSF4,RCSD1,TAGAP,TGFB1,TNF,TNFSF13B	264 (19)
TNFRSF4	0.654	transmembrane receptor	5.85e-09	BCL2A1,CCL20,CTLA4,CXCL10,CXCR5,FOXP3,IFNG,IL10,IL2,SOCS1	328 (21)
CD86	0.893	transmembrane receptor	4e-14	CCL4,CD28,CD69,CD80,CD86,CTLA4,FASLG,FCER2,GZMA,ICAM1,ICOS,IDO1,IFNG,IL10,IL2,POU2F2,TNF,TNFRSF9	299 (22)
ADIPOQ		other	4.39e-14	CCL2,CCL20,CCL5,CD163,CLEC10A,CXCL10,CXCL3,CXCL9,CXCR3,CYBA,CYBB,ESR2,FOXP3,HMOX1,ICAM1,IFNG,IL10,IL12B,MSR1,NCF1,NCF2,NCF4,SIGLEC10,SOD2,SPI1,TGFB1,TIMP1,TNF,UCP2,VCAM1	274 (17)
IRAK4		kinase	4.53e-14	BIRC3,CCL17,CCL20,CD80,CD86,CXCL10,CXCL16,CXCL3,IFNG,IL10,IL12A,IL12B,IL1B,IRF1,IRF4,IRF5,LIF,MAP3K8,OLR1,PLSCR1,SOCS1,TNF	338 (16)
Jnk		group	4.6e-14	BIRC3,CCL2,CCL22,CCL4,CCL5,CCR7,CCR9,CD209,CD69,CD80,CD83,CD86,CLEC10A,CXCL3,CXCR4,FASLG,HMOX1,ICAM1,IFNG,IL10,IL12B,IL1B,IL2,IL2RA,ITGB7,NCF1,PLAU,PLAUR,PLSCR1,PTGES,SOD2,STRA6,TGFB1,TIMP1,TNF,VCAM1	287 (20)
ERK1/2		group	6.08e-14	B2M,BCL2A1,BIRC3,CCL2,CCL20,CCL22,CCL4,CCL5,CCR7,CD80,CD86,CXCL10,CXCL3,CXCR4,CYBB,ESR2,HAMP,HAS2,HLA-A,ICAM1,IFIT1,IFNG,IL10,IL12A,IL12B,IL1B,IL2,IL2RA,MAP4K1,PLAU,PLAUR,PSMB8,PSMB9,PTGES,PTPRE,SSTR3,TAP1,TAP2,TIMP1,TNF,TYMP,VCAM1,VNN1	275 (14)
TNFRSF1B	0.916	transmembrane receptor	4.74e-06	CCR5,CD69,CXCL13,ICAM1,IFNG,IL12B,IL2,IL2RA,MSR1,SELL,SOD2,TIMP1,TNF,TRAF1,TYMP	264 (16)
CYLD		transcription regulator	9.46e-14	CD80,CD86,CR2,CTLA4,FCER1G,ICOS,IFNG,IL10,IL12B,IL1B,IL2,IL2RA,IL7R,RELB,SLAMF1,TGFB1	276 (18)
BCL6		transcription regulator	6.62e-19	BCL2A1,CCL2,CCL4,CCR6,CCR7,CCR8,CD19,CD2,CD69,CD72,CD79B,CD80,CIITA,CLEC10A,CSF1,CTLA4,CXCL10,CXCL3,CXCR5,DOCK10,EBI3,FCER2,FCRL1,FOXP3,FUT7,IFNG,IL10,IL12A,IL18,IL1B,IL21R,IL24,IL2RA,IL2RB,IL7R,IRF4,IRF8,PTPRO,SYK,TBX21,TGFB1,TNF	331 (17)
IL23		complex	1.05e-13	CCL20,CCR2,CCR6,ICOS,IFNG,IL10,IL12A,IL12B,IL2,IL23R,IL2RA,IL4I1,IRF4,TBX21,TLR2,TNF,TNFSF11	347 (25)
ARHGAP21		other	1.61e-13	BATF,CD70,CXCL10,FGL2,IFIT3,IL12A,IL15,IL15RA,IL18,IRF1,LTA,NMI,SLFN12L,TNF,TNFSF8,TRIM21	251 (17)
VCAN		other	1.65e-13	C1R,CASP1,CCL2,CCL20,CD247,CEACAM4,CYBA,EBI3,HAS2,ICAM1,IFI44,IFI44L,IFIT1,IFIT2,IFITM1,IFNG,IL12B,IL1B,IL1RN,IRF8,MX1,MX2,PARP14,PLAU,SOD2,TGFB1,TIMP1,TRIM22,VCAM1,XAF1	341 (21)
REL		transcription regulator	2.18e-13	B2M,BCL2A1,CCL2,CCL4,CCR8,CD40LG,CD80,CD86,CIITA,CR2,CXCL10,CXCR3,FCER2,FOXP3,HLA-A,ICAM1,IFNG,IL12A,IL12B,IL18,IL2,IL2RA,IRF4,IRF5,IRF8,MAP3K8,NFE2,PARP14,PDCD1,RELB,RSAD2,SOD2,TNF,TNFRSF13B,TNFRSF13C,TNFRSF4,TNFSF13B	344 (17)
IRF5	0.527	transcription regulator	2.61e-13	CCL19,CCL4,CCL5,CMPK2,CXCL10,CXCR4,IFI44,IFIT1,IFIT2,IFIT3,IFITM3,IL12A,IL12B,IRF5,OASL,PLSCR1,RSAD2,SP110,TGFB1,TNF,UBE2L6	206 (10)
CYP27B1		enzyme	3.76e-13	CCL17,CCL20,CCL4,CCR3,CCR4,CCR6,CCR8,CD14,CTLA4,IFNG,IL10,IL15,IL18,TLR2,VDR	322 (17)
P38 MAPK		group	4.89e-13	BATF2,BCL2A1,CCL2,CCL5,CCR7,CD1D,CD69,CD70,CD80,CD83,CD86,CXCL10,CXCL3,CXCL9,CXCR4,CYBB,FASLG,FCER2,GBP1,HAS2,HMOX1,ICAM1,IFNG,IL10,IL12A,IL12B,IL1B,IL1RN,IL2,IL2RA,IL32,ITGAM,ITGB2,NFATC2,PLAU,PLAUR,RUNX1,SLC5A5,TBX21,TGFB1,TIMP1,TLR2,TNF,TNFSF11,TNIP1,VCAM1,VDR	276 (14)
MAP3K8	0.669	kinase	5.11e-13	ADORA3,BIRC3,CCL20,CCL4,CCR1,CCR2,CCR5,CD70,CIITA,CXCL3,DOK2,GFI1,GPR171,IFNG,IL10,IL12A,IL12B,IL18,IL1B,IL2,IL4I1,NFAM1,RCSD1,SLA,SLFN12L,STAT4,TBX21,TNF	219 (15)
NR3C1		ligand-dependent nuclear receptor	5.91e-13	ALOX5AP,APOL3,ARPC2,ARRB2,B2M,BIRC3,BTK,C1R,CASP10,CASP4,CCL2,CCL4,CCL5,CD40LG,CD69,CD70,CD83,CXCL10,CXCL3,CXCR4,DNASE1L3,FASLG,FCER1G,GBP2,GLIPR1,GPR65,GZMA,ICAM1,IFIT2,IL10,IL12A,IL12B,IL15,IL15RA,IL18,IL1B,IL2,IL24,IL3RA,IL7R,IRF1,IRF8,ITGB2,LIF,LTB,NLRC4,NLRP3,NOD2,OASL,OLR1,PDCD1LG2,PIK3CD,RELT,SERPINA1,SERPINB9,TGFB1,TLR2,TNF,TNFAIP2,TNFRSF1B,TNFRSF8,TNFRSF9,TNFSF11,TNFSF14,TRAF1,VCAM1,VDR	313 (12)
HMGB1		transcription regulator	6.15e-13	CCL2,CCL20,CCL4,CD163,CD274,CD80,CD83,CD86,CXCL3,HLA-DRB1,ICAM1,IFIT1,IFNG,IL10,IL1B,MX1,PTGES,RELB,TLR2,TNF,TNFSF11,VCAM1	290 (17)
OLR1	0.526	transmembrane receptor	6.24e-13	CCL2,CD68,CYBA,CYBB,HAMP,HAS2,ICAM1,IL10,ITGAM,NCF1,NCF2,OLR1,OSCAR,STRA6,TGFB1,TNF,VCAM1	295 (18)
CD80	0.692	transmembrane receptor	6.49e-13	CD28,CD40LG,FASLG,ICAM1,ICOS,IDO1,IFNG,IL10,IL1B,IL2,IL2RA,PDCD1,TBX21,TNF,TNFRSF9	278 (18)
PAX5		transcription regulator	7.02e-13	BLK,CD19,CD22,CD72,CD79A,CIITA,CR2,CSF1R,CSF2RA,FCER2,FLT3,GPRIN3,IGLL1/IGLL5,JCHAIN,POU2AF1,TNFRSF13C	185 (7)
SIRT1		transcription regulator	7.79e-13	ACAP1,BIRC3,CCL5,CD72,CD74,CD79B,CD83,CMPK2,CORO1A,EBI3,FCMR,FOXP3,HCK,HLA-A,HLA-DQA1,HLA-DQB1,HLA-DRB5,HMOX1,ICAM1,IFI44,IFIT3,IFITM3,IFNG,IL10,IL12B,IL1B,IL2,IL2RG,JCHAIN,LAPTM5,LCK,NKG7,NLRC5,PARP14,PSMB9,RELB,RSAD2,RTP4,SOD2,SP110,TAP1,TBC1D10C,TNF,TNFSF11,UCP2	333 (16)
PRL		cytokine	8.14e-13	B2M,BST2,C19orf66,CCL2,CD69,CMPK2,CTSS,CXCL10,CXCL9,EPSTI1,ESR2,GPNMB,IFI44,IFI44L,IFIT1,IFIT3,IFITM1,IL2RA,IRF1,LAMP3,MLKL,MX2,PARP14,PLSCR1,RSAD2,SAMD9,SAMD9L,SAMHD1,SOCS1,SP100,SP110,TGFB1,TIMP1,TMEM140,TNF,TNFSF11,TNFSF13B,VDR,XAF1	250 (14)
RUNX1	0.65	transcription regulator	1.01e-12	BLK,CD244,CD4,CD53,CD72,CD79A,CSF1,CSF1R,CSF2RA,CSF2RB,CST7,CTLA4,FOXP3,IFNG,IL10,IL1B,IL2,IL2RA,IL7R,ITGAL,KLRB1,LCP2,NFE2,PIM2,PRKCQ,RUNX1,S100A9,SLAMF1,SPI1,TIMP1,UPP1	273 (18)
CD14	0.8	transmembrane receptor	1.02e-12	BCL2A1,CCL2,CCL4,CCL5,CXCL10,ICAM1,IFIT1,IFNG,IL10,IL10RA,IL12B,IL1B,IL2RA,SOCS1,TGFB1,TLR2,TNF,VCAM1	272 (19)
PDCD1	0.76	phosphatase	1.02e-12	CD3D,CST7,FCRL3,GNLY,GZMA,GZMB,HLA-DMA,IDO1,IFNG,IL10,IL12A,IL2,IL2RA,IL3RA,PADI2,PDCD1,SH2D1B,TNF	294 (21)
ITGB2	0.911	transmembrane receptor	1.11e-12	BCL2A1,CCL4,CD69,CD86,CXCL10,CXCL3,IFNG,IL12A,IL12B,ITGAL,RAC2,TBX21,TGFB1,TNF,TNIP3,VCAM1	289 (23)
TIRAP		other	1.48e-12	CCL4,CCL5,CD86,CXCL10,CXCL3,ICAM1,IFNG,IL10,IL12B,IL15,IL1B,IRF1,TNF,VCAM1	276 (16)
TET2		enzyme	1.72e-12	ADAM8,APOBR,C5AR1,CHST11,CLEC4D,CMPK2,FCN1,FGL2,FOXP3,GRAP2,IFI16,IFIT2,IFIT3,IFITM3,IL1B,ITGAX,ITGB2,JAML,LILRB4,NFE2,RGS1,RSAD2,TCL1A,TIMP1,TNFSF14	100 (4)
NLRP12		other	1.81e-12	CASP1,CXCL13,CXCR4,FLT3LG,HLA-A,HLA-B,HLA-E,HLA-F,ICAM1,IFNG,IL1B,IL1RN,LY96,PSMB8,TNF	360 (15)
TRIM24		transcription regulator	2.24e-12	CALHM6,CMPK2,CXCL10,EPSTI1,GBP2,GBP4,IFI44,IFIT2,IFIT3,IRF1,NMI,OASL,PLAC8,PRKCQ,PSMB8,PSMB9,RTP4,SAMD9L,SAMHD1,SOCS1,TAP1,TLR2	209 (11)
DUSP1		phosphatase	2.35e-12	CCL2,CCL20,CCL4,CD86,CLEC10A,CXCL3,CYBB,IL10,IL12RB2,IL1B,IL1RN,IL23R,MEFV,OLR1,PLAUR,S100A9,SH2D2A,SOCS1,SOD2,TLR2,TNF,VCAM1,VNN1	264 (16)
TNFSF10		cytokine	2.35e-12	BIRC3,CD14,CD69,CXCR4,FASLG,HLA-A,HLA-F,IFI16,IFIT1,IFITM1,IFITM2,IFNG,IL1B,IL1RN,IL2,IL2RA,ITGAM,PLAU,SP100,TIMP1,TNF,TNFAIP2,TRAF1	271 (14)
KRT17		other	2.59e-12	CCL17,CCL22,CCL4,CCL5,CCR1,CCR4,CCR5,CLEC7A,CXCL10,CXCL3,IL10,IL15,IL1B,TNF	251 (12)
ICAM1	0.564	transmembrane receptor	2.65e-12	CCL4,CCL5,CD69,CD80,CD86,CXCL3,ICAM1,IFNG,IL12RB2,IL1B,IL2,IL2RA,ITGAL,TGFB1,TNF,VCAM1	204 (17)
CIITA	0.886	transcription regulator	2.93e-12	B2M,BTN2A2,CD74,FASLG,HLA-A,HLA-B,HLA-DOA,HLA-DOB,HLA-DPA1,HLA-DQA1,HLA-DQB1,HLA-DRA,HLA-DRB1,IL10,OSCAR	191 (7)
TNFRSF9	0.756	transmembrane receptor	2.93e-12	BCL2A1,CCR6,CD14,CD28,CD80,CD83,CD86,HLA-DQB1,IFNG,IL1B,IL2,ITGAM,PRF1,PTPRC,TNF	261 (17)
S100A8		other	3e-12	C1QB,CASP1,CCL2,CCL20,CD274,CD69,CD80,CORO1A,CP,CSF2RB,CTLA4,CXCL10,CXCL3,CXCL9,FCGR2A,GZMB,HMOX1,ICAM1,IDO1,IL10,IL1B,ITGAM,OLR1,PLAU,PLK3,PTGES,PTPRO,RNASE6,TNF,VCAM1	258 (19)
DNASE2		enzyme	3.06e-12	CH25H,CP,CXCL10,GPNMB,IFIT3,IFNG,IL10,IL18,RSAD2,RTP4,SLAMF8,TNF,ZBP1	346 (18)
VEGFA		growth factor	3.14e-12	BATF,BCL2A1,BTK,BTLA,CCL2,CCRL2,CD1A,CD244,CD68,CD80,CD83,CD86,CTLA4,CTSS,CXCL10,CXCR4,EOMES,GBP1,HAVCR2,HLA-DQB1,HMOX1,ICAM1,IFNG,IL10,IL1B,INPP5D,KLRG1,LAG3,MVP,NFATC2,PDCD1,PLAU,RUNX1,SOD2,TGFB1,TIMP1,TNF,TNFRSF9,VCAM1,XCL1	205 (14)
JAK1/2		group	3.44e-12	BCL11B,BHLHE22,CCL2,CD69,CD74,CIITA,GBP2,GBP5,HLA-DQA1,HLA-DRA,HLA-DRB5,ICAM5,IL2,IRF1,MX1,PLAC8,PSMB9,RSAD2,TNF	269 (15)
PARP1		enzyme	3.72e-12	CASP4,CCL5,CD274,CTLA4,CXCL10,CXCL3,FOXP3,GBP2,GBP4,HAS2,HMOX1,ICAM1,IFNG,IL10,IL18BP,IL1B,IL2,IL2RA,ITGAL,LIF,SOCS1,TNF,VCAM1	299 (18)
NKX2-3		transcription regulator	3.85e-12	ANKRD55,BATF2,C19orf66,CASP1,CD68,CMPK2,CXCL16,GBP1,GBP2,HLA-B,HLA-F,IDO1,IL18BP,IL7R,MFNG,MMP7,PARP14,PLEKHA4,PLSCR1,PSMB8,PSMB9,PTPRE,RTP4,SAMD9,SAMD9L,SP110,TAP1,TAP2,TRIM21,TRIM22,TYMP,UBE2L6,VCAM1,XAF1	193 (7)
APP		other	3.85e-12	ADORA3,AIF1,ARL11,C1R,CCL2,CCL20,CCL4,CCL5,CCR5,CD68,CD69,CD74,CD86,CH25H,CMPK2,CP,CSF1,CSF1R,CSF2RB,CXCL10,CXCL3,CXCR4,CYBB,EOMES,FASLG,FCGR1A,FCGR2A,FCGR2B,GBP2,GBP4,HAVCR2,HLA-E,HMOX1,ICAM1,IDO1,IFI16,IFIT2,IFNG,IGF2BP2,IL10,IL12B,IL18,IL1B,IL4I1,IRF1,IRF4,IRF5,ITGAL,ITGAM,KYNU,MSR1,NCF1,OLR1,PARP14,PLAU,POU2AF1,PTPRC,RSAD2,RTP4,SIRPA,SLAMF1,SLAMF8,SOCS1,SOD2,ST8SIA4,TAGAP,TGFB1,TLR10,TLR2,TLR…	353 (15)
MAPK14		kinase	4.81e-12	ALOX5AP,CCL2,CCL5,CCR7,CD80,CD83,CD86,CXCL10,FASLG,HAS2,HMOX1,ICAM1,IFNG,IL10,IL12A,IL12B,IL18,IL1B,IL2,PLAU,PLAUR,PTGES,SH2D2A,SLFN12L,SOD2,TBX21,TGFB1,TIMP1,TNF,VDR	254 (19)
ULBP1		transmembrane receptor	5.41e-12	CCL4,CD69,CD83,HLA-A,IFNG,IL2RA,TNF,TNFRSF9	347 (24)
TRAF3		enzyme	5.52e-12	BIRC3,CCL5,CCR1,CD80,CXCL10,CXCL13,EBI3,FCER2,ICAM1,IFNG,IL10,IL12B,IL1B,IL2,IL2RB,IL9R,LILRB4,MPEG1,RELB,TBX21,TNF	236 (16)
SMARCA4		transcription regulator	1.7e-18	AIM2,APOL3,ARHGAP30,BATF,BCL2A1,CARD16,CARD17,CASP1,CCL2,CCR1,CCR2,CCR6,CCR8,CCRL2,CD19,CD52,CD74,CFP,CIITA,CP,CSF1,CSF2RA,CTSS,CXCR3,CXCR4,CXCR5,CXCR6,DHRS9,FCGR2A,GBP1,GIMAP2,GMFG,GPR183,GPR68,HAPLN3,HCLS1,HCST,HLA-B,HLA-DRA,HLA-E,HLA-F,ICAM1,IFI16,IFI30,IFIT1,IFITM1,IFITM2,IFITM3,IFNG,IL15RA,IL1B,IL7R,IRF1,LRMP,MICB,MMP7,PLAUR,PSMB9,PTPN7,RAC2,RGS1,S100A3,SEMA7A,SPOCD1,SYK,TAP1,TBX21,TLR2,TNFR…	377 (18)
CCR5	0.889	g-protein coupled receptor	7.32e-12	CCL4,CCL5,CCR5,CD40LG,CXCL10,CXCL3,FASLG,IFNG,IL10,IL12A,IL12B,IL2,SERPINA1,TNF,TNFRSF1B	287 (19)
TAB1		enzyme	1.02e-11	BIRC3,CCL20,CCL5,CFB,CH25H,CXCL10,GBP1,GBP2,IFIT1,IL1B,IL2,TNFSF13B,XAF1	255 (20)
C3		peptidase	1.07e-11	C3AR1,CCL2,CCL4,CCL5,CR2,CSF1,CXCL10,CXCL16,CXCL3,IFNG,IL10,IL12B,IL1B,PTPRC,SELL,TGFB1,TNF,UCP2	254 (18)
IL36B		cytokine	1.11e-11	CCL20,CD1A,CD80,CD83,CD86,CXCL10,IFNG,IL12A,IL12B,IL18,IL1B,TNF	288 (18)
TMEM173		other	1.72e-11	CCL5,CXCL10,GBP5,IFI16,IFI44,IFIT3,IL10,IL1B,IL22RA2,LIF,OASL,PLEKHA4,RSAD2,TNF,UPP1	203 (13)
SOCS3		phosphatase	1.75e-11	CD86,CTLA4,CXCL10,FCGR1A,HAMP,ICAM1,IFIT1,IFIT2,IFNG,IL10,IL12B,IL1B,IL1RN,IL2,IRF1,MX1,SOCS1,TGFB1,TNF,TNFRSF1B	290 (18)
PARP9		enzyme	1.79e-11	CD74,HLA-DOB,HLA-DQA1,HLA-DQB1,HLA-E,IFI44,IFIT1,IFIT2,IFIT3,IRF1,SP110	192 (9)
HRG		other	1.79e-11	C1QA,C1QB,C1QC,CD74,CD83,CXCR4,FCGR1A,FCGR3A/FCGR3B,HLA-DQA1,ITGAX,TIMP1
FCER1G	0.825	transmembrane receptor	1.96e-11	CCL4,CCL5,CD247,CD69,IDO1,IFIT2,IL10,IL12B,IL1B,IL1RN,IL2,MX1,RSAD2,TNF	301 (23)
OSM		cytokine	2.03e-11	B2M,C1R,CASP4,CCL2,CCL20,CCL5,CH25H,CHI3L2,CLEC2B,CXCL10,CXCL13,CXCL3,GBP1,GBP2,GPNMB,HAMP,HLA-A,HLA-B,HLA-F,HMOX1,ICAM1,IFNG,IL10,IL15,IL15RA,IL18,IL1B,IL32,IRF1,ITGAL,LIF,MSC,MX1,P2RY10,PLAU,PSMB8,PSMB9,PTGES,RUNX1,S100A9,SERPINA1,SLC16A3,SOCS1,STX11,TAP1,TAP2,TIMP1,TLR2,TNF,TNFAIP2,TNFSF11,TRIM22,TYMP,UBE2L6,VCAM1,VDR	372 (15)
AIMP1		cytokine	2.05e-11	CCL2,CCL4,CCL5,ICAM1,IFNG,IL10,IL12A,IL12B,IL1B,TNF	284 (22)
VIPR1		g-protein coupled receptor	2.05e-11	CCL4,CCL5,CD80,CD86,CXCL10,CXCL3,FASLG,IL10,IRF1,TNF	297 (19)
HSPD1		enzyme	2.14e-11	CXCL3,ICAM1,IFNG,IL10,IL12A,IL12B,IL15,IL1B,NFATC2,TBX21,TNF,VCAM1	276 (22)
PPIF		enzyme	2.24e-11	CCL2,CCL20,CCL4,CCL5,CCR1,CCR2,CCR5,CCR6,CCR8,CCRL2,CXCL10,CXCL3,CXCR3,CXCR4,CXCR6,IL16,IRF5,LIF,TNF,XCL1	273 (17)
MAVS		other	2.42e-11	CCL5,CMPK2,CXCL10,IFIT1,IFIT2,IFIT3,IFITM3,IFNG,IL12B,IL1B,KLRG1,OASL,RSAD2,SOCS1,TLR7,TNF,UBE2L6	207 (12)
PRKCD		kinase	2.46e-11	APOBEC3A,BCL2A1,BIRC3,CCL2,CCL20,CCL5,CD4,CD68,CD70,CIITA,CXCL10,CXCL16,ICAM1,IL10,IL12B,IL1B,IL1RN,IL2RG,IL32,ITGAM,JCHAIN,LIF,MYO9B,PLSCR1,RELB,SOCS1,TLR2,TNF,TRAF1,VCAM1	253 (15)
IFNAR2		transmembrane receptor	2.57e-11	CXCL10,GBP4,IDO1,IFI44,IFITM1,KLRC4-KLRK1/KLRK1,LAMP3,MX2,NCR3,PSMB8,PSMB9,TRIM22,UBD,UBE2L6,XAF1	335 (14)
ICOS	0.793	transmembrane receptor	2.57e-11	CCR3,CCR4,CCR8,CD40LG,CTLA4,CXCR4,EOMES,ICOS,IFNG,IL10,IL2,IL2RA,IL2RB,TBX21,TNF	369 (25)
S100A9	0.592	other	3.07e-11	C1QB,CASP1,CD27,CD274,CD69,CORO1A,CP,CSF2RB,CTLA4,CXCL10,CXCL3,FCGR2A,GZMB,ICAM1,IFNG,IL1B,ITGAM,OLR1,PLAU,PLK3,PTGES,PTPRO,RNASE6,S100A9,TNF,TNFRSF4,TNFRSF9,VCAM1	279 (17)
IRAK1		kinase	3.09e-11	CCL5,CXCL10,CXCL16,FOXP3,IFNG,IL10,IL15,IL1B,IL2,IL23R,NFATC2,RELB,TNF,VCAM1	257 (17)
CEBPB		transcription regulator	3.36e-11	ALOX5AP,BCL2A1,CCL2,CCL4,CCL5,CCR5,CD14,CDC25B,CP,CSF1R,CSF3R,CTSC,CXCL3,CXCR4,GNLY,HAMP,HAS2,HLA-A,ICAM1,IFITM3,IFNG,IL10,IL12A,IL12B,IL18BP,IL1B,IL1RN,IL2,IL24,IL3RA,ITGAL,LCP2,MSR1,NFATC2,PLAUR,PTGES,RAC2,SERPINA1,TGFB1,TLR8,TMEM176A,TMEM176B,TNF,TNFSF11,UPP1,VDR	335 (18)
CCL3		cytokine	3.96e-11	CCL2,CCL20,CCL4,CCR1,CCR5,CXCL9,IFNG,IL12A,IL1B,ITGAM,TNF,TNFSF11	292 (18)
CD274	0.672	enzyme	3.96e-11	CD69,CD86,FOXP3,GZMB,ICOS,IDO1,IFNG,IL10,IL2,PDCD1,PDCD1LG2,TNF	280 (20)
EP300		transcription regulator	4.09e-11	B2M,BTK,CCL2,CCR7,CD19,CD53,CD80,CST7,CXCL3,CXCR4,EPSTI1,EVI2A,FASLG,GFI1,GPR18,HLA-B,HMOX1,IL10RA,IL12B,IL12RB1,IL15RA,IL18R1,IL18RAP,IL2,IL23R,IL2RA,IL7R,ITGB2,ITGB7,KMO,LTA,MAP3K8,MMP7,MYO1F,OLR1,RCSD1,RSAD2,RTP4,SH2D1A,SLAMF1,SLAMF6,SOD2,STAT4,TLR2,TNF,TNFAIP8L2,TRAF1,TRAT1	272 (14)
PLA2G2D	0.726	enzyme	4.15e-11	CCR2,CD68,IFNG,IL12A,IL1B,ITGAM,ITGAX,S100A9,TNF	339 (19)
CD44		other	4.48e-11	ADAM8,ADGRE1,BIRC3,CCL19,CCL4,CCL5,CCR2,CCR5,CCR7,CD69,CD8A,CD8B,CLEC7A,CXCR3,FASLG,IFITM2,IFNG,IL10,IL1B,IL1RN,IL2,IL2RA,ITGAX,MMP7,PLAU,SELL,SERPINA1,TLR8,TNF,VCAM1,XCL1	236 (17)
RNASE2	0.603	enzyme	4.8e-11	CCL2,CCL22,CCL4,CCL5,CD300A,CD83,CD86,CSF1,CXCL10,CXCL9,IL10,IL12B,IL2RA,TNF	290 (15)
TSLP		cytokine	4.8e-11	CCL17,CCR7,CD80,CD83,CD86,CXCL9,ICAM1,IL10,IL12B,IL2RA,MX1,SELL,TGFB1,TIMP1	286 (18)
CASP8		peptidase	4.8e-11	CASP1,CCL17,CCL22,CCR4,CCR5,CD14,CD69,CXCL10,IFNG,IL18,IL1B,IL2RA,NLRP3,TNF	324 (18)
CCR6	0.668	g-protein coupled receptor	5.26e-11	CCL20,CD40LG,CXCL10,HAMP,IFNG,IL10,IL12A,IL12B,IL2,TNF	294 (19)
CCL5	0.807	cytokine	5.53e-11	AIF1,C5AR1,CCL2,CCL4,CCL5,CCR1,CCR3,CCR5,CCRL2,CD163,CXCL3,GFI1,IFNG,IL12A,IL1B,ITGAM,OLR1,PLAUR,TNF	286 (18)
IL17A		cytokine	5.83e-11	BCL2A1,CCL17,CCL2,CCL20,CCL22,CCL4,CCL5,CD14,CD163,CD274,CD68,CD83,CXCL10,CXCL13,CXCL3,GBP2,ICAM1,IFNG,IL10,IL12A,IL16,IL1B,IL1RN,LIF,PLAU,S100A9,TIMP1,TLR2,TNF,TNFSF11,TYMP,VCAM1	315 (15)
RIPK2		kinase	6.12e-11	CCL5,CD69,CD86,CXCL10,CXCL3,GPR84,HAMP,ICAM1,IFNG,IL2,MEFV,PTGES,RASGRP1,SLC2A6,SOD2,TNF,TRAF1,VCAM1	282 (19)
TYK2		kinase	7.1e-11	C5AR1,CD274,HAMP,IFNG,IL12A,IL12B,IL18R1,IL1B,IRF1,LILRB2,LILRB4,PDCD1LG2	272 (19)
PI3K (complex)		complex	7.14e-11	ADAM28,ALOX5AP,BIRC3,CCL2,CCL4,CCR1,CD2,CD274,CD40LG,CD79B,CD86,CNR2,CXCL10,CXCR4,CYBB,DAPP1,FASLG,FUT7,HMOX1,ICAM1,IFIT1,IFNG,IL10,IL12B,IL1B,IL1RN,IL2,IL7R,ITGAM,ITGB2,LSP1,SAMHD1,SELL,SLC5A5,SPI1,TNF,TYMP,VCAM1	260 (21)
Gm-csf		group	7.45e-11	CD14,CD163,CD1A,CD1B,CD1C,CD209,CD5,CD80,CD83,CD86,ICAM1,IL10,IL1B,LAMP3,TGFB1,TNF	376 (17)
IKK (complex)		complex	7.76e-11	BIRC3,CCL5,CXCL10,EOMES,ICAM1,IFNG,IL1B,IL2,TBX21,TNF,VCAM1	235 (15)
RNASE1		enzyme	7.76e-11	CCL2,CCL22,CCL4,CCL5,CXCL10,CXCL9,FCER2,IL12B,IL16,IL2RA,TNF	318 (18)
Fc gamma receptor		group	8.2e-11	CCL17,CCL19,CCL22,CD86,ICAM1,IL10,IL12A,IL12B,IL2,IRF8,TGFB1,TNF,TNIP3	299 (19)
MAPK9		kinase	1.06e-10	BIRC3,CCL2,CD70,FASLG,FGL2,IFI16,IFNG,IL12A,IL12B,IL12RB2,IL15RA,IL18,IL1B,IL2,LIF,LTA,NMI,PARP14,PTGES,SELPLG,SERPINA1,SLFN12L,SOD2,TNF,TNFSF8,VDR	284 (21)
KITLG		growth factor	1.22e-10	AIF1,ALOX5AP,B2M,CASP1,CCL2,CCL22,CCL4,CD14,CD247,CD3D,CD3G,CD68,CSF1,CSF3R,CXCL3,CXCR4,HCK,HMOX1,IFNG,IL10,IL16,IL18,IL1B,IL1RN,LAPTM5,PLSCR1,PRKCQ,SAMSN1,SOCS1,SYK,TNF,UCP2	334 (25)
Iga		complex	1.23e-10	CD80,CD86,CXCL10,FCGR1A,FCGR2B,IL10,IL12A,IL12B,TGFB1,TNF	304 (18)
CHRNA1		transmembrane receptor	1.3e-10	CD28,CD40LG,CD69,CD80,CD86,CTLA4,IFNG,IL10,IL2	290 (21)
SELPLG	0.923	other	1.31e-10	APOL3,BCL2A1,CCL2,CCL4,CCR4,CXCR4,HCK,IDO1,IL10,IL1B,ITGAM,PLAUR,SERPINB9	265 (18)
Ige		complex	1.63e-10	CCL2,CCL4,CCL5,CD80,CD86,FCER1G,FCGR1A,HAVCR2,IFNG,IL10,IL12B,IL1B,IL2,TLR7,TNF	285 (21)
CEBPE	0.519	transcription regulator	1.63e-10	ALOX5AP,CD14,CLEC10A,CSF1R,CSF3R,IL10,IL12A,IL18,IL1RN,ITGAM,LYZ,NCF1,RNASE2,SELL,TNF	283 (19)
RNASEH2A		enzyme	1.63e-10	CXCL10,GBP2,IFI16,IFI44,IFIT2,IFIT3,IFITM3,IRF1,IRF5,NMI,OASL,RSAD2,TLR2,TRIM21	243 (16)
BCL3		transcription regulator	1.63e-10	CCL5,CD69,CD80,CD86,CXCL10,CXCL3,HLA-DQB1,ICAM1,IFNG,IL10,IL1B,IRF1,PLAUR,TNF	317 (18)
NFKB2		transcription regulator	1.63e-17	BIRC3,CCL19,CCL20,CCL5,CCR7,CD83,CD86,CR2,CTSS,CXCL13,CXCR4,CXCR5,FCER2,GPR183,HAMP,HLA-DOA,HLA-DQA1,IL2,IRF4,SELL,SOD2,TNF,TRAF1,VCAM1	221 (16)
F2		peptidase	1.92e-10	BIRC3,CASP1,CCL2,CCL20,CD68,CXCL10,CXCL13,CXCL3,CXCR4,CYBB,DHRS9,DOCK10,HAS2,HMOX1,ICAM1,IL15RA,IL1B,IL2,IL32,NCF1,NCF2,NCOA7,PDCD1LG2,PLAUR,RAC2,RELB,SLC2A6,SOD2,SPOCD1,SRGN,TAGLN2,TAP2,TNF,TRAF1,VCAM1	284 (15)
GFI1	0.623	transcription regulator	2e-10	CASP1,CEBPE,CSF1,CXCR4,GFI1,ICAM1,IL10,IL1B,IL2,IL7R,IRF1,JAK3,LTA,LYZ,MMP7,RASGRP1,RELB,SERPINA1,TNF,TNFSF14,VDR	248 (17)
TNFSF14	0.81	cytokine	2.08e-10	ADAM8,BIRC3,CCL20,CCL5,CD86,CXCL10,CXCL3,ICAM1,IFNG,TGFB1,TNF,VCAM1	306 (21)
MARK2		kinase	2.08e-10	BATF,CD70,CXCL3,IFNG,IL12A,IL12B,IL15,IL18,IRF1,LTA,RSAD2,TNF	267 (18)
Hsp70		group	2.39e-10	CD14,CD83,CD86,GZMB,HCST,ICAM1,IL12B,IL15,IL1B,NOD2,TCL1A,TNF,TYROBP,VCAM1	298 (20)
IFN type 1		group	2.39e-10	BST2,CCL5,CD69,CXCL10,CXCL13,IDO1,IFI16,IFIT1,IFIT2,IFNG,IL12B,IRF1,OASL,RARRES3	293 (15)
TRAF6		enzyme	2.58e-10	BIRC3,CCL17,CCL2,CD274,CD80,CXCL13,ICAM1,IL10,IL12B,IL15,IL1B,IL2,IRF5,RELB,TGFB1,TNF	264 (17)
IFNK		cytokine	2.77e-10	CD80,CD83,CD86,CXCL10,CXCL9,IFNG,IRF1,MX1,RARRES3,STAT4,ZBP1	377 (16)
JUN		transcription regulator	2.97e-10	BCL2A1,BIRC3,C3AR1,CCL2,CD14,CD244,CD247,CD274,CD68,CSF1,CSF1R,CXCL10,CXCL16,CXCL3,FASLG,FOLR2,HLA-B,HMOX1,ICAM1,IFI16,IFNG,IL10,IL12B,IL1B,IL2,IL24,IL2RA,IL7R,ITGAD,ITGAM,LIF,MMP7,MSR1,NCF2,PLAU,PLAUR,PTGES,PTPRO,RELB,SERPINB9,SOD2,SYK,TGFB1,TIMP1,TNF,VCAM1,VDR	271 (19)
TLR5		transmembrane receptor	3.13e-10	CCL20,CCL4,CCL5,CD80,CD86,CXCL3,ICAM1,IL10,IL12B,IL15,IL1B,TLR7,TNF	305 (20)
PTPRC	0.855	phosphatase	3.46e-10	BCL2A1,CCL4,CCL5,CCR1,CCR3,CD5,CXCR3,FASLG,IFNG,IL10,IL1B,IL2,TNF,VCAM1	270 (20)
JAK1		kinase	3.46e-10	CCL2,CD14,HAMP,HLA-A,HLA-F,ICAM1,IFIT2,IL10,IL1B,IRF1,MAP3K8,MX1,PSMB9,RUNX1,TAP1,TNF	260 (16)
IL32	0.724	cytokine	3.46e-10	CASP1,CCL2,CCL4,CXCL3,ICAM1,IL10,IL12B,IL1B,IL32,ITGAM,ITGB2,MX1,OSCAR,SPI1,TNF,TNFSF11	212 (16)
HMOX1	0.69	enzyme	3.59e-10	CCL17,CCL2,CD14,CD274,CXCL10,CXCL3,CXCL9,FOXP3,HMOX1,ICAM1,IFNG,IL10,IL12B,IL1B,IL1RN,ITGAM,MSR1,TGFB1,TNF,TNFSF14,TYMP,VCAM1	276 (14)
ZFP36		transcription regulator	4.57e-10	BIRC3,CTSS,CXCL3,CYBB,ICAM1,IFNG,IL10,IL12A,IL12B,IL1B,IRF1,MEFV,PLAU,PLAUR,S100A9,SOCS1,TNF,TRAF1,VCAM1	276 (16)
EZH2		transcription regulator	5.1e-10	ALOX5AP,BIRC3,CCL5,CCR5,CD70,CSF3R,CXCL10,CXCR3,EOMES,FLT3,FOXP3,GPR68,ICAM1,IFNG,IKZF1,IL10,IL10RA,IL12RB2,IL18R1,IL18RAP,IL24,LTB,MMP7,MNDA,NCOA7,PIM2,PTGES,RARRES3,RASSF5,RNF19B,RUNX1,S100A9,SERPINA1,SOCS1,SPIB,SPOCK2,TBX21,TGFB1,TNF,UBD	342 (21)
IL33		cytokine	5.11e-10	CCL17,CCL2,CCR2,CD69,CD86,CXCL10,CXCL3,HCK,IFNG,IL10,IL1B,IL2,ITGAM,MSR1,NLRP3,TFEC,TGFB1,TIMP1,TNF,TNFSF11	266 (17)
LCK	0.696	kinase	5.5e-10	CD2,CD4,CD5,CD69,FASLG,FOXP3,IFNG,IL2,IRF1,ITGAL,ITGB2,RUNX1	288 (23)
CXCL12		cytokine	5.85e-10	AIF1,CCL2,CCL5,CD14,CD33,CD3G,CD4,CD40LG,CD69,CXCL10,CXCR4,CXCR6,HCLS1,ICAM1,IFNG,IL1B,IL24,IL2RA,ITGAL,ITGAX,LCP2,PLAU,RUNX3,SELPLG,SOCS1,TIMP1,TNF,TNFRSF1B,TNFSF11	273 (17)
NFATC1		transcription regulator	1.51e-15	CCR9,CD3G,CD40LG,CXCR5,CYBB,FASLG,FOXP3,ICAM1,ICOS,IFNG,IL12B,IL1B,IL2,IL2RA,OSCAR,PDCD1,POU2AF1,SELL,SELPLG,SLAMF1,SLAMF6,TBX21,TNF,TNFSF11,VCAM1	321 (24)
TXK		kinase	8.03e-10	EOMES,HAMP,IFNG,IL2,IL2RB,KLRB1,TBX21,TNF	281 (24)
ELF1		transcription regulator	8.49e-10	CD1D,CD247,CD4,FCER1G,IFNG,IL10,IL2,IL2RA,NCF2,SPI1,UNC13D	243 (21)
CD70	0.609	cytokine	8.5e-10	BCL2A1,CD27,CD69,CD70,CR2,CXCL10,IFNG,IL2RA,SELL	218 (15)
IFNA8		cytokine	8.5e-10	CXCL10,CXCL9,HAMP,IFIT1,IFNG,MX1,RARRES3,STAT4,ZBP1	230 (15)
IFNA16		cytokine	8.5e-10	CXCL10,CXCL9,HAMP,IFIT1,IFNG,MX1,RARRES3,STAT4,ZBP1	209 (12)
CEBPA		transcription regulator	8.61e-10	ALOX5AP,BCL2A1,C3AR1,CCL20,CCL4,CCR1,CD14,CD19,CD3G,CD7,CEBPE,CSF1,CSF1R,CSF2RA,CSF3R,CXCR4,FCGR1A,GBP1,GLIPR1,GPR84,HAMP,HAS2,HLA-B,HMOX1,ICAM1,IL10,IL12B,IL1RN,ITGAL,ITGAM,ITGAX,LCK,LST1,LYL1,MNDA,NFATC2,OLR1,PTAFR,PTPRC,PTPRE,RUNX3,S100A9,SOD2,SPI1,VDR	345 (23)
ABCG1		transporter	8.65e-10	CH25H,CXCL13,CXCL3,IFNG,IL10,IL10RA,IL12A,IL12B,IL12RB2,IL1B,TGFB1,TNF	299 (19)
ZBTB7B		transcription regulator	8.65e-10	CCR6,CD4,CD8A,CD8B,EOMES,IFNG,IL10,IL2,IL2RB,PRF1,RUNX3,TNF	297 (20)
STAT4	0.856	transcription regulator	9.06e-10	ACAP1,ARHGAP15,CCL2,CCR5,CD40LG,CXCL10,CXCL3,FCER1G,FYB1,HLA-DQB1,IFIT2,IFNG,IL10,IL10RA,IL12RB1,IL12RB2,IL18R1,IL18RAP,IL2,IL2RA,INSL3,IRF1,IRF4,MAP3K8,PLAC8,SELPLG,TBX21,TIMP1,TNF,UNC13D	330 (21)
MAPK8		kinase	9.53e-10	BIRC3,CCL5,CXCL16,CYBB,EOMES,FASLG,HMOX1,IFNG,IL10,IL12B,IL1B,IL2,IL2RA,LIF,MMP7,MSR1,MVP,PLAU,PLAUR,PTGES,SH2D2A,SOD2,TBX21,TLR2,TNF,VDR	214 (17)
ITGAM	0.862	transmembrane receptor	1.05e-09	CCL4,CD28,CD80,CD86,IL10,IL12A,IL12B,IL1B,TGFB1,TNF	264 (18)
TLR1		transmembrane receptor	1.05e-09	CSF2RA,FCGR1A,HAMP,IFNG,IL12B,IL15,IL15RA,IL1B,TNF,VDR	295 (18)
IL15RA	0.635	transmembrane receptor	1.05e-09	CD226,CD244,CD84,IL10,IL2,IL2RA,ITGAX,PTPRC,SPN,TNF	292 (20)
Ap1		complex	1.18e-09	BCL2A1,C3AR1,CCL2,CCL4,CCL5,CD40LG,FASLG,GZMB,HMOX1,IFNG,IL10,IL12B,IL1B,IL2,IL2RA,MMP7,MSR1,PLAU,RELB,TGFB1,TIMP1,TNF,TNFRSF8,VCAM1,VDR	256 (17)
PTPN6		phosphatase	1.36e-09	CCR7,CD5,CD86,CYBB,IL10,IL12B,IL1B,IL2,IRF1,ITGB2,NCF2,TBX21,TIMP1,TNF	253 (19)
CD47		transmembrane receptor	1.42e-09	CCL19,CSF1,FCER2,IFNG,IL10,IL12RB2,IL1B,IL2,OSCAR,TNF,TNFSF11	305 (21)
SMAD4		transcription regulator	1.47e-09	AIM2,CCL2,CCL20,CD79A,CSF1,FOXP3,FUT7,HAMP,HAS2,HHEX,HMOX1,ICAM1,IFNG,IL10,IL12B,IL1B,INPP5D,ITGB7,PILRA,PLAU,PNOC,PTPRC,RUNX1,RUNX3,S1PR4,SELPLG,SPI1,TBX21,TGFB1,TIMP1,TNF	284 (16)
KLF2		transcription regulator	3.06e-14	CCL2,CCL4,CCL5,CCR3,CCR5,CCR7,CCR8,CD1A,CD40LG,CR2,CXCR3,CXCR4,CXCR5,DOCK2,FGR,FOXP3,HPSE,IL1B,IL2,ITGB7,LGALS9,MVP,RNASE2,SELL,SELPLG,TGFB1,TIMP1,TNF,TNFRSF8,VAV1,VCAM1	380 (22)
IKBKG		kinase	1.68e-09	BIRC3,CCL5,CCR1,CH25H,CP,CSF1,CXCL10,CXCL3,FCER2,GBP2,HLA-A,ICAM1,IFI16,IL1B,IL1RN,IL2,RELB,SLC5A5,TMEM176B,TNF,TNFAIP2,TNFRSF1B	302 (14)
PTPRJ		phosphatase	1.86e-09	CCL4,CD69,CD70,CXCL3,FGL2,IL12A,IL18,LTA,OASL,PLAUR,SLA,SLFN12L,TNF,TNFSF8	228 (16)
FCGR1A	0.642	transmembrane receptor	1.87e-09	CSF1,CXCL3,FCGR1A,IL1B,IL1RN,ITGAM,ITGB2,LSP1,TNF	251 (17)
Nr1h		group	1.93e-09	CCL2,CCL5,CCR2,CCR5,CCR7,CSF1,CXCL10,HCK,HLA-DOA,HLA-DOB,IL10,IL12B,IL15,IL1B,ITGAL,LTB,NLRP3,PRKCQ,PTGES,RUNX3,SLFN12L,SP110,TAP1,TNF	244 (18)
Lymphotoxin		complex	1.94e-09	CCL19,CCL2,CCL5,CXCL10,CXCL13,ICAM1,IL1B,POU2AF1,TNF,VCAM1	247 (17)
CD200		other	1.94e-09	CD80,CLEC7A,FOXP3,IDO1,IFNG,IL10,IL1B,ITGAL,TLR2,TNF	287 (18)
SFTPD		other	1.94e-09	CCL2,CD14,CD209,CTLA4,CXCL3,IL10,IL1B,IL2,TGFB1,TNF	277 (17)
NLRC5	0.77	transcription regulator	1.94e-09	B2M,HLA-A,HLA-B,HLA-E,HLA-F,IL10,IL1B,PSMB9,TAP1,TNF	318 (18)
PLK2		kinase	1.94e-09	CD70,CMPK2,CXCL10,FGL2,IFIT2,IL15,IL15RA,IL1B,IRF1,RGS1	287 (20)
NQO1		enzyme	2.02e-09	BIRC3,C5AR1,CCL5,CCR1,CCR2,CSF3R,CXCR3,CXCR4,DOCK2,FPR1,SPI1,VCAM1	311 (15)
NCSTN		peptidase	2.02e-09	CD14,CD68,CD84,CSF1R,CSF2RB,FCER1G,FCGR2A,FCGR2B,IRF8,NCF1,NCF4,SPI1	286 (16)
SP1		transcription regulator	2.11e-09	ADA,CCL2,CCL20,CCL22,CCL5,CD28,CD79B,CDC25B,CIITA,CR2,CXCL10,CXCL3,CXCR4,FASLG,FOLR2,FOXP3,FPR2,HAS2,HMOX1,HPSE,ICAM1,IFITM3,IFNG,IL10,IL12A,IL12RB2,IL15,IL1B,IL21R,IL2RB,IRF1,IRF4,ITGAD,ITGAM,ITGAX,KCNA3,LTB,NCF2,PLAU,PLAUR,SELL,SOCS1,SOD2,SPN,TGFB1,TIMP1,TLR2,TNF,TNFRSF4,TNFSF11,TNFSF14,VDR	258 (16)
IFNGR1		transmembrane receptor	2.12e-09	CCL17,CCL20,CCL5,CXCL10,CXCL3,ICAM1,IDO1,IFNG,IL1B,IL2,IRF1,TBX21,TNF	248 (15)
IRF6		transcription regulator	2.12e-09	CCL2,CD14,FPR2,IL10,IL12B,IL18,IL1B,NLRP3,PLA2G2D,PLAU,PTGES,SOCS1,SOD2	310 (16)
DOK1	0.573	kinase	2.33e-09	CD69,DOK1,FOXP3,IL2,IL2RA,STAT4,TBX21,TNF	333 (24)
BACH2		transcription regulator	3e-09	CCR4,EGLN3,FOXP3,HMOX1,IFNG,IL10,IL12RB2,IL2,IRF4,KLRG1,S100A9,TBX21,TNFRSF4	280 (20)
NCF1	0.876	enzyme	3.43e-09	ALOX5AP,CCL5,CD14,HAS2,ICAM1,IFNG,IL12RB2,IL2,TGFB1,TNF	262 (19)
MBP		other	3.43e-09	CCL2,CD300A,FOXP3,IFNG,IL10,IL12RB2,IL2,PTPRC,TGFB1,TNF	263 (21)
PLK4		kinase	3.43e-09	CD70,CMPK2,CXCL10,FGL2,IFIT2,IL15,IL15RA,IL1B,IRF1,RGS1	287 (20)
TRADD		other	3.67e-09	BCL2A1,CCL2,CXCL3,ICAM1,IL18R1,IRF1,TNF,TNFAIP2,TRAF1,UBD,VCAM1	290 (16)
Fcgr3		group	3.84e-09	IFNG,IL1RN,IL2,ITGAL,ITGAM,ITGAX,ITGB2,TBX21,TNF	252 (21)
CTSZ		peptidase	4.67e-09	CD80,CD83,CD86,IL10,LILRB2,LILRB4,TNF	284 (15)
IL22		cytokine	5.59e-09	CCL17,CCL22,CCL4,CCL5,CD274,CXCL10,CXCL13,CXCL3,CYBA,HLA-B,HMOX1,IFNG,IL10,IL12B,IL1B,IL24,S100A9,SOD2,TNF,TNFSF11	283 (18)
Collagen type II		complex	5.79e-09	CCL20,CCR2,CXCL3,IFNG,IL1B,IL1RN,MAP3K8,MMP7,SIGLEC1,TLR7,TLR8,TNF,TNFSF14	304 (13)
TNFAIP3		enzyme	5.79e-09	BIRC3,CCL20,CSF1,CXCL10,FASLG,ICAM1,IL10,IL1B,IL2,NLRP3,TGFB1,TNF,VCAM1	228 (15)
SCAVENGER receptor CLASS A		group	5.84e-09	CCL5,CD80,CD86,IFNG,IL10,IL12A,TBX21,TNF	327 (23)
LYN		kinase	7.38e-10	BCL2A1,C5AR1,CCL4,CCL5,CD19,CD22,CD80,CD86,CR2,CSF1,CXCR5,FCGR2B,IFNG,IL1B,KLRB1,SOCS1,TNF,TRAF1	270 (17)
IFNE		cytokine	6.41e-09	CD80,CD83,CD86,CXCL10,CXCL9,IFIT2,IFNG,IL10,MX2,RARRES3,STAT4,ZBP1	354 (18)
TRAF2		enzyme	6.89e-09	BIRC3,CCL2,CCL5,CCR1,CD80,CR2,CXCL10,CXCL3,EBI3,ICAM1,IFNG,IL2,IL9R,IRF4,LILRB4,MPEG1,TNF	274 (19)
IFNW1		cytokine	7.42e-09	CD80,CD83,CD86,CXCL10,CXCL9,IFNG,RARRES3,STAT4,ZBP1	314 (21)
CD69	0.742	transmembrane receptor	7.42e-09	CCL5,CD69,IL1B,IL2,IL23R,IL2RA,S100A9,TGFB1,TNF	304 (24)
PAEP		other	7.42e-09	CCL5,CD274,CD83,CXCL16,CXCR3,IFNG,IL2,MICB,PDCD1LG2	366 (16)
ITGAL	0.909	transmembrane receptor	7.42e-09	CD69,CD80,CD86,IL10,IL12RB2,IL2,ITGAL,ITGB2,TNF	339 (23)
HDL		complex	7.93e-09	CCL2,CCL5,CCR2,CD40LG,CD80,CD86,EGLN3,ICAM1,IL1B,ITGAM,ITGB2,TNF,VCAM1	323 (21)
LTBR		transmembrane receptor	7.93e-09	CCL19,CCL20,CD80,CD86,CR2,CXCL13,ICAM1,LYZ,POU2AF1,SERPINA1,TNF,TNFSF13B,VCAM1	246 (17)
IKZF1	0.514	transcription regulator	9.06e-09	CD3D,CD79B,CD8A,FLT3,GPR68,IFI16,IFNG,IGLL1/IGLL5,IL18R1,IL2RB,IL7R,LCK,LILRB3,NFE2,POU2F2,PRKCQ,RUNX1,SPI1,SYK,TBX21,TNFAIP8L2,TYROBP	297 (24)
PPP2CA		phosphatase	9.14e-09	CASP1,CD70,CFB,CXCL10,CXCL3,GZMA,IL2,IL23R,IRF1,ITGAL,SLAMF8,UPP1	287 (16)
SPIB	0.696	transcription regulator	9.21e-09	BTK,CCR2,CCR5,CCR9,CD209,CD244,CD300C,CD80,CD86,CLEC10A,IKZF3,IL2RA,IRF4,LILRB3,P2RY10,P2RY6	208 (11)
NOTCH1		transcription regulator	9.44e-09	BIRC3,CD14,CD68,CD84,CSF1R,CSF2RB,FCER1G,FCGR2A,FCGR2B,HMOX1,ICAM1,IFI16,IFNG,IL10,IL18,IL2,IL2RA,IL7R,IRF1,IRF8,ITGAM,NCF1,NCF4,RELB,RUNX3,SLC5A5,SOCS1,SPI1,TGFB1,TNF,TNFSF11	386 (20)
ZC3H12A		enzyme	9.68e-09	CCL2,ICOS,IFNG,IL12B,IL1B,IL2,NCF1,TNF,TNFRSF1B,TNFRSF4	238 (18)
SQSTM1		transcription regulator	1.07e-08	CD70,EGLN3,FGL2,HMOX1,IL12B,IL15,IL15RA,IL18,IL1B,IRF1,LTA,RSAD2,TNF	284 (17)
PTGS2		enzyme	1.13e-08	BIRC3,CCL2,CCL4,CCL5,CCR7,CD163,CD68,CXCL10,CXCL3,CXCR4,ICAM1,IL10,IL12A,IL1B,IL2,ITGAL,MMP7,MSR1,SELL,SEMA7A,TNF,TNFSF11,TRAF1,VNN1	274 (16)
INPP5D	0.834	phosphatase	1.3e-08	CD69,CD80,CD86,FOXP3,HAMP,IFNG,IL10,IL12B,IL2,IL2RA,TNF	240 (21)
CNOT7		transcription regulator	1.3e-08	B2M,BST2,CMPK2,IFI44L,IFITM1,PLSCR1,PSMB8,SP110,TAP1,TAP2,UBE2L6	183 (7)
ANXA1		enzyme	1.3e-08	CCL2,CD69,CSF1,CXCR4,FPR2,IL1B,IL2RA,ITGAM,ITGB2,PLAU,SELL	312 (15)
IFNA10		cytokine	1.32e-08	CXCL10,CXCL9,IFIT1,IFNG,MX1,RARRES3,STAT4,ZBP1	322 (15)
IFNA21		cytokine	1.32e-08	CXCL10,CXCL9,IFIT1,IFNG,MX1,RARRES3,STAT4,ZBP1	317 (14)
IFNA5		cytokine	1.32e-08	CXCL10,CXCL9,IFIT1,IFNG,MX1,RARRES3,STAT4,ZBP1	220 (12)
IFNA17		cytokine	1.32e-08	CD86,CXCL10,CXCL9,IFNG,MX1,RARRES3,STAT4,ZBP1	316 (12)
IFNA7		cytokine	1.32e-08	CXCL10,CXCL9,IFIT1,IFNG,MX1,RARRES3,STAT4,ZBP1	336 (17)
IFNA14		cytokine	1.32e-08	CXCL10,CXCL9,IFIT1,IFNG,MX1,RARRES3,STAT4,ZBP1	322 (15)
IFNA6		cytokine	1.32e-08	CXCL10,CXCL9,IFIT1,IFNG,MX1,RARRES3,STAT4,ZBP1	185 (11)
Fibrinogen		complex	1.36e-08	CCL2,CCL4,CXCL3,FCGR3A/FCGR3B,ICAM1,IL1B,ITGAM,TLR2,TNF	302 (20)
SLC9A3		ion channel	1.36e-08	B2M,CCL5,CD74,IFNG,IRF8,PSMB8,PSMB9,TAP2,UPP1	336 (13)
DDX58		enzyme	1.37e-08	CCL5,CD4,CXCL10,CXCR3,IFI44,IFIT1,IFIT2,IFIT3,IRF1,IRF8,NMI,RSAD2,SOCS1,TNF	224 (16)
mir-155		microrna	1.42e-08	CCL2,CCL5,CD209,CD40LG,CD68,CD69,CXCL10,FCER2,GCSAM,HMOX1,IFNG,IL10,IL12B,IL1B,INPP5D,IRF8,SOCS1,SPI1,TNF	318 (23)
TNFSF12		cytokine	1.62e-09	ADAM8,CCL19,CCL2,CCL5,CCR1,CCR5,CD68,CLEC4D,CSF2RA,CXCL10,CXCL3,CXCR5,ICAM1,IL1B,ITGAM,NCF4,S100A9,TIMP1,TNF,VCAM1	259 (17)
CLEC7A	0.847	transmembrane receptor	1.56e-08	CCL17,CCL2,CCL22,IL10,IL12A,IL12B,IL1B,IL2,SOCS1,TNF	295 (22)
NODAL		growth factor	1.56e-08	CCL5,CCR7,CD80,CD86,CXCL10,IL10,IL12A,IL12B,ITGAX,TNF	287 (20)
TNFSF15		cytokine	1.56e-08	BIRC3,CCR7,CD80,CD83,CD86,HAMP,IFNG,IL2,IL2RA,IL2RB	272 (17)
JAG2		growth factor	1.8e-08	CCL13,CCL20,CCL5,CCR1,CCR8,CD40LG,CXCL3,CXCL9,IL10RA,IL1B,IL1RN,TNF	315 (16)
SAA		group	1.91e-08	CCL17,CCL2,CSF1,ICAM1,IL10,IL12B,IL1B,IL1RN,IRF4,TLR2,VCAM1	245 (15)
TRB		transmembrane receptor	1.91e-08	CD4,CD79A,CD8A,CXCR3,FASLG,IFNG,IL10,IL2,IL2RA,SELPLG,TNF	294 (23)
HLA-G		other	1.5e-08	CD8A,CXCR4,CXCR5,IFNG,LILRB1,LILRB2,LILRB4
FOXO1		transcription regulator	2.23e-08	BCL2A1,BIRC3,C1QA,CCL20,CCL4,CCR7,CD70,CD79B,CH25H,CXCL10,EOMES,FASLG,FOXP3,GZMA,HMOX1,ICAM1,IFNG,IGLL1/IGLL5,IKZF1,IL15,IL18,IL1B,IL23R,IL7R,IRF5,ITGAM,ITGB2,LCP2,PLA2G2D,PLSCR1,PRF1,PSMB8,PTPRC,SELL,SOD2,TBX21,TGFB1,TNF,TNFRSF9,TRAF1,VCAM1,VPREB3	327 (17)
EGR1		transcription regulator	2.28e-08	ALOX5AP,CCL2,CCL4,CCR1,CCR2,CD40LG,CSF1,CXCL3,FASLG,FOXP3,HMOX1,HPSE,ICAM1,IL1B,ITGAM,LYZ,PLAU,PTGES,SOCS1,SOD2,TGFB1,TIMP1,TNF,TNFSF11,VCAM1	299 (18)
BRD4		kinase	1.96e-08	BTN3A2,CCR1,CD4,CXCR4,CXCR5,GFI1,HMOX1,ICAM1,IGLL1/IGLL5,IL2RA,IL7R,IRF1,IRF4,IRF8,KCNA3,LCK,MAP4K1,PIM2,PLAU,PTPN22,TIMP1	302 (27)
JUND		transcription regulator	2.33e-08	CCL5,CCR4,CTLA4,CYBB,HMOX1,IFNG,IL10,NCF2,PLAU,PLAUR,SERPINB9,SOCS1,TBX21,TIMP1,TNF	327 (18)
PLAU	0.705	peptidase	2.33e-08	C5AR1,CCL2,CCL5,CCR5,CXCL3,FCGR1A,HLA-DMA,ICAM1,IL1B,PLAU,PLAUR,PLK3,RELB,S100A9,TNF	263 (17)
TNFRSF18		transmembrane receptor	2.39e-08	CCL2,CD247,CXCL3,ICAM1,IDO1,IFNG,IL2,TNF,TNFRSF9	332 (24)
CISH		other	2.39e-08	CSF3R,CXCL10,EOMES,IFNG,IL2,IL2RA,PRF1,TBX21,TNF	341 (21)
LGALS9	0.864	other	2.39e-08	CCR5,CXCR4,FCGR3A/FCGR3B,HAVCR2,IFNG,IL10,IL1B,IL2,TNF	280 (16)
P2RX7		ion channel	2.39e-08	CCL2,CCL20,CXCL10,IL1B,IL23R,NLRP3,TGFB1,TNF,TNFSF11	313 (19)
AIM2	0.794	other	2.42e-08	FCGR2B,IFNG,IL10,IL18,IL1B,TNF	301 (19)
NCR3	0.723	transmembrane receptor	2.42e-08	CCL4,CCL5,CD3E,IFNG,NCR3,TNF	276 (20)
FCGR2A	0.743	transmembrane receptor	2.44e-08	CCL2,CCL22,CCL4,CCL5,CXCL3,IFNG,IL10,IL12B,IL1B,TNF	280 (19)
NFATC3		transcription regulator	2.28e-08	AIF1,CASP10,CD40LG,CD69,CR2,CXCR5,FASLG,IFNG,IL10,IL12B,IL2,IL2RA,TNF,TNFSF11	241 (20)
IFI16	0.832	transcription regulator	2.64e-08	CCL2,CCL20,CCL4,CCL5,CCR4,CD28,CSF3R,CXCL10,ICAM1,IFI16,IL1B,IL1RN,IL2RB,IL7R,TNF,VCAM1	274 (17)
CXCL2		cytokine	2.72e-08	CCL4,CCL5,CXCL10,CXCL3,ICAM1,IL1B,ITGAM,TNF	284 (18)
mir-223		microrna	2.74e-08	C5AR1,CARD11,CCR3,CD180,CD274,CSF1,FGL2,GPR65,HLA-DOB,ICAM1,IFI16,IL1B,IL1RN,LY96,MLKL,MREG,NLRP3,RIPK3,S100A9,TLR7	285 (18)
Igm		complex	2.91e-08	BCL2A1,CD22,CD40LG,CD5,CD69,FCGR2B,GRAP2,IL10,IL2RA,IRF4,PTAFR,SAMSN1,TNF,TNFRSF13B,TRAF1	319 (23)
SPHK1		kinase	3.37e-08	BIRC3,CCL17,CCL22,CCL5,IFNG,IL10,IL1B,IL2,PTGES,TIMP1,TNF,TRAF1	251 (18)
JAK3	0.914	kinase	3.37e-08	CD274,CD40LG,FOXP3,IFNG,IL10,IL12B,IL2RA,IL7R,IRF1,LAG3,PDCD1,TNF	243 (21)
CCL11		cytokine	3.7e-08	AIF1,CCL2,CCL4,CCR2,CCR3,CXCL3,CXCL9,FASLG,ICAM1,IL1B,ITGAM,TNF,TNFSF14,XCR1	250 (16)
B2M	0.558	transmembrane receptor	3.74e-08	CD8A,CD8B,HLA-A,HLA-DQA1,HLA-DQB1,HLA-DRB5,HLA-E,IFNG,IL1B,KLRG1	125 (5)
RC3H1		enzyme	3.74e-08	CCL20,CCL4,CCL5,CCR6,CCR7,CXCL13,ICOS,IFNG,IL1B,TNFRSF1B	275 (16)
MAPKAPK2		kinase	4.36e-08	CCL2,CD70,CXCL10,ICAM1,IL10,IL18,IL1B,LTA,MSR1,PLAU,SLA,TNF,VCAM1	251 (17)
LCN2		transporter	4.47e-08	CCL17,CCL20,CCL22,CCL4,CCL5,CXCL10,CXCL3,HMOX1,IL10,IL1B,IL1RN,STRA6,TAGLN2,TGFB1,TNF	241 (17)
JAK		group	4.56e-08	CCL2,CD209,CD83,CXCL10,IFIT1,IFIT2,IFIT3,IFITM3,IL10,IL12B,RSAD2,SOCS1	238 (14)
TNFRSF13C	0.639	transmembrane receptor	5.26e-08	BCL2A1,CD40LG,CR2,IFNG,IL10,PIM2,RELB,TNFSF13B	276 (20)
LBP		transporter	5.26e-08	CD14,CXCL10,CXCL3,IFIT1,IL1B,IL1RN,TLR2,TNF	228 (16)
LAT		other	5.26e-08	CD69,CSF1,CTLA4,FOXP3,IL10,IL2,IL2RA,TNF	240 (24)
HAVCR2	0.859	other	5.26e-08	CCR5,CD80,CTLA4,CXCR4,IFNG,IL1B,IL2,TNF	306 (24)
PLP1		other	5.55e-08	CCL2,CCL20,CCR6,FOXP3,ICOS,IFNG,IL10,IL2,PRKCQ,TIMP1,TNF	290 (22)
MERTK		kinase	5.55e-08	CD274,CD70,FGL2,IFNG,IL10,IL12A,IL18,IL1B,IL2,SLA,TNF	283 (20)
CD3 group		group	5.64e-08	FASLG,FOXP3,GBP2,HAVCR2,IFNG,IL10,IL1B,IL2,IL2RA,PDCD1,SLC16A3,TBX21,TNF	310 (25)
NFKBIB		transcription regulator	7.25e-08	BCL2A1,CCL2,CCL5,CD80,CD86,FASLG,ICAM1,IFNG,IL1B,IL2,PLAU,TNF,VCAM1	290 (21)
ERK		group	7.85e-08	ARPC2,CCL2,CCL4,CCR1,CD1D,CXCL10,FOXP3,HMOX1,ICAM1,ICAM3,IFNG,IL10,IL12A,IL12B,IL1B,IL2,IL23R,ITGAM,ITGB2,KYNU,LIF,MS4A1,PLAU,PTGES,SELL,TBX21,TIMP1,TNF,TYMP	238 (17)
HRAS		enzyme	7.9e-08	B2M,C1QC,CCL5,CD69,CD96,CFB,CHST11,CSF1,CTSC,CTSS,CXCL10,CXCR3,DOK1,DOK2,FUT7,GIMAP1,HAS2,HLA-B,HMOX1,ICAM1,IFI30,IFITM2,IFNG,IGLL1/IGLL5,IL1B,IL2,IL24,IL7R,ITGAM,LRMP,LSP1,LYZ,MAP3K8,PLAU,PLAUR,PSMB9,PTPRE,RASGRP1,RNF19B,SELPLG,SERPINB9,SIRPA,SLC5A5,STK10,TAP1,TAP2,TGFB1,TNF,TNFSF11,TYMP	329 (17)
IL23A		cytokine	8.27e-08	CXCL10,CXCL13,ICOS,IFNG,IL10,IL18R1,IL1B,IL23R,S100A9,TNF	288 (20)
CXCL8		cytokine	8.34e-08	CD69,CD74,CR1,CXCL3,FASLG,ICAM1,IL1B,IL2RA,ITGAL,ITGAM,ITGAX,ITGB2,SELL,SOCS1,TNF,VCAM1	292 (21)
DEPTOR		other	9.35e-08	CCL20,CCL5,CXCL10,CXCL9,ICAM1,VCAM1	306 (20)
U1 snRNP		complex	9.35e-08	CCL4,CCL5,IFNG,LY9,SLAMF7,TNF	251 (11)
APCS		other	9.35e-08	CD163,FCGR2A,FCGR2B,IFNG,IL10,SIRPA	311 (16)
FYB1	0.875	other	9.35e-08	CD69,IFNG,IL2,IL2RA,ITGAM,SKAP1	250 (22)
TNFRSF6B		transmembrane receptor	9.59e-08	FASLG,ICAM1,IFNG,IL10,IL12B,IL2,TNF,VCAM1	258 (19)
PPP2R5C		other	9.59e-08	BCL2A1,BIRC3,CD69,FASLG,IFNG,IL2,RELB,TNIP3	249 (15)
NCR2		transmembrane receptor	9.59e-08	CCL20,CCL4,IL2,TNF,TNFSF11,TNFSF14,TYROBP,XCL1	327 (24)
SOX4		transcription regulator	1.04e-07	BLK,CASP1,CD1D,CD2,CD53,CD74,EOMES,EVI2A,FCER1G,GFI1,GPR171,GPR183,HAMP,HLA-DQB1,IFI30,KYNU,LCK,LYZ,RARRES1,SELL,SLC2A6,SPI1,TMEM176B
DPP4		peptidase	1.05e-07	CD86,IFNG,IL10,IL1RN,IL2,PLAU,TGFB1,TIMP1,TNF	247 (19)
NOS3		enzyme	1.06e-07	ADGRE1,CCL2,CD80,CD86,CXCL3,ICAM1,IFNG,IL12B,IL2,TNF,VCAM1	285 (21)
TLR8	0.739	transmembrane receptor	1.06e-07	CCL2,CCL4,CCR7,CD83,CD86,CXCL10,IFNG,IL12A,IL12B,IL1B,TNF,VDR	288 (20)
TSC22D3		transcription regulator	1.06e-07	CCL2,CCL5,CD80,CD86,FASLG,ICAM1,IL10,IL1B,IL2,IL2RA,TLR2,TNF	246 (17)
BCL11B	0.818	transcription regulator	1.06e-07	FOXP3,IFNG,IL10,IL2,IL23R,IL2RA,IL7R,LTA,LTB,MAP3K8,TBX21,TNF	333 (24)
SAFB		other	1.18e-07	B2M,CCL5,CD74,CXCL10,HLA-DPA1,HLA-DPB1,HLA-DRA,HLA-E,HMOX1,LTB,MAP3K8,PSMB9,UBD	95 (5)
PRKCQ	0.764	kinase	1.2e-07	CD69,FASLG,FOXP3,IFNG,IL2,IL2RA,ITGAL,TBX21,TNF,TNFRSF4	315 (24)
CYBB	0.814	enzyme	1.2e-07	CCL5,CXCL10,CXCL3,CYBA,CYBB,ICAM1,IFNG,IL1B,IL2,TNF	270 (16)
WAS	0.921	other	1.2e-07	CCR4,CCR6,CD69,IFNG,IL1B,IL2,IL23R,SELPLG,TBX21,TNFAIP2	311 (20)
NLRP3	0.772	other	1.22e-07	CCL4,CCL5,CCR5,CD69,CXCL10,CXCR3,HMOX1,IFNG,IL18,IL1B,IL22RA2,LIF,MSR1,RELB,TNF	271 (19)
CD38		enzyme	1.24e-07	CCL22,CD40LG,CD86,CRIP1,CSF2RB,EGLN3,FGL2,GBP2,GBP4,ICAM1,IFI30,IL2,IL2RA,ITGB7,JCHAIN,KCNAB2,LTA,NABP1,SELL,SLC16A3,SOCS1,VCAM1	381 (21)
SNCA		enzyme	1.32e-07	AIF1,ANKRD55,BCL11B,BHLHE22,CCL2,CD68,CD74,CIITA,CYBB,GBP2,GBP5,HLA-DQA1,HLA-DRA,HLA-DRB5,ICAM5,IFNG,IL1B,IRF1,MX1,NCF1,NCF2,PLAC8,PLSCR1,PLXNC1,PSMB9,RSAD2,TNF	284 (14)
HOXA3		transcription regulator	1.39e-07	DAPP1,EVI2A,IKZF1,NFE2,PLEK,PSTPIP1,RAC2,RUNX1,SLAMF1,SPI1,TNFRSF1B,TSPAN32	214 (16)
RARA		ligand-dependent nuclear receptor	2.47e-08	CCR9,CD14,CD1A,CD53,CD7,CD84,CDX1,CEBPE,CP,CTSS,CXCR5,FASLG,FOLR2,FOXP3,HLA-B,IFI44,IFI44L,IFNG,IL12RB1,IL12RB2,IL16,IL23R,IRF1,RARRES1,RSAD2,RTP4,RUNX1,SAMD9,SAMHD1,SELL,SP100,SP110,STRA6,TGFB1,TNF	341 (20)
AGT		growth factor	1.49e-07	ADGRE1,CCL2,CCL4,CCL5,CCR7,CD86,CP,CR1,CTSS,CXCL10,CXCL3,CYBA,CYBB,FCGR1A,HAS2,HMOX1,ICAM1,IL15,IL18,IL18R1,IL1B,ITGB7,LIF,LIMD2,LTA,MSR1,NCF1,NCF2,OLR1,PLAU,RIPK3,SELL,SOCS1,SOD2,TGFB1,TIMP1,TNF,TNFRSF1B,TNFSF11,UCP2,VCAM1	298 (17)
CEBPD		transcription regulator	1.51e-07	ALOX5AP,BCL2A1,CCL20,CD14,CSF1R,CSF3R,CXCL3,CXCR4,HAMP,IL10,IL1B,ITGAM,ITGAX,PTAFR,TLR8,TNF,TNFSF11	318 (18)
IRAK3		kinase	1.67e-07	BCL2A1,CXCL3,GPR84,IL12B,INPP5D,SOCS1,SOD2,TNF	325 (20)
IL36A		cytokine	1.67e-07	CCL20,CXCL10,CXCL3,IFNG,IL12A,IL12B,IL1B,TNF	270 (18)
ATF3		transcription regulator	1.69e-07	BIRC3,CCL5,CD69,CD83,CXCL16,GBP2,GBP4,ICAM1,IFNG,IL12B,IL1B,PTGES,RSAD2,SLC15A3,TLR2,TNF	289 (18)
IFIH1		enzyme	2.39e-07	CCL5,CD4,CXCL10,IFI44L,IFIT1,IL12B,LCK,RSAD2,SIGLEC1,TNF	237 (14)
TRA		transmembrane receptor	2.43e-07	CD79A,CXCR3,IFNG,IL10,IL12B,IL2,IL2RA,SELPLG,TNF	274 (21)
ICOSLG/LOC102723996		other	2.43e-07	CD28,FOXP3,ICOS,IFNG,IL10,IL12B,IL1B,TGFB1,TNF	304 (23)
PIK3R1		kinase	2.56e-07	CCL4,CXCL10,HMOX1,ICAM1,IFNG,IL12A,IL12B,IL1B,IL2,PIK3CD,PLAU,SLC5A5,SOD2,TNF,VCAM1	233 (18)
SPN	0.891	transmembrane receptor	2.71e-07	CD40LG,CD69,IFNG,IL2,IL2RG,TNF	249 (22)
BIRC3	0.77	enzyme	2.78e-07	BIRC3,CCL2,CSF1,ICAM1,IFNG,IL1B,IL2,TNF	268 (15)
IL2RA	0.765	transmembrane receptor	2.78e-07	CD86,GZMA,IFNG,IL10,IL15RA,IL2,PRF1,TNF	355 (23)
IL36G		cytokine	2.78e-07	CCL20,CD1A,CD83,CXCL10,IFNG,IL12A,IL12B,TNF	271 (18)
ADORA3	0.553	g-protein coupled receptor	2.78e-07	CCL2,CCL4,CCL5,CSF1,CXCL3,HAMP,IL10,IL24	281 (16)
C5AR1	0.638	g-protein coupled receptor	2.9e-07	C5AR1,CD28,CD80,CD86,CXCL3,FCER1G,FCGR1A,FCGR2A,FCGR2B,IFNG,IL12B,IL1B,TNF	304 (18)
MUC1		other	2.9e-07	CD1A,CD1D,CD83,CD86,EGLN3,HLA-DRA,IFIT3,IFITM1,IL10,OASL,PLAU,SOD2,TNF	327 (21)
ETS2		transcription regulator	3.13e-07	CD79A,CSF1R,HMOX1,HPSE,ICAM1,IL12B,IL2RA,LYZ,MSR1,PLAU,SYK,TFEC,TNF,TNFSF14	263 (19)
SELP		transmembrane receptor	3.31e-07	APOL3,BCL2A1,CCL2,CCL4,CXCR4,HCK,IL1B,PLAUR,SERPINB9,TNF	258 (17)
RPSA		translation regulator	3.59e-07	CCL5,CXCL3,FASLG,GBP4,IL1B,RELB,TAP1,TNF,TRAF1	241 (15)
TYR		enzyme	3.75e-07	CCR1,CCR2,CXCR3,CXCR4,IFNG,IL2,KLRD1	342 (17)
CSF3R	0.815	transmembrane receptor	3.75e-07	CD14,CEBPE,CSF3R,FCGR1A,GFI1,ITGAM,LYZ	241 (17)
TNFSF9		cytokine	3.75e-07	CCR7,CD14,ICAM1,IFNG,IL2,TNF,VCAM1	307 (21)
MVP	0.66	other	3.75e-07	CD1A,CD83,CD86,CXCL3,ICAM1,IL1B,TNF	284 (18)
IL37		cytokine	3.75e-07	CSF1,CXCL10,CXCL3,IFNG,IL1B,TIMP1,TNF	252 (15)
TAC1		other	4.31e-07	CCL2,CCL4,CXCL10,CXCL3,CXCR4,HMOX1,IFNG,IL1B,IL1RN,IL2,PNOC,PRF1,TGFB1,TNF,TNFSF11	241 (14)
GLI2		transcription regulator	4.37e-07	CCL17,CCL22,CCL4,CCL5,CCR1,CCR4,CCR5,CLEC7A,CXCL10,CXCL3,CXCR3,IFNG,IL10,IL15,IL1B,TNF,VDR	256 (14)
GPX1		enzyme	4.43e-07	ADGRE1,CCL4,CD14,CXCL10,CXCL3,CYBB,FASLG,ICAM1,SOD2,TNF,VCAM1	267 (16)
CXCL10	0.52	cytokine	4.47e-07	CCL5,CXCL10,CXCR3,IFNG,IL1B,IL2,TGFB1,TNF	302 (21)
USP18		peptidase	4.47e-07	CXCL10,IFITM3,IFNG,IL15,IL2,IRF1,MX1,SOCS1	220 (15)
XDH		enzyme	4.53e-07	CCR5,CD69,CXCL3,CXCR4,CYBB,IL1B,IL2RA,PLAU,PLAUR,TNF	298 (22)
CSF1R	0.854	kinase	4.53e-07	CD163,CSF1,CSF1R,GAB3,GRAP2,HAMP,HMOX1,MSR1,SPI1,VCAM1	323 (19)
TCF3		transcription regulator	4.77e-07	ADA,ARHGAP4,CCR9,CD2,CD3E,CD4,CD5,CD79A,CD79B,CD8B,CDC25B,CR2,FGD2,FOXP3,GFI1,HCST,ICOS,IFI16,IGLL1/IGLL5,IL1B,IL2RA,IL7R,OPTN,PLAC8,POU2AF1,RAB33A,RASSF4,SAMD9L,SELL,SLAMF7,SOCS1,TNF,ZBP1	230 (18)
PTGER2		g-protein coupled receptor	5.04e-07	ADGRE1,CCR7,CFP,CLEC4D,CSF1R,CXCR4,FOXP3,FPR1,HAMP,IFNG,IL10,IL1B,ITGAL,KLRD1,PTGES,TIMP1,TNF	300 (20)
FCGR2B	0.761	transmembrane receptor	5.2e-07	AIM2,CCL5,CD80,CD86,CXCR3,IL10,MX1,SOCS1,TNF	272 (17)
GAPDH		enzyme	6.12e-07	CCL2,CCL20,CCL4,FCER1G,IFIT2,IFITM1,IFITM2,IL10,RIPK3,UBE2L6	268 (22)
LECT2		other	6.55e-07	CXCL10,CXCL3,IFNG,IL10,IL1B,TNF	259 (14)
EEF1A2		translation regulator	6.55e-07	CYBA,CYBB,IL10,ITGAL,ITGB2,NCF1	158 (9)
PDE4B		enzyme	6.55e-07	CCL5,CXCL10,IFNG,IL2,ITGB2,TNF	284 (21)
NCR1		transmembrane receptor	6.55e-07	CCL4,CCL5,CD3E,CD69,IFNG,TNF	255 (19)
TNNI3		transporter	6.55e-07	CCL4,CCL5,CCR1,CCR2,CCR5,CXCL3	230 (12)
PIM3		kinase	6.55e-07	IFNG,IL12RB2,IL1B,STAT4,TBX21,TNF	352 (19)
NFKBIE		transcription regulator	6.55e-07	CCL2,CXCL3,ICAM1,LIF,TNF,VCAM1	286 (21)
TRAF5		transporter	6.79e-07	CD80,CD86,FCER2,ICAM1,IL10,IL12B,TNF	247 (17)
PIM2	0.609	kinase	6.79e-07	FOXP3,IFNG,IL12RB2,IL2RA,SOCS1,STAT4,TBX21	367 (22)
MAPK13		kinase	6.98e-07	HAMP,IL10,IL12A,IL12B,IL1B,MAP3K8,TNF,VDR	302 (23)
RAG2		enzyme	6.98e-07	CD2,CD4,CD5,IFNG,IL1B,IL2,IL2RA,TNF	283 (21)
GNAI3		enzyme	6.98e-07	CCL2,CCL4,CCL5,CSF1,CXCL3,IL24,RGS19,TNF	260 (17)
BIRC5		other	7.39e-07	C1QC,CD53,CD74,CXCL13,FASLG,FCGR2B,FLT3LG,HLA-DQA1,HLA-DQB1,IL2RG,JCHAIN,LYZ
IL17F		cytokine	7.4e-07	CCL2,CCL20,CXCL10,CXCL3,ICAM1,IFNG,IL2,LTA,TGFB1	282 (19)
FFAR3		g-protein coupled receptor	7.82e-07	CCL22,CCR7,CD80,CXCL10,FCGR1A,FCGR2B,GBP2,GPR183,ICAM1,IL1B,LAX1,LY86,TLR7,TLR8	320 (21)
PLAUR	0.645	transmembrane receptor	8.18e-07	C5AR1,CCL2,CCL5,CXCL3,CYBB,ITGAM,PLAU,PLAUR,SOCS1,TNF	285 (20)
STAT5B		transcription regulator	8.21e-07	BIRC3,CASP4,CD70,ESR2,FOXP3,HAMP,IFNG,IL24,IL2RA,IL2RB,IRF1,LTA,LTB,POU2F2,SOCS1,ST8SIA4,TLR2,TNF,TNFRSF4,TNFSF11,TRAF1	304 (18)
C3AR1	0.776	g-protein coupled receptor	9.43e-07	CCL4,CCL5,CD28,CD80,CD86,CXCL10,IFNG,IL10,IL1B,MEFV,TNF	265 (17)
MAP3K14		kinase	9.71e-07	ADAM8,BIRC3,CCL5,ICAM1,IL10,IL15,IL2,IL7R,LTA,LTB,RELB,TNF,VCAM1	246 (15)
Histone h4		group	1.01e-06	ADA,CCL4,CCL5,CD1D,CD247,CD69,CIITA,CXCL10,CXCL3,HAS2,HPSE,ICAM1,IL1B,IL2RA,IRF1,RASGRP1,TNF,TNFRSF4,TNFSF11,VCAM1	295 (19)
IL17RA		transmembrane receptor	1.04e-06	CCL20,CCR1,CSF3R,CXCL3,HAMP,IL1B,S100A9,TIMP1,TNF	245 (13)
CD81		other	1.06e-06	CD19,CD80,CD86,HAMP,IFNG,IL2,IL2RA,TNF	212 (16)
SAA1		transporter	1.06e-06	CCL17,CCL4,CXCL10,IL10,IL12B,IL1B,IL1RN,TNF	278 (16)
RAG1		enzyme	1.17e-06	CD2,CD4,CD5,CD79A,IFNG,IL2,IL2RA	228 (21)
IL19		cytokine	1.17e-06	CCL2,CXCR4,HMOX1,IFNG,IL10,SOCS1,TNF	339 (20)
SMAD3		transcription regulator	1.22e-06	CCL2,CCL4,CD79A,CIITA,CXCL10,CXCL3,ESR2,FOXP3,FPR2,GZMA,GZMB,HAS2,HMOX1,IFNG,IL12B,IL15,IL1B,IL2,IL2RA,INPP5D,S1PR4,SLC5A5,TBX21,TGFB1,TIMP1,TNF	287 (17)
SPP1		cytokine	1.33e-06	CCL2,CCL20,CCL4,CCL5,CD163,CD40LG,CXCL3,CXorf21,HAS2,HMOX1,ICAM1,IFNG,IL10,IL12B,IL1B,LIF,MMP7,PLAU,TGFB1,TIMP1,TNF,TNFSF11	263 (17)
TCIRG1		enzyme	1.39e-06	CD86,CTLA4,IFNG,IL2,ITGAL,SELL	280 (22)
HLA-A	0.554	other	1.39e-06	CD244,HLA-A,IFNG,KLRG1,LAG3,PDCD1	130 (4)
KLRD1	0.687	transmembrane receptor	1.39e-06	CD3E,IFNG,IL2RA,NCR3,TNF,TYROBP	259 (18)
CD180	0.832	other	1.39e-06	BCL2A1,CD80,CD86,IL10,IRF4,TNF	275 (21)
ZBTB32		transcription regulator	1.39e-06	CIITA,CSF2RB,HLA-DQB1,IFNG,IL10,IL2	414 (24)
CCL3L3		cytokine	1.39e-06	CCL4,CCL5,CXCL10,IFNG,IL1B,TNF	301 (19)
HIF1A		transcription regulator	1.41e-06	ALOX5AP,ARPC2,CCR2,CCR5,CCR7,CD274,CD70,CORO1A,CSF1,CXCL3,CXCR4,DNAJC5B,EGLN3,FUT7,HAMP,HMOX1,IFNG,IL10,IL12B,IL15,IL1B,IL23R,ITGB2,MMP7,PIM2,PLAC8,PLAUR,SLC16A3,SOD2,TGFB1,TLR2,TLR6,TMEM45A,TNF,TNFAIP2,TRIM21,VCAM1	291 (15)
ACKR2		g-protein coupled receptor	1.43e-06	CCL5,CXCL10,IFI16,IFI44,IFIT2,IFIT3,IL1B,OASL,RSAD2	258 (16)
IL6R		transmembrane receptor	1.54e-06	CCL2,CCL5,CXCL10,CXCL3,ICAM1,ICAM3,IL10,IL1B,IRF1,TGFB1,TIMP1,TNF,TNFSF11,VCAM1	259 (19)
HGF		growth factor	1.55e-06	BCL2A1,BIRC3,CASP1,CASP10,CCL2,CCL4,CCL5,CD28,CDC25B,CSF1,CXCR4,FASLG,FPR2,HMOX1,HTR7,ICAM1,IFNG,IL10,IL12B,IL15RA,IL1B,IL27RA,IL3RA,IRF8,LTA,LY75,MAP3K8,PIM2,PLAU,PLAUR,PTAFR,S100A9,STAB1,STK10,TAGLN2,TGFB1,TIMP1,TNF,TNFAIP2,VCAM1,VDR,XCR1	278 (17)
NFAT (complex)		complex	1.57e-06	AIF1,CCL2,CD40LG,CD68,CD86,FASLG,ICAM1,IL2	303 (22)
MST1		growth factor	1.57e-06	FOXP3,IL12B,IL15,IL18,IL1RN,IRF8,MSR1,TNF	334 (19)
Ras		group	1.65e-06	CCL2,CD274,CDX1,CSF3R,CXCL10,GBP2,HMOX1,IFNG,IL2,IL24,IRF1,LIF,PLAU,PLAUR,PTGES,SOD2,TNF,UPP1	238 (16)
PPT1		enzyme	1.8e-06	CCL4,CXCL10,CXCL3,IFNG,TNF	278 (19)
SELL	0.834	transmembrane receptor	1.8e-06	CXCR4,IFNG,IL1B,TGFB1,TNF	212 (18)
ULBP2		transmembrane receptor	1.8e-06	CCL4,IFNG,KLRC4-KLRK1/KLRK1,LTA,TNF	240 (18)
SFTPA1		transporter	1.81e-06	ARRB2,CXCL10,CXCL3,ETV7,EVI2B,FOXP3,GPR68,IL10,IL1B,IL2,IL2RA,RARRES3,TGFB1,TNF	215 (17)
Hsp27		group	1.84e-06	CD14,CD163,CD1A,CD274,CD40LG,CD86,CSF1,CSF1R,IL10,TGFB1	317 (15)
VDR	0.562	transcription regulator	1.85e-06	CD14,CXCL10,ICAM1,IFI44L,IFNG,IL12B,IL18,IL1RN,IL2,NOD2,PDLIM2,RELB,SOCS1,STAT4,TGFB1,TNFSF11,UCP2,VDR	280 (17)
BCL2		transporter	1.91e-06	AIF1,CD5,GZMA,HAMP,HAVCR2,ICAM1,IFNG,IL10,IL12B,IL15,IL1B,IL2,PLAUR,PRF1,TIMP1,TNF	284 (21)
CXCL3	0.502	cytokine	1.92e-06	CCL4,CCL5,CXCL10,CXCL3,ICAM1,IL1B,TNF	301 (20)
CHRNA7		transmembrane receptor	1.94e-06	CXCL10,CXCL3,IFNG,IL1B,IL1RN,ITGAM,KLRC4-KLRK1/KLRK1,TGFB1,TNF	193 (15)
MGEA5		enzyme	2e-06	ALOX5AP,C1QA,C1QB,C3AR1,CASP1,CCL2,CCL20,CCR1,CCR5,CD14,CD48,CD53,CD68,CD86,CH25H,CSF1R,CSF2RB,CXCL16,CXCR3,GALNT6,GBGT1,HK3,IFIT3,IL18,IL21R,ITGB7,LIF,PLAU,PLD4,PRF1,S100A3,SERPINB9,SLFN12L,SOCS1,TGFB1,TIMP1,VSIG1	311 (19)
STAT5a/b		group	2.07e-06	BCL2A1,CD69,FCER1G,FCGR1A,FCMR,FOXP3,IFNG,IL2,IL2RA,IRF1,LCP2,LRMP,PIM2,SOCS1,TLR2	337 (24)
SLPI		other	2.27e-06	CCL5,CD86,CTSS,ICAM1,IFNG,IL2,TGFB1,TNF	265 (18)
CX3CR1		g-protein coupled receptor	2.27e-06	CD14,CXCL3,HAMP,HMOX1,ICAM1,IL1B,MSR1,TNF	274 (17)
CBL		transcription regulator	2.35e-06	CD3E,CSF2RB,CXCL3,FLT3,IFNG,IL12B,IL1B,IL2,LCK,TNF,VAV1	312 (25)
ZXDC		transcription regulator	2.35e-06	CCL2,CD14,HLA-DRA,ITGAM
DICER1		enzyme	2.36e-06	CCR2,CD226,CXCR4,EOMES,FCGR2A,FOXP3,GZMB,ICAM1,IFNG,IGF2BP2,IL10,IL18R1,IL1B,IL2RA,IL7R,ITGAX,KLRG1,MICB,OPTN,PLAU,PRF1,PRKCQ,RASGRP1,RUNX1,SERPINA1,SPI1,SPN,TNF	307 (24)
SCARB1		transporter	2.37e-06	CCL2,CCL5,IFNG,IL10,IL1B,IL1RN,LTA,NLRP3,TNF,VCAM1	252 (17)
AGER		transmembrane receptor	2.39e-06	CCL2,CCL4,CD40LG,CSF1,CXCL3,ICAM1,IFIT1,IL10,IL1B,S100A9,TGFB1,TNF,VCAM1	277 (18)
MAP2K3		kinase	2.39e-06	CXCL10,CXCL9,FASLG,ICAM1,IFNG,IL10,IL12A,IL12B,IL1B,OSCAR,PLAU,SLC5A5,TNF	273 (20)
FADD		other	2.47e-06	BIRC3,CXCL10,CXCR4,FASLG,HAMP,ICAM1,IFIT2,IFNG,IRF5,PIWIL4,PSMB8,SOCS1,ST8SIA4,TNF	291 (21)
SHARPIN		other	2.69e-06	CASP1,CASP4,IL12B,IL1B,MLKL,RIPK3	218 (19)
BTNL2		transmembrane receptor	2.83e-06	CD74,DAPP1,FGL2,FGR,FOXP3,GBP4,IFITM3,IFNG,IL2,NCOA7,SELL,TNF,TNFRSF1B	300 (23)
IKBKE		kinase	3.01e-06	BIRC3,CCL5,CXCL10,CXCR3,FCRL5,HLA-A,IFI16,IFIT1,IFIT2,IFIT3,RSAD2,TNF	207 (11)
RAC2	0.914	enzyme	3.02e-06	CCL4,CCR4,CCR5,CD244,CD74,GCSAM,IFNG,IL1B,LTA,STAT4	183 (14)
CYP2E1		enzyme	3.03e-06	C3AR1,C5AR1,CD14,HMOX1,NCF1,NCF2,TNF	315 (17)
CD46		other	3.03e-06	CD69,FLT3,FOXP3,GZMB,IFNG,IL10,IL2RA	308 (25)
CCL4	0.649	cytokine	3.03e-06	CCL2,CCR1,CCR5,IFNG,IL12A,TNF,TNFSF11	297 (19)
KLRC4-KLRK1/KLRK1	0.536	transmembrane receptor	3.03e-06	CD69,FASLG,IFNG,IL10,KLRC4-KLRK1/KLRK1,TCF7,TNF	241 (19)
TICAM2		other	3.23e-06	CCL4,CCL5,CXCL10,IFNG,IL12B,IL1B,IRF1,TNF	260 (16)
CARD11	0.932	kinase	3.23e-06	CCL4,CCL5,IFNG,IL10,IL2,IL2RA,SPI1,TNF	261 (18)
PF4		cytokine	3.23e-06	CCL2,CCL22,CCL4,CD86,CXCL3,ICAM1,IL1B,TNF	316 (21)
CFLAR		other	3.23e-06	HMOX1,IFIT2,IFNG,IL1B,IL2,IL2RA,NFATC2,TNF	274 (20)
CLEC11A		growth factor	3.57e-06	ALOX5AP,CCL4,CCR4,CCR5,CD244,CD74,GCSAM,IL1B,SPI1,STAT4,TNF	274 (20)
FYN		kinase	3.83e-06	CCL4,CD5,CXCL10,FOXP3,IFNG,IL1B,IL2,IL23R,IRF4,TNF	296 (20)
CYR61		other	3.89e-06	CCL2,CCL4,CXCL10,CXCL3,FCER1G,IFNG,IL12B,IL18,IL1B,PLAU,TGFB1,TIMP1,TLR7,TNF	290 (21)
LEP		growth factor	3.94e-06	ADAM8,ADGRE1,BCL2A1,CASP10,CCL2,CCL5,CD14,CD68,CXCL10,CYBA,CYBB,ESR2,FASLG,ICAM1,IFNG,IL10,IL12A,IL12B,IL1B,IL1RN,IL2,INSL3,ITGAM,ITGAX,LIF,MMP7,NCF1,NCF2,PRF1,SOD2,SPI1,TGFB1,TIMP1,TNF,TNFSF11,UCP2,VCAM1	270 (18)
AKT1		kinase	3.99e-06	BCL2A1,BIRC3,C1QC,CCL2,CCL5,CD4,CD69,CD74,CD86,CXCL10,CXCR4,FASLG,FOXP3,FXYD5,HAVCR2,HMOX1,IFNG,IL10,IL12B,IL2,MSR1,NFATC2,PDCD1,SLC5A5,TIMP1,TNF,TNFSF11	193 (14)
IL1R1		transmembrane receptor	4.37e-06	CCL5,CXCL10,CXCL3,ICAM1,IL10,IL18,IL1B,TGFB1,TIMP1,TNF,TRAF1	240 (16)
TNIP1	0.538	other	4.5e-06	CCL20,CCR1,CD4,CXCL3,HAMP,IL1B,S100A9,TNF	250 (16)
IGHM		transmembrane receptor	4.55e-06	CCL5,CD22,CD80,CD86,CXCL13,FASLG,IL1B,SLAMF1,SLAMF7	285 (21)
PLG		peptidase	4.61e-06	CCL2,CLEC7A,CSF1,FCGR2B,IFNG,IL1B,NOD1,PLAU,RAC2,SYK,TNF,TNFSF11,VAV1	209 (17)
Pde4		group	4.63e-06	CCL2,CD14,CD163,ICAM1,IL2,IL2RA,TNF	303 (21)
C1QA	0.809	peptidase	4.63e-06	C3AR1,C5AR1,CD163,CD274,CD80,IFNG,TNF	258 (16)
MSR1	0.605	transmembrane receptor	4.63e-06	CCL5,CXCL10,CXCL3,IFIT1,IL10,IL1B,TNF	274 (17)
SOCS6		other	4.63e-06	CXCL3,IL12A,IL18,IL1B,IL2,SLA,TNF	296 (21)
VTCN1		other	4.65e-06	FASLG,IFNG,IL10,IL2,TNF	287 (18)
IL26		cytokine	4.65e-06	CCL20,ICAM1,IL10,IL1B,TNF	333 (21)
PIGR		transporter	4.65e-06	CD79A,CD80,CD86,IL10,TGFB1	292 (19)
RIPK3	0.785	kinase	4.65e-06	HAMP,IFNG,IL18,IL1B,TNF	239 (18)
CD200R1	0.771	other	4.65e-06	CXCL16,IDO1,IFNG,IL2,TNF	335 (22)
LTA	0.683	cytokine	4.81e-06	CCL19,CCL20,CXCL13,FOXP3,HAS2,IFNG,IL10,IL1B,LTA,SELL	282 (18)
CXCL13	0.564	cytokine	0.000408	CXCR5,IL10,LTA,TNFSF11	179 (11)
SYK/ZAP		group	4.84e-06	CD69,IL10,IL2,TIMP1,TNF,VCAM1	264 (19)
PLCE1		enzyme	4.84e-06	CCL2,CCL20,CCR2,CXCL3,IFNG,TNF	265 (17)
RBP3		transporter	4.84e-06	IFNG,IL10,IL22RA2,IL23R,RIPK3,TNF	265 (18)
CCL19	0.764	cytokine	4.84e-06	CCL19,CCR7,CXCL10,IFNG,IL10,TNF	267 (17)
C5AR2	0.647	g-protein coupled receptor	4.84e-06	C5AR2,CXCL3,IFNG,IL10,IL12B,TNF	256 (19)
PON1		phosphatase	4.84e-06	CD68,HMOX1,ICAM1,IFNG,MSR1,TNF	303 (19)
RORC		ligand-dependent nuclear receptor	5.1e-06	BTLA,CCL20,CCL5,CCR6,CD28,CXCL3,FASLG,FOXP3,IFNG,IL12RB1,IL1B,IL2,IL23R,IL2RA,IL4I1,KLRB1,S100A9,TNF	343 (20)
BNIP3L		other	5.32e-06	CD19,CD22,CD79B,IL16,IL2RB,LTA,LTB,MAP4K1,PIK3CD,SYK,TGFB1
TAL1		transcription regulator	5.78e-06	C3AR1,CCR9,CD1A,CD1E,CD69,CD7,CHST11,FCRL1,HLA-A,HLA-B,HLA-E,HLA-F,IKZF3,IL10RA,IL27RA,RAB33A,RNASE6,RUNX1,SLAMF1,SPI1,STK17A,SYK,TCF7,TMEM156
ITGB1		transmembrane receptor	5.99e-06	CCL2,ICAM1,IFNG,IL12A,IL12B,IL1B,IL1RN,IL2,PLAU,PLAUR,RAC2,TGFB1,TNF,TNFSF11	268 (21)
ECSIT		transcription regulator	6.18e-06	CD83,HMOX1,IL1B,IL1RN,PLAUR,RELB,SOD2,TRAF1	245 (14)
WNT5A		cytokine	6.28e-06	CCL2,CD14,CD80,CXCR4,DOK2,ESR2,IFNG,IL10,IL12B,IL15,IL1B,IL2,IRF1,IRF8,ITGB7,TNF,TNFSF11	291 (19)
IDO1	0.605	enzyme	6.89e-06	CD80,CD86,FCGR1A,IL10,IL12B,ITGAX,TNF	299 (20)
LY6E		other	6.89e-06	CD14,CD274,CD83,HLA-DRA,IL1B,RELB,TNF	310 (19)
NRAS		enzyme	7.9e-06	CCL4,CCL5,CD48,CD86,CYBB,FCER2,IFIT1,IFNG,JCHAIN,LY86,MSR1,NCF2,PLAU,RNASE6	229 (19)
Sod		group	8.18e-06	CCL4,CXCL3,HLA-DRA,HMOX1,ICAM1,VCAM1	273 (20)
CGAS		enzyme	8.18e-06	CCL5,CXCL10,IFI44,IFIT2,IFIT3,RSAD2	249 (12)
PRF1	0.844	transporter	8.18e-06	CXCL10,IFNG,IL10,IL18,IL1B,TNF	280 (16)
HAVCR1		other	8.18e-06	IFNG,IL10,IL2,IL2RA,TBX21,TNF	305 (23)
KLK5		peptidase	8.18e-06	CCL20,ICAM1,IL18,IL1B,S100A9,TNF	280 (20)
NFIL3		transcription regulator	8.35e-06	BATF3,CD40LG,EOMES,HAVCR2,IFNG,IL10,IL12B,TNF	312 (25)
TP53		transcription regulator	8.63e-06	ADA,ADAM8,APOL1,ARPC1B,BCL2A1,BIRC3,BTK,C1QC,CARD11,CASP1,CASP4,CCL2,CCL4,CD247,CD70,CDC25B,CP,CSF1,CSF1R,CSF2RA,CSF3R,CTSW,DHRS9,DOK1,DRAM1,FASLG,FOXP3,GAL3ST4,GBP1,GLIPR1,HAS2,HLA-B,HLA-DQA1,HMOX1,ICAM1,IFI16,IFI30,IFNG,IGF2BP2,IL10,IL10RA,IL12A,IL12RB1,IL16,IL1B,IL2,IL21R,IL27RA,IL2RA,IL4I1,IRF5,IRF8,ITGB7,LIF,LSP1,LYZ,MAP3K8,MAP4K1,MVP,MX1,NCF1,NFAM1,NFE2,NLRC4,PADI2,PIK3R5,PLAU,PLAUR,PSMB9,P…	257 (17)
miR-146a-5p (and other miRNAs w/seed GAGAACU)		mature microrna	9.04e-06	CCL2,CCR3,CD1D,CXCR4,IL10,IL12RB2,IL2,IRF5,LTB,PLEKHA4,PTAFR,TBX21,TLR10,TNF	233 (18)
Tnf receptor		group	9.98e-06	CCL20,FASLG,IL10,IL2,TGFB1,TIMP1,UBD	216 (16)
ETS		group	9.98e-06	C3AR1,ICAM1,IL12B,JAK3,LTB,TIMP1,TNF	279 (20)
IFNL3		cytokine	9.98e-06	IFNG,IL12A,IL12B,IL15,IL2RA,TLR2,TNF	281 (18)
MAPK12		kinase	9.98e-06	IL10,IL12A,IL12B,IL1B,MAP3K8,TNF,VDR	298 (22)
LIPG		enzyme	9.98e-06	CCL2,CSF1,IL10,IL12A,IL1B,MSR1,TNF	296 (19)
TLR6	0.81	transmembrane receptor	9.98e-06	CCL5,HAMP,IFNG,IL12B,IL15,IL1B,TNF	258 (20)
FBXO42		other	1.01e-05	CCL5,CSF1,ICAM1,TNF,VCAM1	330 (21)
PDK2		kinase	1.01e-05	IL10,IL1B,IRF4,IRF8,TNF	323 (25)
XCL1	0.663	cytokine	1.01e-05	IFNG,IL10,IL2,IL2RA,TNF	289 (21)
IL12RB2	0.543	transmembrane receptor	1.01e-05	IFNG,IL18,IL18R1,TNF,VCAM1	275 (18)
GNAI2		enzyme	1.11e-05	CCR5,CCR7,CXCL3,CXCR4,IFNG,ITGAL,SELL,TNF	349 (21)
EGLN1		enzyme	1.12e-05	CCL20,CD86,CXCR4,EGLN3,FASLG,ICAM1,IFNG,IL1B,SELL,TGFB1,TNF	298 (17)
IL25		cytokine	1.13e-05	CCL17,CCL2,CCL5,GFI1,IFNG,IL10,IL12A,IL12B,IL1B,TNF	271 (18)
IntegrinŒ±		group	1.14e-05	ITGAL,ITGAM,ITGB2,TLR2	68 (4)
CD5L		transmembrane receptor	1.14e-05	CCL5,IL1B,TLR2,TNF	289 (21)
HPGDS		enzyme	1.14e-05	IL2,ITGAM,TGFB1,TNF	287 (16)
F13A1		enzyme	1.14e-05	IL10,IL1B,TNF,TNFSF11	295 (14)
LAMP1		other	1.14e-05	IFNG,IL2,PRF1,TBX21	242 (11)
SLAMF6	0.832	transmembrane receptor	1.14e-05	IFNG,IL12B,IL16,TNF	307 (23)
ACAN		other	1.14e-05	FOXP3,IFNG,IL10,TNF	292 (19)
HLA-DRB1	0.86	transmembrane receptor	1.14e-05	CD40LG,IFNG,IL2,TNF	326 (18)
Hsp90		group	1.31e-05	CD2,CD28,CD4,CD40LG,CD69,CIITA,IFNG,ITGAL,KLRD1,LCK,NCR3,TNF,ZAP70	224 (19)
SOX11		transcription regulator	1.31e-05	BST2,CCL5,CD19,CD52,CD86,CXCR4,FCMR,IKZF3,LCK,LGALS9,MS4A1,SPIB,VPREB3	18 (2)
C1q		complex	1.32e-05	CCL2,CD80,ICAM1,IFNG,IL10,VCAM1	259 (18)
ZC3H14		other	1.32e-05	BATF,FGL2,IL15,IL15RA,LTA,NMI
LAMA5		other	1.32e-05	CCL4,CCR1,CXCL10,CXCL3,TNF,TNFRSF1B	303 (14)
CD209	0.663	other	1.32e-05	CCL4,CD209,CD80,CD86,IL10,TNF	270 (14)
ITIH1		other	1.32e-05	IL10,IL12B,IRF5,TGFB1,TNF,TNFSF14	326 (21)
RFX5		transcription regulator	1.32e-05	B2M,CD74,CR2,HLA-B,HLA-DRA,HLA-DRB1	73 (7)
MAP2K4		kinase	1.33e-05	BIRC3,CCL5,CD86,CXCL10,FASLG,IL12B,IL2,PLAU,TGFB1,TNF,VDR	212 (19)
PAF1		other	1.37e-05	BIRC3,CCL5,IDO1,IFI44,IFI44L,IFIT3,IFITM3,OASL,PLAUR,SOD2	232 (14)
Alpha catenin		group	1.5e-05	ADAM8,BIRC3,CXCL10,IL1B,IL2RG,IRF1,ITGAM,LYZ,PLAU,RELB,S100A9,TIMP1,TNF,TNFAIP2,VCAM1,WIPF1	272 (18)
JUNB		transcription regulator	1.5e-05	CCR4,CD274,CD68,CXCL3,FOXP3,HMOX1,IL10,IL12B,IL2,NCF2,PLAU,PLAUR,RELB,TIMP1,TNF,TNFRSF8	203 (15)
PRKCA		kinase	1.67e-05	ARPC2,CCL2,CIITA,CXCL3,CXCR3,CYBB,ICAM1,IFIT1,IFIT3,OASL,RSAD2,RUNX1,S100A9,SP100,TNF,VCAM1	275 (20)
IL2RG	0.828	transmembrane receptor	1.67e-05	FOXP3,HLA-A,IFNG,IL2,IL7R,KLRB1,LTB,MFNG,RHOH,TNF	281 (23)
DNMT3A		enzyme	1.85e-05	CASP4,CSF1R,CXCR4,CYBB,CYSLTR1,FCER1G,FOXP3,IFNG,IL18R1,IL2,IRF5,NFATC2,PLD4,PTPRC,RAP2B,TGFB1	395 (25)
MAPK3		kinase	1.86e-05	CD69,CD86,HLA-DQB1,IFNG,IL10,IL2,IL2RA,PLAUR,PTGES,TIMP1,TNF,TNFSF11	235 (18)
CLEC4G		other	1.96e-05	IFNG,PRF1,RUNX3,TBX21,TNF	249 (15)
IFNL2		other	1.96e-05	CCR5,CD4,CXCR4,IFIT1,MX1	226 (9)
FOXN1		transcription regulator	1.96e-05	CD274,GZMA,HAMP,MREG,PPP1R16B
CACNA1A		ion channel	1.96e-05	CD68,IL10,IL1B,ITGAM,TNF	302 (17)
TNFSF18		cytokine	1.96e-05	CTLA4,FOXP3,IDO1,IFNG,IL2RA	298 (24)
CAT		enzyme	2.01e-05	BCL2A1,CCL2,CD69,FASLG,HLA-DRA,HMOX1,IL2RA,TIMP1,VCAM1,XAF1	236 (14)
APOA1		transporter	2.01e-05	CCR2,CYBB,ICAM1,IL1B,ITGAM,SOD2,TGFB1,TLR2,TNF,VCAM1	260 (17)
PTPN2		phosphatase	2.04e-05	CCL17,CCL22,IFNG,IL10,NLRC4,TNFRSF9	272 (18)
BID		other	2.04e-05	C3AR1,C5AR1,CTSS,IL1B,ITGAX,TIMP1	303 (18)
BCL10		transcription regulator	2.04e-05	CCL4,CCL5,IFNG,IL2,IL2RA,TNF	286 (19)
MAP2K6		kinase	2.15e-05	CCL2,CD83,CD86,CXCL10,CXCL9,IFIT2,IFNG,IL2,OSCAR,PLAU,RELB,VDR	210 (18)
RUNX3	0.864	transcription regulator	2.29e-05	CCR7,CD4,CD79A,CIITA,CPVL,EOMES,IFNG,IL18,IL1B,ITGAL,ITGAM,ITGAX,LILRB3,RUNX1,TGFB1,TNF	313 (24)
PIK3CG		kinase	2.38e-05	CD74,HAMP,HMOX1,ICAM1,IFNG,IL1B,IL2,OSCAR,TNF	240 (21)
TXN		enzyme	2.38e-05	CD86,HMOX1,ICAM1,IL1B,IL2,MS4A1,SELL,SOD2,TNF	281 (19)
IL9		cytokine	2.46e-05	CCL2,CCL20,GZMB,IFNG,PIM2,PRF1,TGFB1,TNF	309 (22)
LGALS3		other	2.56e-05	CCR1,CCR2,CLEC2B,ICAM1,IFNG,IL10,IL12A,ITGAM,MSR1,NFATC2,TGFB1,TNF,VCAM1	312 (20)
F2RL1		g-protein coupled receptor	2.57e-05	CCL2,FPR2,GBP2,GBP4,IFNG,IL10,IL1B,IRF8,LIF,MSC,TNF	267 (19)
ITGA1		other	2.68e-05	IFNG,IL10,IL1B,IL2,MMP7,TNF,TNFSF11	237 (19)
MMP9		peptidase	2.86e-05	CCL22,CD68,CXCR4,ICAM1,ICAM5,IFNG,IL10,SERPINA1,TGFB1,TIMP1,TNF,TYROBP	318 (21)
PI3K (family)		group	2.86e-05	BIRC3,CCL2,CD274,CXCL10,CXCL9,CXCR4,EGLN3,HAMP,HMOX1,IFIT1,IL10,IL12B,IL1B,RIPK3,TNF	231 (17)
IL6ST		transmembrane receptor	2.89e-05	CSF1R,FASLG,HAMP,ICOS,IRF1,PIM2,SOCS1,TNFRSF1B,TNFSF11,VCAM1	293 (21)
IL7R	0.815	transmembrane receptor	2.91e-05	CCR7,CD19,CD5,CD79A,IFNG,IL2,IL2RA,IRF4,SELL,SKAP1,SLAMF6,TNFSF11,VCAM1	288 (23)
SERPINA1	0.521	other	2.92e-05	CCL2,CR2,FCER2,HAMP,IL10,IL1RN,IL2,TLR2,TNF	274 (16)
STAP2		other	3.05e-05	CCR1,CCR2,CCR7,CXCR3,CXCR4,TNF	259 (15)
LCP2	0.895	other	3.05e-05	CD69,FYB1,IFNG,IL2,ITGAM,TNF	171 (16)
JAK2		kinase	3.18e-05	CASP1,CCL2,CCL5,CST7,CXCL10,CYBB,FCGR2B,GBP2,ICAM1,IL1B,IRF1,NKG7,PSMB9,TAP1,TNF	255 (16)
EIF2AK2		kinase	3.3e-05	IFIT1,IFITM1,IFITM2,IFNG,IL1B,IRF1,NMI,PLSCR1,SAMHD1,SOD2,SP140,TNF,UBE2L6	279 (14)
VAV		group	3.31e-05	CD69,IL10,IL2,TNF	197 (19)
CLEC6A		transmembrane receptor	3.31e-05	IL10,IL12B,IL1B,TNF	278 (23)
SFRP5		transmembrane receptor	3.31e-05	CCL2,CXCR4,IL1B,TNF	263 (14)
HSPB2		other	3.31e-05	CCL2,CD40LG,ICAM1,TGFB1	249 (13)
TNFRSF10A		transmembrane receptor	3.31e-05	CD14,IFNG,IL12B,ITGAM	264 (22)
CXCL5		cytokine	3.31e-05	ITGAL,ITGAM,TNF,TNFSF11	198 (10)
FES		kinase	3.31e-05	CSF1,CSF3R,ITGAM,ITGAX	152 (9)
CASP4	0.508	peptidase	3.31e-05	CASP4,IFNG,IL18,IL1B	258 (17)
TRAT1	0.809	kinase	3.31e-05	CD3E,CD5,CD69,HAMP	210 (16)
DGKZ		kinase	3.31e-05	CD69,IFNG,IL12B,TNF	276 (22)
PTGES	0.579	enzyme	3.43e-05	CXCL3,CYBA,CYBB,IFNG,IL1B,ITGAL,NCF1,PTGES,TNF,TRAF1	308 (17)
Adaptor protein 1		complex	3.48e-05	CR2,FASLG,IFNG,IL10,SOD2	262 (16)
PTGDR2		g-protein coupled receptor	3.48e-05	CCL22,CCL5,CD40LG,IL2,ITGAM	311 (20)
ABCA4		transporter	3.48e-05	CCL4,CFB,CFP,CXCL10,IFNG	274 (17)
PELI1		enzyme	3.48e-05	CCL5,IFNG,IL12B,IL1B,TNF	268 (23)
CSK		kinase	3.48e-05	FGR,IL1B,IL2,ITGB2,TNF	245 (21)
CRKL		kinase	3.48e-05	CXCL10,FGL2,IL15,IL15RA,LTA
PDCD1LG2	0.771	enzyme	3.48e-05	CD40LG,IDO1,IFNG,IL10,IL2	298 (17)
mir-146		microrna	3.56e-05	CCL2,CXCL10,FOXP3,IL10,IL1B,IL2,RUNX1,SOCS1,TNF	290 (22)
LPL		enzyme	3.56e-05	CCL2,CSF1,GBP1,ICAM1,IL1B,MSR1,TGFB1,TNF,VCAM1	293 (21)
CRP		other	3.56e-05	CCL2,CCL5,IFNG,IL10,IL1RN,ITGAM,PSMB9,SELL,TNF	269 (18)
IL11		cytokine	4.07e-05	BCL2A1,ICAM1,IL10,IL15,IL18,IL1B,IRF1,TIMP1,TNFSF11,VCAM1	308 (19)
PIM1		kinase	4.07e-05	CTLA4,IFNG,IL10,IL12RB2,IL2,IL2RA,OSCAR,SOCS1,STAT4,TBX21	331 (20)
BCL2L11		other	4.42e-05	CCL5,IL10,IL1B,KLRG1,TGFB1,TNF	246 (13)
TRAIP		enzyme	4.42e-05	CXCL13,IFNG,IL10,IL1B,IL2,TNF	257 (21)
GAS6		growth factor	4.76e-05	CD68,IFNG,IL1B,MSR1,PTGES,SOCS1,TNF	335 (23)
OSMR		transmembrane receptor	4.76e-05	ADGRE1,BIRC3,CD4,ITGAX,SERPINA1,TIMP1,TNFSF11	162 (7)
LGALS1		other	4.8e-05	CD69,CTLA4,CXCL16,IFNG,IL10,IL1B,IL2,IL2RA,PDCD1,TNF	221 (21)
MET		kinase	4.91e-05	CD274,FGL2,HMOX1,IL15,IL15RA,IL18,IL1B,LTA,RUNX1,SLA,SOD2,TGFB1,TNFSF8,TRIM21	256 (18)
FASLG	0.706	cytokine	4.96e-05	CCL2,FASLG,IFNG,IL10,IL1B,STAT4,TGFB1,TNF	256 (18)
RNA polymerase II		complex	1.44e-07	B2M,CCL5,CD14,CD3E,CD4,CD80,CD83,CIITA,CSF1,CXCR4,CXCR5,GBP2,HAS2,HCST,HLA-DQA1,ICAM1,IL12B,IL1B,IL1RN,IL2RA,KCNAB2,OASL,PSMB9,SOD2,SPI1,TAP1,TAP2,TGFB1,TNF,TNFSF11	349 (15)
IL24	0.786	cytokine	5.22e-05	BATF2,FASLG,FOXP3,IFNG,IL10,IL12A,IL12B,IL24,IRF4	289 (15)
PROC		peptidase	5.22e-05	BCL2A1,CCL2,CXCL3,ICAM1,IL12B,IL1B,TLR2,TNF,VCAM1	266 (19)
F3		transmembrane receptor	5.44e-05	CARD9,CCL2,HAMP,ICAM1,IFNG,IL10,IL1B,ITGAM,MMP7,TNF,VCAM1	265 (21)
NR4A2		ligand-dependent nuclear receptor	5.58e-05	CCL20,CCR7,CD80,CD86,FOXP3,HMOX1,IL10,IL23R,IL2RA,LILRB4,TNF,ZBP1	283 (18)
ORMDL3		other	5.77e-05	ADAM8,CCL20,CD48,CXCL10,TGFB1	235 (9)
CCL21		cytokine	5.77e-05	CCL2,CXCL10,IFNG,IL2,TGFB1	274 (20)
NLRC4	0.658	other	5.77e-05	CD86,CXCL3,IL18,IL1B,NLRC4	270 (18)
TREX1		enzyme	5.77e-05	CXCL10,IFI16,IFI44,IFIT2,OASL	269 (17)
TIGIT	0.842	other	5.77e-05	FGL2,IFNG,IL10,IRF4,TBX21	370 (20)
IL16	0.91	cytokine	5.77e-05	CD4,FOXP3,IFNG,IL2RA,TGFB1	307 (23)
SKAP1	0.808	kinase	6.01e-05	IFNG,IL2,SKAP1	264 (20)
CCDC134		other	6.01e-05	IFNG,PRF1,TNF	98 (3)
CRTAM	0.809	other	6.01e-05	EOMES,IFNG,PRF1
SIRT4		enzyme	6.01e-05	ADGRE1,IL1B,TNF	204 (7)
MAGEA3/MAGEA6		other	6.01e-05	IFNG,IL2,TNF	240 (12)
Ap1 gamma		group	6.01e-05	CD28,CD8B,HLA-A
SLA	0.797	other	6.01e-05	CD3E,IL2,SLA	207 (15)
GNLY	0.631	other	6.01e-05	CCL2,CCL5,TNF	264 (14)
IKZF2		transcription regulator	6.01e-05	FOXP3,IFNG,IL2	259 (17)
CEACAM3	0.604	other	6.01e-05	IFNG,IL2,TNF	216 (7)
GJC1		ion channel	6.01e-05	IL1B,TGFB1,TNF	263 (11)
ADORA2B		g-protein coupled receptor	6.16e-05	CCL17,CD86,CXCL3,IL10,IL1B,TGFB1,TIMP1,TNF	251 (17)
ALOX15		enzyme	6.2e-05	HAMP,HMOX1,ICAM1,IL12B,IL1B,TNF,VCAM1	271 (21)
PTX3		other	6.2e-05	CCL2,CCL5,CCR2,CCR5,IL1B,TLR2,TNF	269 (17)
ADA	0.718	enzyme	6.2e-05	ADA,ADORA3,CCL17,CXCL3,TGFB1,TIMP1,TNF	315 (20)
RPS6KA5		kinase	6.25e-05	CCL20,CCR7,IL10,IL12A,IL12B,TNF	284 (20)
IL1RL1		transmembrane receptor	6.25e-05	CD28,CXCL10,CXCL3,IFNG,ITGAM,TNF	248 (19)
Pro-inflammatory Cytokine		group	6.26e-05	CR1L,CXCL13,HAMP,HMOX1,ICAM1,LGALS9,OLR1,TIMP1,TLR2,UBD,VCAM1	268 (16)
ZFPM1		transcription regulator	6.26e-05	ALOX5AP,FYB1,IFITM2,IFNG,IL12RB2,IL2RG,KLHL6,LAIR1,PTPN22,SLA,SPI1	120 (7)
miR-155-5p (miRNAs w/seed UAAUGCU)		mature microrna	6.36e-05	CASP1,CCL20,CCL4,CD209,CD69,CSF1R,CTLA4,CXCL3,FCER2,IFNG,IL12A,IL12B,IL1B,INPP5D,SLA,SOCS1,SPI1,TNF	281 (21)
IGF1		growth factor	6.45e-05	ADA,AGAP2,ASGR2,BCL2A1,BIRC3,C1QA,CCL4,CCL5,CD70,CSF1,CYBA,CYBB,ESR2,HMOX1,ICAM1,IFITM3,IL10,IL16,IL18,IL1B,IL3RA,INSL3,NCF2,NFE2,PDLIM2,PLAU,PLAUR,PSMB8,PSMB9,PTPRC,SLC5A5,TAP1,TAP2,TGFB1,TNF,VCAM1	246 (18)
TSC2		other	6.51e-05	CASP1,CD68,CEACAM4,CP,CRIP1,CXCL10,GPNMB,HMOX1,IFITM3,IFNG,RASSF4,SOD2,TMEM176A,TMEM176B,UCP2	350 (24)
LEPR		transmembrane receptor	6.9e-05	ADAM8,ADGRE1,CD5,CD68,FYB1,IDO1,IL18BP,IL1RN,IL24,ITGAM,LIF,MMP7,PSMB8,TGFB1,TIMP1,TNF,TNFRSF4,UCP2	320 (15)
FN1		enzyme	7.33e-05	BIRC3,CCL2,CCL4,CCL5,CD79A,CD83,CD8A,CORO1A,CXCL3,HLA-B,IFNG,IL1B,ITGAM,KIF21B,PLAU,PLAUR,TGFB1,TLR2,TNF,TNFAIP2,TNIP1	266 (19)
HRH3		g-protein coupled receptor	7.48e-05	CXCL10,CXCL3,CXCR3,IFNG	233 (10)
ARID5A		transcription regulator	7.48e-05	IFNG,IL10,TBX21,TNF	315 (23)
ADGRF5		g-protein coupled receptor	7.48e-05	CSF1,CXCL3,IL1RN,TNF	271 (16)
ANGPTL2		other	7.48e-05	IL12A,IL12B,IL1B,TNF	276 (15)
CTSE		peptidase	7.48e-05	CD80,CD86,IL18,IL1B	316 (18)
TBXA2R		g-protein coupled receptor	7.48e-05	ICAM1,IL2,TGFB1,VCAM1	340 (25)
SH3RF1		other	7.48e-05	EOMES,IFNG,TBX21,TNF	251 (24)
CLIC4		ion channel	7.48e-05	CCL5,IL12B,IL1B,TNF	288 (19)
LY86	0.81	other	7.48e-05	CD14,CD180,CD80,CD86	165 (9)
TAPBP		transporter	7.48e-05	HLA-A,HLA-B,HLA-E,TAP1
TSPO		transmembrane receptor	7.48e-05	ICAM1,SOD2,TNF,VCAM1	268 (17)
KLRB1	0.809	transmembrane receptor	7.48e-05	CCL4,CCL5,IFNG,TNF	267 (20)
BRD2		kinase	7.48e-05	CD300A,CR2,HMOX1,IL1B,IL7R,LY9,NFE2,STAT4,TNF	171 (10)
KLF3		transcription regulator	7.55e-05	ALDH3B1,BTLA,CD1D,CD69,CFP,CMPK2,CSF2RA,CTSC,DOK3,FCER2,GAPT,GFI1,GNGT2,GPR174,ITGB7,KLHL6,LILRB3,LY96,NOD1,PDLIM2,SCIMP,SELL,SP140,STAT4,SUSD3,TYROBP,VAV1,VPREB3
PGF		growth factor	7.59e-05	ALOX5AP,CASP1,CCL2,CCL20,CCL4,CXCR4,IL1B,TNF	289 (20)
IL17C		cytokine	7.99e-05	CCL20,HAVCR2,IFNG,IL1B,KLRD1,S100A9,TNF	265 (20)
THBS1		other	7.99e-05	CD69,FASLG,IL1B,PLAU,TGFB1,TIMP1,TNF	225 (17)
RIPK1		kinase	7.99e-05	CCL2,CCL5,CXCL10,HAMP,IL12B,IL1B,TNF	271 (20)
Akt		group	8.41e-05	BCL2A1,CCL2,CCR7,CD274,CP,CXCL10,CXCR3,CXCR4,FASLG,FOXP3,HMOX1,IFNG,IL10,IL12A,IL12B,IL1B,IL2RB,IL32,IL7R,PTAFR,SOD2,TLR2,TNF,TNFSF14,VCAM1	243 (14)
SOD1		enzyme	8.68e-05	B2M,C1QA,CASP1,CASP4,CD14,CP,CSF1R,FASLG,HMOX1,ICAM1,IFNG,IL10,IL1B,PSMB8,SOD2,STAT4,TGFB1,TNF,TNFSF11,VCAM1	275 (17)
TP73		transcription regulator	8.75e-05	ADA,B2M,C1R,CASP1,CASP4,CCL2,CD83,CLEC7A,CXCL10,CXCL3,DRAM1,GPNMB,HPSE,IL1B,IRF5,ITGAX,LYZ,NLRC4,PLAU,PTGES,RUNX1,SERPINA1,TAP1,TGFB1,TIMP1,TNFAIP2,TNFRSF1B,TREM2,TRIM22,VDR	268 (16)
CTSG		peptidase	9.07e-05	CCL2,FPR1,IL1B,MMP7,TNF	240 (16)
CD83	0.551	transmembrane receptor	9.07e-05	CD80,CD86,IFNG,IL10,IL2	293 (18)
KLF10		transcription regulator	9.07e-05	FOXP3,IL12B,ITGAD,TBX21,TGFB1	277 (18)
IL11RA		transmembrane receptor	9.07e-05	CCL17,CCL20,CCL4,CXCL3,TGFB1	220 (9)
FPR2	0.513	g-protein coupled receptor	9.07e-05	CCL2,CCR5,CSF1,IL10,IL12A	343 (17)
PDK4		kinase	9.07e-05	IL10,IL1B,IRF4,IRF8,TNF	310 (23)
TRIM21	0.567	enzyme	9.07e-05	CXCL10,IL12B,IL1B,IL2,TNF	212 (18)
CEACAM1		transporter	9.28e-05	CD80,CD86,CXCR4,ICAM1,IFNG,IL2,IL2RB,IL2RG	307 (23)
FLT3	0.794	kinase	9.28e-05	CEBPE,CYBA,CYBB,IFNG,IL10,IL12B,LYZ,TNF	233 (20)
LDLR		transporter	9.41e-05	CCR2,CD40LG,CD68,ICAM1,IFNG,IL10,IL12B,IL1B,IL2,MSR1,PSMB9,TNF,VCAM1	274 (15)
RPTOR		other	0.000102	CCR7,CCR9,CD86,CTLA4,ICOS,IL10,TNF	306 (26)
PSEN2		peptidase	0.000103	C1QA,C1QB,C3AR1,CD74,CDX1,CTSC,CTSS,CYTIP,HLA-E,KCNAB2,PSTPIP1,STAB1	131 (7)
AIRE		transcription regulator	0.000105	CCL17,CCL19,CCL22,CCL5,CXCL10,FOXP3,IFNG,S100A9,TLR8	334 (16)
CDKN2A		transcription regulator	5.13e-05	CCL19,CCL2,CCL22,CCL4,CCL5,CCR4,CCR6,CCR7,CCR8,CCR9,CD40LG,CDC25B,CXCL10,CXCL13,CXCR5,IFNG,IL15,IL1B,IL2RG,LTA,MS4A1,POU2AF1,PSMB9,TNF,TNFRSF1B,XCR1	297 (16)
BCOR		transcription regulator	0.000117	CD37,CD74,CIITA,IRF4,LSP1,MS4A1	244 (10)
ACKR1		g-protein coupled receptor	0.000117	CCL2,ICAM1,IFI16,TNFAIP2,UBD,VCAM1	292 (22)
HMGA2		enzyme	0.000117	BCL2A1,CXCR4,IGF2BP2,IL15,IL2,IL2RA	245 (13)
ADRB2		g-protein coupled receptor	0.000124	CD86,IFNG,IL10,IL12A,IL12B,IL2,POU2AF1,TNF,TNFSF11	268 (21)
mir-150		microrna	0.000128	CCR6,CD4,CXCR4,IFNG,IKZF1,IL2RA,SOCS1	216 (13)
KDR		kinase	0.000136	BTK,CTLA4,HAMP,HAVCR2,HMOX1,INPP5D,LAG3,PDCD1	180 (10)
PROCR		other	0.000136	CCL22,GBP2,GBP4,IRF8,LIF
COL2A1		other	0.000136	CXCR4,IFNG,IL1B,IL2,TNF	335 (21)
TAC4		other	0.000136	CD80,CD86,IFNG,IL1B,TNF	263 (20)
SPHK2		kinase	0.000136	CCL5,FGR,IFNG,STAT4,TNF	302 (25)
NFKBIZ		transcription regulator	0.000136	CCL17,IFNG,IL10,IL12B,TNF	300 (21)
CD1D	0.848	other	0.000136	CD1A,IFNG,IL10,IL12A,IL2	309 (20)
PCSK1		peptidase	0.000136	IFNG,IL10,IL1B,IL2,TNF	304 (20)
mir-15		microrna	0.000138	CCL2,CCL5,CD69,IFIT1,IFNG,IL1B,MX1,TIMP1,TNF,UCP2	298 (22)
BCL2L1		other	0.000138	ALOX5AP,CD19,CXCL3,IL1B,LTA,PTPRC,SPN,TIMP1,TNF,TNFSF8	237 (17)
CD247	0.906	transmembrane receptor	0.000138	CD3E,CYBA,FCGR2A,HAMP,IFNG,IL10,IL2,NFE2,TFEC,XAF1	261 (19)
PI3KŒ≥		group	0.000145	IFNG,IL10,IL1B,TNF	330 (16)
C8		complex	0.000145	CXCL3,ICAM1,IL1B,VCAM1	260 (18)
IL1RL2		transmembrane receptor	0.000145	CCL20,CD1A,CD83,CXCL10	114 (3)
FCGR3A/FCGR3B	0.736	transmembrane receptor	0.000145	FCGR3A/FCGR3B,IFNG,SELL,TNF	206 (15)
ABCC1		transporter	0.000145	CYBA,CYBB,NCF1,NCF2	121 (6)
LITAF		transcription regulator	0.000145	CCL5,IFNG,IL10,TNF	317 (19)
CD8A	0.797	other	0.000145	CD8B,IFNG,IL1B,TNF	288 (22)
CD244	0.786	transmembrane receptor	0.000145	CCL4,CCL5,IFNG,TNF	304 (21)
THBD		transmembrane receptor	0.000145	CXCL3,IL18,IL1B,TNF	281 (15)
DUSP16		phosphatase	0.000145	IFNG,IRF1,TBX21,VCAM1	359 (26)
PTGDR		g-protein coupled receptor	0.000145	IFNG,IL1B,IL2,TNF	285 (23)
IL18R1	0.666	transmembrane receptor	0.000145	IFNG,IL10,IL12A,TNF	279 (19)
C9		other	0.000145	CXCL3,ICAM1,IL1B,VCAM1	260 (16)
C7		other	0.000145	CXCL3,ICAM1,IL1B,VCAM1	260 (18)
H2AFB3 (includes others)		other	0.000145	BLK,DHRS9,GMFG,ICAM5,JAK3,SERPINB9,TNFRSF8,TNFRSF9,TRAF3IP3
TLR7/8		group	0.000163	BCL2A1,CCL2,IL10,MAP3K8,PLAUR,RGS1,TNF,VDR	338 (21)
MAP3K1		kinase	0.00017	BIRC3,FASLG,HMOX1,IL2,PLAU,PLAUR,TGFB1,TIMP1,TNF	183 (15)
NR4A1		ligand-dependent nuclear receptor	0.000173	CCL5,CSF1,CST7,FASLG,FOXP3,HMOX1,ICAM1,IL10,IL12B,IL16,IL2RA,INSL3,MMP7,PDCD1,TNF,TNFRSF9,UCP2,VCAM1	242 (15)
RAC1		enzyme	0.000176	CD86,CIITA,HMOX1,ICAM1,IFNG,IL10,IL1B,IL2,PLAUR,SLC5A5,SOD2,TGFB1,VCAM1	229 (18)
CTNNB1		transcription regulator	0.000185	ACAP1,CD4,CDX1,CRIP1,DOK1,EOMES,ESR2,FASLG,FCER1G,FCRL5,FGD2,GPA33,HHEX,IDO1,IFIT1,IFITM1,IFNG,IL10,IL1B,IL2,IL2RA,IRF4,IRF8,ITGAL,ITGB2,ITGB7,JCHAIN,LCK,LIMD2,LSP1,MMP7,MPEG1,PLAU,PLAUR,RASSF4,RASSF5,SERPINA1,SLC17A9,SPI1,SYK,TCF7,TCL1A,TGFB1,TIMP1,TNFSF11,TRAF1,VAV1,VCAM1,XAF1	211 (16)
RXRB		ligand-dependent nuclear receptor	0.000195	CCL17,CCL20,CCL22,CXCL10,IFNG,IL10,LYZ,TNF	287 (18)
LIF	0.546	cytokine	0.000196	BATF,CSF1R,CXCL10,FOXP3,HPSE,IFI16,IFNG,IL1B,IL2RA,IL34,IRF1,KLRB1,NMI,SOCS1,SOD2,TIMP1,TMEM176A,TMEM176B,TNF,TNFSF11	282 (22)
ZEB2		transcription regulator	0.000113	CD7,CXCR5,GZMA,IL2,IL7R,INPP5D,KLRG1,SELL	284 (23)
PRKCB		kinase	0.000197	CD80,CD83,CD86,ICAM1,IL10,IL2,RELB,SOD2,TGFB1	262 (18)
DCN		other	0.000197	CXCL10,HLA-DQA1,HLA-DQB1,ICAM1,IFNG,IL1B,TGFB1,TNF,VCAM1	306 (21)
SLAMF1	0.891	transmembrane receptor	0.000198	IFNG,IL12RB2,SH2D1A,TBX21,TNF	283 (20)
PURA		transcription regulator	0.000198	ITGAD,ITGAL,ITGAM,ITGAX,SPN	223 (7)
SMC3		other	0.000198	HLA-DQA1,HLA-DQB1,HLA-DRA,HLA-DRB1,PIM2	69 (7)
IL2RB	0.847	transmembrane receptor	0.000198	CCL2,CD244,HAVCR2,IL10,IL2RA	309 (20)
CXCR2		g-protein coupled receptor	0.000198	CCL22,CXCL10,IL10,IL12A,ITGAL	273 (13)
CNR2	0.644	g-protein coupled receptor	0.000198	CCL2,IFNG,IL1B,ITGAL,TNF	294 (23)
EDNRA		transmembrane receptor	0.000198	ICAM1,ITGAM,SELL,TGFB1,TIMP1	233 (18)
GJA1		transporter	0.000198	CCL2,CD69,ICAM1,IL10,IL1B,IL2RA,TNF	263 (20)
GNA15		enzyme	0.000201	CASP4,CCL20,CD69,CP,FXYD5,GBP2,HLA-E,HMOX1,IL10,OLR1,SOD2,TIMP1	284 (16)
Ciap		group	0.000203	CCL4,CCL5,IL10,IL12B,IL1B,TNF	272 (17)
CDC73		other	0.000203	CXCL9,GBP1,IRF1,PTGES,RUNX1,SOCS1	229 (10)
BAK1		other	0.000203	CCL5,CXCL10,HLA-A,IFITM2,IL15,TNF	237 (18)
PSEN1		peptidase	0.000204	ARL11,C1QA,C1QB,C1QC,C1R,C3AR1,CCL4,CCL5,CCR5,CD74,CDX1,CTSC,CTSS,CYTIP,FASLG,HLA-E,IFNG,IL10,IL1B,IRF4,IRF5,KCNAB2,MSR1,PSTPIP1,SELPLG,SOCS1,STAB1,TGFB1,TNF	304 (17)
FOXO4		transcription regulator	0.000224	C1QA,CH25H,FASLG,ITGAM,ITGB2,LCP2,PLA2G2D,PTPRC,SELL,SOD2,TGFB1,VCAM1	310 (21)
KRAS		enzyme	0.000227	B2M,BIRC3,CASP1,CD274,CD74,CLEC10A,CXCL10,FASLG,FOXP3,GZMK,HAMP,HLA-DRB1,HMOX1,IDO1,IFIT1,IFITM1,IFITM2,IFITM3,IFNG,IGF2BP2,IL1B,IL24,IRF1,LIF,MICB,MMP7,MX1,MX2,SEMA7A,SIRPA,SP100,TAP1,TBX21,TNF,TNFAIP2,UPP1	323 (14)
Collagen(s)		complex	0.000231	C3AR1,C5AR1,CD68,CR1L,CR2,GZMA,ITGAM,PRF1
Il12 receptor		complex	0.000233	IFNG,TBX21,TNF	324 (25)
LY75	0.799	transmembrane receptor	0.000233	CD80,CD86,FCER2	180 (10)
SLAMF7	0.883	other	0.000233	FLT3LG,LTA,TNF
B3GNT2		enzyme	0.000233	CD14,IL1B,TNF	245 (10)
LRRC32		other	0.000233	FOXP3,IFNG,TGFB1	250 (16)
NXF1		other	0.000233	ICAM3,ITGAL,SELL
TAP1	0.558	transporter	0.000233	CD1D,HLA-A,PSMB9
IL20RB		other	0.000233	IFNG,IL10,IL2	297 (19)
UFD1		peptidase	0.000233	CCL2,CCL5,TNFSF13B	252 (16)
SLA2	0.802	other	0.000233	CD3E,CD69,IL2	257 (20)
ORM1		other	0.000233	HAMP,IL1RN,TNF	226 (7)
TPP2		peptidase	0.000233	IFNG,PRF1,TBX21	117 (7)
TAF12		transcription regulator	0.000233	HLA-DRA,IRF1,JCHAIN	4 (2)
NPLOC4		other	0.000233	CCL2,CCL5,TNFSF13B	252 (16)
CD163	0.663	transmembrane receptor	0.000233	HMOX1,IL1B,TNF	302 (19)
SERPINB7		other	0.000233	CCL2,ICAM1,TGFB1	241 (11)
IFIT2	0.644	other	0.000233	IL12B,IL1B,TNF	291 (18)
CRLF1		other	0.000233	CD69,ICAM1,IFNG	298 (18)
BATF3	0.645	transcription regulator	0.000233	IFNG,IL12B,IL2	247 (21)
CSNK1A1		kinase	0.000233	CXCR4,HAMP,IL2	251 (12)
CD226	0.857	other	0.000233	CD69,GZMB,IFNG	228 (18)
PAK2		kinase	0.000233	CD40LG,CD69,IL2	316 (24)
TXN2		enzyme	0.000233	CYBA,CYBB,NCF1	120 (6)
Mapk		group	0.000236	ADA,CCL2,CCR9,CYBB,GZMB,HMOX1,IFNG,IL1B,ITGB7,MMP7,PRF1,TNF,VCAM1	214 (17)
FOXO3		transcription regulator	0.000251	C1QA,CARD16,CASP4,CH25H,CXCL10,CXCR4,FASLG,FOXP3,IFNG,IL10,IL12A,IL2,ITGAM,ITGB2,LCP2,OPTN,PLA2G2D,PLAU,PTPRC,SELL,SOD2,TGFB1,TNF,TNFRSF1B,UCP2,VCAM1	302 (15)
MHC Class II (complex)		complex	0.000253	CD80,IFNG,IL2,TNF	309 (23)
CD80/CD86		group	0.000253	CTLA4,IDO1,IFNG,IL2	295 (14)
Ferritin		complex	0.000253	CCL5,HAMP,ICAM1,IL1B	298 (19)
CBLB		enzyme	0.000253	FLT3,FOXP3,IFNG,IL2	230 (24)
TRG		other	0.000253	FCER1G,HLA-DQB1,IFNG,IL1B	266 (12)
RFXAP		transcription regulator	0.000253	B2M,HLA-B,HLA-DQA1,HLA-DRA	73 (7)
IL4I1	0.772	enzyme	0.000253	CCL2,CD247,IFNG,IL2	302 (21)
ARF6		transporter	0.000253	CCL5,IL1B,IL2,TNF	269 (17)
CD48	0.923	other	0.000253	IFNG,IL2,SERPINB9,TNF	345 (27)
LAT2		other	0.000253	IL10,IL12B,IL2,TNF	284 (25)
KCNA3	0.726	ion channel	0.000253	CTLA4,IFNG,IL10,IL2RA	257 (14)
ANPEP		peptidase	0.000253	IL1RN,IL2,TGFB1,TNF	327 (20)
Ikb		group	0.000262	CCL2,CFB,CXCL3,HHEX,ICAM1,TNF	251 (16)
UCN		other	0.000262	CCL5,CXCL3,ICAM1,IFNG,IL1B,TNF	301 (19)
CCR1	0.79	g-protein coupled receptor	0.000262	CCL5,CCR1,CTSS,IFNG,ITGAM,TNF	287 (15)
APLN		other	0.000273	CD33,GFI1,IFNG,IL2,LYL1,NCF1,SPN,TAGLN2	256 (20)
Aldose Reductase		group	0.000279	ICAM1,IL1B,ITGAM,MSR1,TNF	277 (21)
S1PR2		g-protein coupled receptor	0.000279	CCL5,ICAM1,TGFB1,TIMP1,VCAM1	248 (21)
IL17D		cytokine	0.000279	CXCL10,CXCL13,FOXP3,MX1,TBX21	276 (18)
RETNLB		other	0.000301	CCL2,CCL5,CCR1,CCR2,CCR5,CD86,IL1B,TGFB1,TIMP1,TLR2	305 (15)
ITGB3		transmembrane receptor	0.000301	CD40LG,CSF1,HAS2,IL10,IL1B,PLAU,PLAUR,RUNX1,TGFB1,TIMP1	265 (20)
RBM5		other	0.000321	BIRC3,CASP10,CD69,ICAM1,IFITM3,IL32,TRAF1,UCP2	199 (7)
BAX		transporter	0.000321	CCL5,CTSS,CXCL10,HLA-A,IFITM2,IL15,TIMP1,TNF	299 (21)
CX3CL1		cytokine	0.000333	HMOX1,ICAM1,MSR1,TGFB1,TIMP1,TNF	207 (16)
LTF		peptidase	0.000333	CCL5,CD86,CXCL3,IL10,TNF,TNFSF11	235 (15)
SMAD5		transcription regulator	0.000333	CSF1,CSF2RA,HAMP,IL3RA,NFE2,RUNX1	205 (16)
MKL1		transcription regulator	0.000335	ARPC1B,CCL5,CEBPE,CXCR4,CYBA,FCN1,GFI1,HAMP,HLA-A,ICAM1,LILRB4,RUNX1,S100A9,WAS	159 (12)
Pka		complex	0.000345	CCR7,CCR8,CD14,CXCL10,HAS2,HMOX1,IFNG,IRF1,NCF1,POU2AF1,RUNX1,SPI1,TNF,TNFSF11,XAF1	229 (17)
CASP1	0.865	peptidase	0.000357	IFNG,IL18,IL1B,IL22RA2,MLKL,RIPK3,TNF	219 (14)
EBF1		transcription regulator	0.000364	CCL5,CD19,CD244,CD79A,CD79B,CXCL10,IGLL1/IGLL5,INPP5D,IRF1,KLRB1,PIK3CD,SOCS1,TLR2,TNFSF11	302 (17)
Pkc(s)		group	0.000366	BCL11B,CCL2,CCR2,CCR5,CD4,CXCR4,CYBB,HMOX1,IL10,IL12B,IL1B,IL2,MS4A1,MSR1,POU2F2,PTPRE,TGFB1,TNF,VCAM1,VDR	237 (19)
CFB	0.626	peptidase	0.000382	C3AR1,C5AR1,CR2,CXCL3,ITGAM	242 (16)
MAF		transcription regulator	0.000197	CXCR5,IFNG,IL10,IL12A,IL12B,IL12RB1,IL23R,IL2RA,VCAM1	316 (24)
TREM2	0.517	transmembrane receptor	0.000382	CCR7,CD86,IL1B,IRF8,TNF	286 (19)
HSP90B1		other	0.000398	CD86,IFNG,IL12B,IL18,IL1B,ITGAL,ITGB2,TLR2,TNF	244 (18)
RNASEH2B		enzyme	0.000408	CCL5,CXCL10,IFI44,IFIT3	155 (9)
LGALS8		other	0.000408	CCL2,CCL5,CXCL3,FASLG	273 (19)
ITGA4		transmembrane receptor	0.000408	IL1B,IL1RN,RAC2,TNF	239 (20)
NCF4	0.883	enzyme	0.000408	CCR1,IFNG,IL1B,TNF	241 (17)
PTGIR		g-protein coupled receptor	0.000408	CCL17,CCL22,IFNG,IL1B	292 (12)
ALK		kinase	0.000408	CD274,FOXP3,IL10,TNFRSF8	249 (22)
TNFSF4		cytokine	0.000382	CXCR5,IFNG,IL10,IL2,TNF	296 (22)
ENTPD1		enzyme	0.000408	CD86,CXCL3,IL12B,TNF	237 (15)
GATA1		transcription regulator	0.000412	ALOX5AP,ARHGAP4,CCL5,CCR1,CCR3,CYBB,FYB1,HHEX,HPSE,IKZF1,IL7R,ITGAX,LYL1,LYZ,MS4A1,NFE2,PIM2,PLEK,RNASE2,SPOCK2	232 (14)
AHI1		other	0.000419	HCK,IL1RN,IL4I1,LAPTM5,NKG7,SPIB
ARNT2		transcription regulator	0.000421	ADAM28,CCR1,CD86,CXCR5,CYBA,FCGR2A,GZMH,HLA-A,ICAM1,IFI16,MSC,NFATC2,NFE2,PTPN22,TCL1A,TNF,TNFRSF9,TYROBP	252 (18)
NPM1		transcription regulator	0.000429	CCL2,CCL4,CSF1,CXCL3,IFNG,SOD2,TNF	277 (16)
GNB2		enzyme	0.000429	CCL4,CD80,CD83,CXCL3,CYTIP,IL1B,PLAU	276 (16)
ADORA2A		g-protein coupled receptor	0.000429	CCL17,CD28,CSF1R,CXCL10,HMOX1,IFITM3,IFNG,IL10,IL12B,IL2,PDCD1,STK38,TGFB1,TNF	292 (19)
ADAM10		peptidase	0.00043	CCL4,CCR2,CD74,CSF1,CXCL16,GZMH,KLRB1,LCK,S100A9,TGFB1,XCL1	205 (9)
RET		kinase	0.000446	CCL2,CCL20,CSF1,CXCR4,IFNG,IL10,IL1B,MMP7,PLAU,PLAUR,S100A9,SELL,TNF	211 (17)
ANGPT2		growth factor	0.000478	ADA,C1R,CCL5,CD68,CFB,CYBA,HMOX1,ICAM1,IL1B,MMP7,NCF1,OLR1,PLAU,PTGES,SOD2,STK17A,TNFSF11,VCAM1	285 (17)
FHL2		transcription regulator	0.000507	ADGRE1,CLEC10A,CXCL10,FASLG,IFNG,IL10,IL12B,TNF	265 (20)
STAT		group	0.000511	CASP1,HAMP,IL2RA,IRF1,SOCS1,TIMP1,TNF	277 (23)
MAPK8IP1		other	0.000513	EOMES,IFNG,PLAU,TBX21,TNF	254 (17)
LTB	0.786	cytokine	0.000513	CCL19,CXCL13,IFNG,IL1B,SELL	204 (17)
EREG		growth factor	0.000513	CXCL3,HAS2,IL12B,IL18,TNF	337 (17)
CTSB		peptidase	0.000521	CXCL3,CYBB,IL10,IL1B,PLAUR,TNF	280 (19)
LTB4R		g-protein coupled receptor	0.000521	CLEC10A,CLEC7A,CXCL3,HAMP,IL10,TNF	294 (18)
NPPA		other	0.000521	HMOX1,IL10,IL12A,IL12B,IL1B,TNF	276 (23)
Cg		complex	0.000522	B2M,CCL2,CXCL10,CXCL3,CXCR4,ESR2,FASLG,FGL2,HAS2,HLA-A,HLA-DQA1,HPSE,ICAM1,IFIT3,IFNG,IL10,IL1B,LIF,PLAU,PLAUR,PNOC,RUNX1,SLC5A5,ST8SIA4,TIMP1,TNF,UPP1	251 (16)
AMPK		complex	0.00053	CCL2,CIITA,CXCL10,CYBB,FASLG,HAMP,HMOX1,IFNG,IL1RN,NCF1,TNF,UCP2,VCAM1	227 (15)
PDGF BB		complex	0.000533	CASP4,CCL2,CCL20,CCR4,CP,CSF1,CSF1R,FXYD5,GBP2,GPR183,HLA-E,HMOX1,IL1B,IL2,LIF,OLR1,PLAU,RGS1,SLC7A7,SOD2,SPI1,SYK,TGFB1,TIMP1,VCAM1	327 (19)
SIM1		transcription regulator	0.000542	ADAM28,CCR1,CD86,CXCR5,CYBA,FCGR2A,GZMH,HLA-A,ICAM1,IFI16,MSC,NFATC2,NFE2,PTPN22,TCL1A,TNF,TNFRSF9,TYROBP	275 (21)
p38 Sapk		group	0.000566	CD80,CD83,CD86	146 (7)
Erm		group	0.000566	ICAM1,IFNG,IL2	252 (24)
RUBCN		other	0.000566	CCL4,IL10,IL1B	302 (15)
G6PC3		phosphatase	0.000566	CYBA,CYBB,NCF1	120 (6)
TAF9		transcription regulator	0.000566	HAMP,HLA-DRA,IRF1	4 (2)
TRIM27		transcription regulator	0.000566	HAMP,IFNG,TNF	250 (25)
MAP4K1	0.883	kinase	0.000566	BIRC3,FASLG,IL2	198 (15)
STX11	0.772	transporter	0.000566	IFNG,IL1B,TNF	286 (15)
FGR	0.786	kinase	0.000566	FGR,IL32,TNF	220 (12)
CD6	0.888	transmembrane receptor	0.000566	FOXP3,IFNG,TNF	305 (18)
RIDA		enzyme	0.000566	IFNG,IL10,TNF	262 (10)
GRAP2	0.753	other	0.000566	CD69,IL2,IL2RA	179 (19)
RHOH	0.527	enzyme	0.000566	IFNG,IL3RA,ITGB2	150 (7)
PILRB		other	0.000566	IFNG,IL1B,TNF	275 (11)
ELMO1		other	0.000566	DOCK2,IL10,TGFB1	129 (7)
MMP13		peptidase	0.000566	CCL4,TGFB1,TNF	303 (22)
KIDINS220		transcription regulator	0.000566	CD69,IFNG,IL2	234 (25)
CD59		other	0.000566	CD69,IL2,IL2RA	285 (25)
ADAM8	0.665	peptidase	0.000566	CCL5,CXCL10,TNF	252 (12)
RFXANK		transcription regulator	0.000566	HLA-A,HLA-B,HLA-DRA	173 (9)
RAF1		kinase	0.000567	CCL19,CD37,CD74,CXCL3,CXCR5,IL10,IL12A,IL12B,IL1B,IL2,ITGAM,LIF,PLAU,PLAUR,RGS1,SH2D1A,TIMP1,TNF,TRAF1	264 (19)
TSC1		other	0.000606	CASP1,FOXP3,HMOX1,IFNG,IL12B,PDCD1,TNF	293 (22)
GNB1		enzyme	0.000606	CCL4,CD80,CD83,CXCL3,CYTIP,IL1B,PLAU	264 (17)
TCF7	0.562	transcription regulator	0.000606	BCL11B,CD3G,CD4,IL2,LCK,SPI1,TCF7	326 (25)
BTLA	0.743	other	0.000621	IL12A,IL12B,IL2,TNF	241 (11)
TNFAIP8L2	0.834	other	0.000621	IL10,IL12B,IL1B,TNF	280 (22)
MALT1		peptidase	0.000621	IL10,IL2,IL2RA,TNF	286 (20)
PIK3R2		kinase	0.000621	CXCL10,IFNG,IL2,PLAU	271 (21)
RPS6KA4		kinase	0.000621	IL10,IL12A,IL12B,TNF	283 (24)
NBEAL2		other	0.000621	CCL4,CXCL10,CXCL16,CXCL3	190 (7)
PLA2G2E		enzyme	0.000621	ADAM8,CCL5,IL1B,S100A9	275 (16)
NDFIP1		other	0.000621	IL1B,IL2,IL2RA,TNF	278 (22)
DUSP14		phosphatase	0.000621	IFNG,IL12A,IL18,IL2	303 (21)
POU2F1		transcription regulator	0.000627	CD79A,CD79B,CR2,CSF1R,CXCR5,GBP2,HK3,HLA-DRA,ICAM1,IL2,OLR1,PTGES,VCAM1	241 (16)
GDF15		growth factor	0.000673	CCR2,HAMP,PLAU,PLAUR,TNF	309 (21)
PYCARD		transcription regulator	0.000673	IFNG,IL18,IL1B,IL22RA2,TNF	248 (18)
NTN1		other	0.000673	CCL22,IFNG,IL10,IL2,TNF	272 (21)
SUV39H1		enzyme	0.000673	CSF1R,CYTH4,FOXP3,IL2,NFE2	305 (23)
POMC		other	0.000709	CXCR4,GZMB,HMOX1,ICAM1,IFNG,IL10,IL18,PRF1,SOD2,TNF,VCAM1	291 (18)
STK40		kinase	0.000714	C1QA,C1QB,CCL2,CCL4,CCR5,HLA-DQA1,IL1B	277 (19)
MEOX2		transcription regulator	0.000714	CCL2,CCL20,CD69,CXCL3,ICAM1,TRAF1,VCAM1	284 (19)
SRC (family)		group	0.000771	CCL2,FGR,ICAM1,IL10,IL12B,TGFB1,TNF,VCAM1	277 (24)
TGFB2		growth factor	0.000772	CD86,CIITA,HAS2,HMOX1,IFNG,NFATC2,PTAFR,RUNX1,SELL,TGFB1,TIMP1,VDR	312 (20)
EDN1		cytokine	0.000781	BCL2A1,CCL2,CCR7,CXCR4,CYBB,ICAM1,IL18,ITGAM,MMP7,MYO9B,NCF1,OLR1,PLAU,PLAUR,SELL,SOCS1,TIMP1,VCAM1	332 (18)
MAPK11		kinase	0.000782	HMOX1,IL12B,SLC5A5,TBX21,TIMP1,VDR	250 (19)
EIF2AK4		kinase	0.000782	CD247,IL10,IL12B,IL1B,SOD2,TNF	288 (20)
FGF1		growth factor	0.000799	ADGRE1,CD68,CR2,HAS2,HMOX1,ICAM1,IL1B,ITGAM,ITGAX,LTB,TGFB1,TNF,VCAM1	300 (20)
ALB		transporter	0.000836	CCL2,CCL5,CYBA,HPSE,IL1B,TGFB1,TNF	271 (20)
histone deacetylase		complex	0.000836	CD1D,CSF2RA,CXCR4,HPSE,IL24,PLAU,TNF	314 (24)
TRPV4		ion channel	0.000869	CCL5,CXCL10,TIMP1,TLR2,VCAM1	281 (15)
MTORC2		complex	0.000903	CCL2,FOXP3,IFIT2,IFNG	264 (22)
LILRB4	0.758	other	0.000903	CXCL10,IFNG,IL1B,TNF	199 (15)
PTPRE	0.745	phosphatase	0.000903	CXCL3,IL18,SLA,SLFN12L	203 (6)
OGG1		enzyme	0.000903	CCL20,IFNG,IL1B,TNF	290 (17)
ELN		other	0.000903	CD86,IL1B,NCF1,TNF	316 (20)
MAP2K1/2		group	0.000918	CCL4,CXCL3,FOXP3,HMOX1,IL10,IL1B,IL2,IL2RA,TGFB1,TNF	247 (17)
MKL2		transcription regulator	0.000918	CCL5,CEBPE,CXCR4,CYBA,FCN1,GFI1,HLA-A,LILRB4,RUNX1,S100A9	141 (9)
FOXL2		transcription regulator	0.000937	BCL2A1,CCL20,CH25H,CXCL3,ICAM1,IL12A,LIF,NFATC2,SOD2	263 (17)
Focal adhesion kinase		group	0.000946	FASLG,ICAM1,ICAM3,ITGB2,SELL,VCAM1	245 (20)
TANK		other	0.000946	CXCL3,IFIT1,IL12B,LTA,RARRES3,TNF	261 (17)
PPARD		ligand-dependent nuclear receptor	0.00104	C1QA,C1QB,C1QC,CD68,CLEC7A,ICAM1,IFI44L,IFNG,IL10,IL12A,IL12B,IL1B,IL2,MPEG1,RASGRP1,TBX21,TNF,UCP2	303 (24)
PTPN11		phosphatase	0.00105	CD14,CD68,CSF1,CSF1R,CSF3R,CYBB,IFNG,PLAUR,TNF	283 (22)
CERS5		transcription regulator	0.0011	CASP1,IL1B,TNF	154 (7)
CTSC	0.855	peptidase	0.0011	CXCL3,IL1B,TNF	255 (13)
KCNK2		ion channel	0.0011	CCL2,ICAM1,VCAM1	278 (15)
CLEC4D	0.517	other	0.0011	IL12B,IL1B,TNF	294 (21)
FLT4		transmembrane receptor	0.0011	IL1B,SOCS1,TNF	297 (19)
HDAC11		transcription regulator	0.0011	IL10,IL1B,TNF	290 (19)
RDH8		enzyme	0.0011	CCL4,CXCL10,IFNG	264 (14)
HLA-DQ		complex	0.0011	IL10,IL1B,TNF	317 (16)
CD27	0.837	transmembrane receptor	0.0011	CD70,CXCL10,IFNG	120 (7)
AP2M1		transporter	0.0011	BST2,CD4,CD74
MEFV	0.589	other	0.0011	CASP1,IL1B,LYZ	221 (11)
CD33	0.843	other	0.0011	IFNG,IL2,TNF	340 (27)
SLC16A1		transporter	0.0011	CYBB,IFNG,IL2	263 (13)
IL22RA2	0.606	transmembrane receptor	0.0011	HAMP,HLA-B,IFNG	223 (10)
OPRD1		g-protein coupled receptor	0.0011	GZMB,IFNG,PRF1	252 (15)
ISG15		other	0.0011	IFITM3,IFNG,MX1	211 (9)
SH2B3		other	0.0011	HMOX1,IL12RB1,VCAM1	259 (17)
HIVEP3		transcription regulator	0.0011	IL2,TNF,TNFSF11	312 (19)
CLEC4E		other	0.0011	CXCL3,IL10,TNF	278 (15)
CD79A	0.7	transmembrane receptor	0.0011	CD40LG,CD79A,IL2RA	168 (7)
CaMKII		complex	0.0011	BIRC3,HAS2,IL10,IL1B,IRF1	283 (16)
PTPN22	0.881	phosphatase	0.0011	IL10,IL1B,IL2,IRF4,TNF	296 (24)
SCGB1A1		cytokine	0.0011	FASLG,IFNG,ITGB2,S100A9,SELL	376 (19)
TFRC		transporter	0.00112	CD300A,HMOX1,ITGAM,ITGB2,LRRC25,LY75,MS4A6A,PLD4,RGS1,TREML2	212 (11)
TGFA		growth factor	0.00112	BIRC3,CASP1,CCL2,CCL20,CCL5,CXCL10,ICAM1,ITGAM,SERPINA1,TGFB1	285 (18)
ATF1		transcription regulator	0.00113	CD79A,CIITA,FUT7,HLA-B,HMOX1,IFNG,SOD2	258 (19)
PDPK1		kinase	0.00113	CCR7,CXCL10,IL1B,SELL,TNF,TNFSF11	294 (22)
VTN		other	0.00113	CXCL3,IL1B,ITGAM,PLAU,PLAUR,TNF	293 (22)
MTOR		kinase	0.00115	CASP1,CCL2,CCR7,CD274,CD86,CXCR4,EOMES,FOXP3,HAMP,IFI16,IFNG,IL10,IL12B,IL1B,IL2RB,IRF1,MEFV,PIM2,SELL,SERPINA1,SLC16A3,TBX21,TNF,VCAM1	309 (22)
TBP		transcription regulator	0.00117	BCL2A1,CD3E,CD80,FASLG,FOXP3,HLA-A,IL2,TNF,TNFSF11	270 (20)
FOSL1		transcription regulator	0.00117	CCL2,CCL4,HAMP,IL10,IL1B,IL2,PLAU,PLAUR,TNF	288 (20)
Vegf		group	0.00117	ALOX5AP,BCL2A1,CASP1,CDC25B,CXCL10,CXCR4,HMOX1,HPSE,HTR7,ICAM1,IFNG,IL12B,IL15RA,IL18,IL27RA,IL3RA,IRF1,LY75,MAP3K8,NPL,NRROS,PIM2,PLAU,PLAUR,SCML4,SLCO2B1,ST8SIA4,STK10,TGFB1,TIMP1,TNF,TNFRSF9,VCAM1,XCR1	256 (15)
Mek		group	0.00118	CSF1R,CXCL10,CXCL9,FOXP3,GBP2,HAS2,IFNG,IL10,IL12B,IL15,IL1B,IL2,IRF1,MS4A1,RUNX1,SLC5A5,STK17A,TNF,XAF1	302 (23)
F2R		g-protein coupled receptor	0.00123	CASP4,CCL2,CXCL3,HAMP,HMOX1,ICAM1,IL1B,PLAU,PLAUR,RGS18,VCAM1	288 (21)
PLA2G10		enzyme	0.00123	CCL2,CCR9,CD8A,FASLG,IL10,IL1B,NABP1,PTPRC,SLA2,TNF	253 (19)
CLEC10A	0.815	other	0.00126	IFNG,IL10,IL1B,TNF	292 (19)
COL1A1		other	0.00126	CCL2,CXCR4,ICAM1,VCAM1	269 (19)
FZD9		g-protein coupled receptor	0.00126	CCL5,CXCL10,IFI16,IFI44	242 (15)
SH2D1A	0.695	other	0.00126	CD40LG,ICOS,IFNG,IL2	270 (19)
mir-127		microrna	0.00126	CLEC10A,IL10,IL1B,TNF	282 (19)
TNFAIP2	0.769	other	0.00126	FGL2,IL15RA,IRF1,LTA
IL1RAP		transmembrane receptor	0.00126	CCL20,CXCL10,IL2,TNF	240 (16)
VCP		enzyme	0.00126	CCL2,CCL5,TNFSF13B,VCAM1	243 (17)
RNF128		enzyme	0.00126	CD247,IFNG,IL2,TNF	260 (20)
FOS		transcription regulator	0.00133	C3AR1,CCL2,CCL5,CD14,CD244,CD68,CXCL16,FASLG,FOLR2,HAMP,HAS2,HLA-B,HMOX1,ICAM1,IFNG,IL10,IL12B,IL2,MMP7,NCF2,PLAU,PLAUR,PTPRO,RUNX1,S100A3,S100A9,SERPINB9,SIRPA,STX11,TGFB1,TIMP1,TNF,TNFSF11,VCAM1,XAF1	274 (19)
CAMK4		kinase	0.00135	CD40LG,FASLG,FOXP3,IFNG,IL2,TNF	280 (21)
IL4R		transmembrane receptor	0.00135	CD14,CD209,FCER1G,FCER2,IL12RB2,IL1B	368 (22)
TNC		other	0.00135	CASP1,CCL2,CCL20,CD8A,IFNG,TNF	287 (21)
NADPH oxidase		complex	0.00138	CCL2,CYBB,HMOX1,NCF1,VCAM1	215 (17)
SEMA7A	0.792	transmembrane receptor	0.00138	CTSS,IL18,TGFB1,TIMP1,TNF	360 (20)
EGF		growth factor	0.00139	ADA,CASP1,CCL17,CCL20,CEBPE,CSF1R,CXCL13,CXCR3,CXCR4,ESR2,HAS2,HMOX1,ICAM1,IL10,IL1B,IL7R,IL9R,INSL3,ITGAM,NCF1,PLAU,PLAUR,PLSCR1,PTGES,RUNX1,S100A9,SERPINA1,SPI1,TGFB1,TIMP1,TNFRSF4,TNFRSF9,VCAM1,VDR	335 (22)
KCNE3		ion channel	0.00145	CCL17,CXCL13,IL23R,IRF4,JCHAIN,PLK3,STAT4,VSIG4
MAP2K7		kinase	0.00145	BIRC3,CCL5,CXCL10,IL2,LSP1,PLAU,TNF,VDR	175 (15)
C1QTNF12		other	0.00154	IL1B,TNF	172 (7)
PGLYRP3		transmembrane receptor	0.00154	HAMP,IFNG
POPDC2		other	0.00154	IL1B,TNF
ZFP90		transcription regulator	0.00154	IFNG,IL2	156 (7)
GPR4		g-protein coupled receptor	0.00154	ICAM1,VCAM1	185 (7)
ZFP91		transcription regulator	0.00154	CCL19,TNFSF13B
SMYD5		other	0.00154	CXCL10,TNF	197 (8)
SAMHD1	0.808	enzyme	0.00154	MX1,SAMHD1
ITGB7	0.799	transmembrane receptor	0.00154	IFNG,TNF	176 (9)
RPL13A		other	0.00154	CCL22,CXCL13
PDE4A		enzyme	0.00154	IFNG,TNF	265 (17)
GPR34		g-protein coupled receptor	0.00154	ITGAM,ITGB2	107 (7)
IFI30	0.576	enzyme	0.00154	CTSS,HLA-A
KIR2DS4 (includes others)		transmembrane receptor	0.00154	CD69,IFNG	222 (10)
FGB		other	0.00154	HAMP,ICAM1
SOS1		other	0.00154	PLAU,SELL	218 (12)
SLC7A11		transporter	0.00154	IL1B,TNF	156 (7)
STAG2		transcription regulator	0.00154	CD69,TNF	231 (11)
MOGAT1		enzyme	0.00154	CXCL10,TIMP1
ITGAE		other	0.00154	IFNG,TNF	185 (11)
CD8B	0.58	other	0.00154	IL1B,TNF	12 (3)
CFP	0.765	other	0.00154	HAMP,ITGAM
RPS6KA1		kinase	0.00154	HAMP,SEMA7A
DGKA		kinase	0.00154	CD69,IL2	276 (22)
ACP5		phosphatase	0.00154	IL1B,TNF	197 (7)
CLEC2D	0.612	transmembrane receptor	0.00154	CD83,CXCR4
Pdgf (complex)		complex	0.00158	CCL2,CXCL3,CYBA,FASLG,HMOX1,ICAM1,PLAU,PLAUR,TGFB1,TIMP1,VCAM1	211 (17)
mir-29		microrna	0.0016	CARD9,EOMES,FLT3,IDO1,IL12B,IL2RA,OLR1,TBX21,TCL1A
SRC		kinase	0.0016	CCL2,CXCL10,DOK1,FGR,GBP1,HAS2,ICAM1,IL2,PLAU,PLAUR,SIRPA,VCAM1	257 (18)
ZAP70	0.798	kinase	0.00163	CCR7,CD69,CYBA,IFNG,IL2,NFE2,TFEC,XAF1	187 (20)
LY96	0.773	transmembrane receptor	0.00172	CD86,CXCL3,IL12B,TNF	272 (20)
CAPN3		peptidase	0.00172	CCL5,HMOX1,NCF2,SOD2	232 (11)
ST14		peptidase	0.00172	ICAM1,IFNG,IL1B,TNF	257 (20)
PTPN1		phosphatase	0.00172	CD80,CXCL3,HHEX,IFNG,SOCS1,TNF,TNFRSF9	251 (15)
NR1H2		ligand-dependent nuclear receptor	0.00179	CCL4,CCL5,CXCL10,IFNG,IL1B,IL1RN,ITGAL,ITGAX,TNF,TNFRSF9	275 (21)
P glycoprotein		group	0.00187	CD3E,CD80,IFNG	242 (12)
CXCL6		cytokine	0.00187	HAMP,IL1B,TNF	216 (7)
Sphk		group	0.00187	CCL2,TNF,VCAM1	275 (18)
ANKRD42		transcription regulator	0.00187	CXCL3,IL1B,TNF	283 (14)
GPR84	0.709	g-protein coupled receptor	0.00187	IL12B,IL1B,TNF	305 (17)
OLFM4		other	0.00187	IL12A,IL1B,TNF	272 (17)
RAP1B		enzyme	0.00187	CCL4,CCL5,IFNG	302 (20)
DUSP10		phosphatase	0.00187	IFNG,IL2,TNF	213 (18)
CCL18		cytokine	0.00187	IFNG,TGFB1,TNF	216 (13)
SWAP70		other	0.00187	CD86,IRF4,ITGAM
P2RY4		g-protein coupled receptor	0.00187	ICAM1,TIMP1,VCAM1	211 (13)
CD3G	0.862	transmembrane receptor	0.00187	CD3E,HAMP,IL2	190 (12)
MARCO		transmembrane receptor	0.00187	CXCL3,IL1B,TNF	258 (12)
UBASH3A	0.85	enzyme	0.00187	IFNG,IL10,IL2	244 (20)
MRC1		transmembrane receptor	0.00187	CCL5,CXCL10,IFNG	276 (17)
AXL		kinase	0.00188	IFNG,IL10,IL12A,IL18,IL1B,TNF	274 (20)
IGFBP3		other	0.00188	CCL4,CCL5,ICAM1,IL1B,TNF,VCAM1	290 (22)
VHL		transcription regulator	0.00194	AIF1,CXCR4,EGLN3,HMOX1,IFITM3,IL1B,NFE2,RUNX1,SIGLEC8,SLC16A3,SOD2,TNF,TRAF1	280 (19)
YY1		transcription regulator	0.00194	BTLA,CCR5,CD22,CD3D,CIITA,CR2,CXCR4,CYBB,FCRL6,GBP1,HAMP,HAS2,HLA-DRA,HMOX1,IFNG,IGLL1/IGLL5,IL1B,JCHAIN,TNFRSF13C,TNFRSF4,VAV1	282 (21)
RARB		ligand-dependent nuclear receptor	0.00195	ARHGAP4,BCL2A1,CDX1,FOLR2,ICAM1,IFIT1,IFITM1,IL1B,STRA6,TGFB1	284 (23)
NCOR2		transcription regulator	0.00196	BIRC3,CD69,CD80,CEBPE,IL12B,IL1B,RELB	277 (17)
GPS2		transcription regulator	0.00196	CCL20,CR2,CXCL10,IL12B,SOCS1,VCAM1,WIPF1	261 (15)
TRPM2		ion channel	0.00209	CXCL3,IFNG,IL12B,SOD2,TNF	286 (18)
MAP3K3		kinase	0.00209	HAS2,IFNG,IL10,IL2,TGFB1	263 (19)
BGN		other	0.00209	CCL2,CXCL13,CXCL3,IL1B,TNF	250 (19)
MTA3		enzyme	0.00209	CD19,CD79B,CIITA,SYK,TGFB1	239 (12)
AREG		growth factor	0.00213	CCL20,CXCR4,FOXP3,GBP1,HAS2,IFIT2,IFIT3,PLAU,PTAFR,RUNX1	281 (18)
THRA		ligand-dependent nuclear receptor	0.00216	CCL17,CCL2,CDX1,CXCL10,CXCL3,HAMP,HMOX1,IRF1,MMP7,PTAFR,TGFB1,TNF	289 (25)
SMAD7		transcription regulator	0.00222	CCL2,CCL5,CXCL10,HAMP,HMOX1,ICAM1,IFNG,IL12B,IL1B,SLC5A5,TGFB1,TIMP1,TNF	247 (17)
DPH5		enzyme	0.00227	IFNG,IL1B,IRF1,TNF	266 (19)
TNFRSF21		transmembrane receptor	0.00227	CD28,CTLA4,IL10,IL2RA	300 (15)
UBD	0.696	other	0.00227	IL10,PSMB9,UBD,UCP2	187 (7)
EPHX2		enzyme	0.00227	CCL2,ICAM1,IL1B,VCAM1	279 (21)
TNK1		kinase	0.00227	IFI16,IFIT2,IL10,TLR8	289 (17)
CXCR3	0.826	g-protein coupled receptor	0.00227	CXCL10,HMOX1,IFNG,IL10	240 (20)
TNFRSF12A		transmembrane receptor	0.00227	CCL2,CCL5,CXCL10,MYBPC2	258 (16)
NRP1		transmembrane receptor	0.00227	CD86,HLA-DQB1,IL1B,TNF	314 (25)
GRN		growth factor	0.00227	ICAM1,IL10,IL12B,TNF	279 (20)
CBFA2T3		transcription regulator	0.00227	CCR9,CD4,ITGAM,PTPRC
PDE5A		enzyme	0.00227	CD247,FOXP3,IL1B,S100A9	134 (7)
HDAC1		transcription regulator	0.00231	CCL5,CCR8,CD1D,CD27,CD4,CSF1R,FOXP3,IL10,IL2,IL24,ITGAD,MYO1F,OSCAR,PLAU,RELB,S100A9,THEMIS,TNF,TNNI2,VDR	291 (24)
ITGA5		transmembrane receptor	0.00252	IL12A,IL12B,IL1B,PLAU,PLAUR,RAC2,TNF	275 (22)
HOXD10		transcription regulator	0.00253	CCL22,CLEC10A,DAPP1,FCRLA,ICAM1,RSAD2,TIMP1,TNFSF8
VAV1	0.858	transcription regulator	0.00253	CD69,IFNG,IL2,TNF,VAV1	216 (23)
BATF	0.673	transcription regulator	0.00253	CCR9,CTLA4,IL10,IL12RB1,IL2	347 (23)
MMP2		peptidase	0.00254	CSF2RB,ICAM5,IL1RN,IL2RG,SOCS1,TGFB1	287 (17)
USF1		transcription regulator	0.0026	B2M,CD2,CIITA,CR2,CTSS,HAMP,MS4A1,TGFB1,UCP2
ATF2		transcription regulator	0.00274	BCL2A1,CD79A,FASLG,IFNG,IL10,IL2,PLAU,SOD2,TNF,VCAM1	216 (16)
CRH		cytokine	0.00281	FASLG,IL10,IL18,IL1B,IL1RN,IL2RA,TNF,VDR	206 (16)
ATG7		enzyme	0.00284	CCL4,IFNG,IL10,IL1B,MSR1,TGFB1,TNF	280 (19)
PRKCE		kinase	0.00285	BIRC3,FASLG,FCGR1A,IL1B,IL2RA,IL2RB,IL2RG,TNF,VCAM1	220 (18)
REL/RELA/RELB		group	0.0029	IFNG,IL12B,IL2	328 (21)
RC3H2		enzyme	0.0029	CCR6,ICOS,IFNG	163 (9)
ARID3B		transcription regulator	0.0029	CASP10,TNF,TNFRSF1B
SASH3	0.942	other	0.0029	IFNG,IL10,TNF	313 (20)
B4GALT6		enzyme	0.0029	CCL2,CCL5,TLR2	284 (17)
NFKBID		transcription regulator	0.0029	IFNG,IL10,IL2	293 (21)
TOLLIP		other	0.0029	IL10,RELB,TNF	246 (18)
UNC5B		transmembrane receptor	0.0029	CCL22,IL10,TNF	243 (7)
PSMB9	0.744	peptidase	0.0029	HLA-A,RELB,TAP1	157 (7)
CD82		other	0.0029	IL10,IL2,TIMP1	302 (23)
PI3		other	0.0029	IFNG,IL12B,TNF	254 (16)
PRTN3		peptidase	0.0029	CCL2,IL18,TNF	303 (18)
RNF41		enzyme	0.0029	HAMP,IL1B,TNF	294 (25)
CD276		other	0.0029	IFNG,IL2,TNF	343 (22)
COCH		other	0.0029	IL18,IL1B,TNF	265 (10)
CRLF2		transmembrane receptor	0.0029	IL10,IL12A,IL12B	325 (24)
PPP2R1A		phosphatase	0.0029	FPR2,IFNG,IL2	204 (21)
MLANA		other	0.0029	IFNG,IL2,KLRD1	216 (7)
CCL7		cytokine	0.0029	ICAM1,IL10,VCAM1	288 (20)
VIPR2		g-protein coupled receptor	0.0029	FASLG,IFNG,IL2	285 (19)
DEK		transcription regulator	0.0029	BIRC3,CEBPE,CSF3R	35 (4)
PLCG2		enzyme	0.00293	BCL2A1,ICAM1,IFIT2,TNF	287 (16)
IGHE		other	0.00293	CCL22,CCL5,IL10,TNF	261 (20)
STIM1		ion channel	0.00293	HMOX1,IL10,NFATC2,TNF	266 (24)
TACR1		g-protein coupled receptor	0.00293	IFNG,IL10,IL1B,TNF	269 (20)
PRDX2		enzyme	0.00293	CCL2,FOXP3,HAMP,ICAM1	273 (20)
S100A4		other	0.00293	CCL19,CCL5,CXCL3,PLAU,TIMP1,VCAM1	254 (16)
HDAC3		transcription regulator	0.00298	BIRC3,CXCL10,FCER2,HMOX1,ICAM1,IL12B,LGALS9,RELB,TNF,TNNI2	229 (18)
mir-126		microrna	0.00303	FOXP3,MMP7,PTPRC,TAGLN2,VCAM1
FGFR2		kinase	0.00306	CTSC,DRAM1,GLIPR1,ICAM1,IL10,IL1B,IL2,LGALS2,MYO1F,PLAUR,TFEC,VCAM1	308 (24)
SREBF1		transcription regulator	0.00316	C5AR1,CCL17,CD14,CFI,CXCL10,GPNMB,HMOX1,IFI30,IL10,IL12A,IL1B,NCF2,PLEKHA4,SERPINA1,TGFB1,TNF,TNFRSF1B,TNNI2,UCP2	258 (19)
HMGA1		transcription regulator	0.00348	B2M,CD19,CD80,CTSC,HCK,IL15,IL2,IL2RA,ITGAL,LTA,MYO1F,PIM2,SYK	337 (19)
PLC		group	0.00371	CCL2,CD40LG,CXCL10,TNF	292 (18)
HCAR2		g-protein coupled receptor	0.00371	IL12B,IL1B,NMI,TNF	271 (16)
ADRB3		g-protein coupled receptor	0.00371	CCL2,IL1B,TNF,UCP2	267 (18)
PDLIM2	0.514	other	0.00377	CCL20,HLA-DOB,IFI44,IFIT3,IFNG,KYNU,PDLIM2,SPOCD1,STAT4,SUSD3
SP3		transcription regulator	0.00389	CCL20,CDC25B,FOXP3,HAS2,HPSE,IL10,IL12RB2,IL2RB,ITGAD,NCF2,PLAU,PLAUR,SOD2,TIMP1,TLR2,TNFRSF4,TNFSF14	264 (21)
CDK9		kinase	0.004	CCL5,CD80,CXCR4,CXCR5,HLA-DQA1,HLA-DRA,RUNX1	256 (11)
MAP2K1		kinase	0.00403	ASGR2,BCL2A1,BIRC3,CCL2,CCL4,CCL5,CD274,CXCL3,FASLG,IL2,PLAUR,RAP2B,SERPINA1,SIRPA,TNF	227 (18)
MYC		transcription regulator	0.00409	ARHGAP25,BCL2A1,CASP1,CASP10,CD19,CD274,CD48,CD69,CD86,CDC25B,CEBPE,CRIP1,CXCL10,EBI3,EOMES,FASLG,GBP2,GBP4,HAMP,HAS2,HLA-A,HLA-B,HLA-E,HMOX1,ICAM1,IFI16,IFIT1,IGLL1/IGLL5,IKZF1,IL10,IL12B,ITGAL,ITGAM,ITGAX,LRMP,LYZ,MAP4K1,MMP7,NMI,PLAU,PLAUR,PLSCR1,PSMB8,PTPRC,RARRES1,RSAD2,SERPINA1,SLC16A3,SOD2,SPN,TAGLN2,TESPA1,TGFB1,TIMP1,TNF,TNFRSF8,TNFSF11,VCAM1	277 (20)
RUNX1T1		transcription regulator	0.00423	CD69,CSF1R,SPI1	180 (15)
HTR7	0.689	g-protein coupled receptor	0.00423	IL1B,STAB1,TNF	257 (18)
VSIR		other	0.00423	CXCL10,IFNG,TNF	233 (16)
IL10RB		transmembrane receptor	0.00423	ICAM1,IL10,TNF	262 (18)
LAIR1	0.897	transmembrane receptor	0.00423	IFNG,MX1,TNF	349 (21)
TNFRSF17	0.63	transmembrane receptor	0.00423	CD80,CD86,ICAM1	249 (23)
AMBP		transporter	0.00423	CXCL3,IL1B,PLAU	281 (20)
ATG16L1		enzyme	0.00423	IL18,IL1B,SOD2	286 (19)
CD19	0.679	transmembrane receptor	0.00423	IFNG,IL10,TNF	194 (17)
MAP3K2		kinase	0.00423	IFNG,IL2,TNF	278 (22)
MAPKAP1		other	0.00423	FOXP3,IFI16,IFIT2	250 (11)
PTMA		other	0.00423	IDO1,IL1B,TNF	343 (22)
UBA7		enzyme	0.00423	IL10,IL12A,TNF	293 (18)
NEK6		kinase	0.00423	CXCL10,FGL2,RGS1
FTH1		enzyme	0.00423	CD86,IL10,PDCD1	267 (16)
LILRB1	0.901	transmembrane receptor	0.00423	IFNG,IL12B,TNF	284 (23)
TGFBR1		kinase	0.00439	CCR7,CD86,FOXP3,HAS2,HMOX1,IL12B,NFATC2,RUNX1,SLC5A5	285 (18)
MAP1LC3		group	0.00449	IL12B,TNF	250 (10)
lipoxygenase		group	0.00449	CCL2,IL10	198 (7)
DEFA1 (includes others)		other	0.00449	CASP1,CD4
BTN3A1	0.678	other	0.00449	IFNG,IL2
KDM4D		enzyme	0.00449	CCL22,IL12B
ATP6AP2		transporter	0.00449	CYBB,TGFB1	167 (7)
C1QTNF1		other	0.00449	IL1B,TNF
IL10R		group	0.00449	IL12RB1,IL23R
PRR7		other	0.00449	CD69,IL2	236 (18)
STAB1	0.776	transporter	0.00449	IL10,TNF
NFAM1	0.689	transmembrane receptor	0.00449	IL2,TNF	98 (7)
C1orf106		other	0.00449	IL10,IL1B
NAAA		enzyme	0.00449	IL1B,TNF	31 (4)
NCF2	0.822	enzyme	0.00449	SOD2,VCAM1	128 (7)
PMEL		enzyme	0.00449	IFNG,IL2
SIT1	0.862	other	0.00449	CD5,CD69	149 (7)
LYZ	0.73	enzyme	0.00449	IL1B,LYZ
TRD		other	0.00449	FCER1G,IFNG
CLCN3		ion channel	0.00449	TGFB1,VCAM1	159 (7)
STIM2		transporter	0.00449	IL10,NFATC2	86 (6)
CD7	0.816	other	0.00449	IFNG,TNF	235 (11)
miR-193a-5p (miRNAs w/seed GGGUCUU)		mature microrna	0.00449	IL10,IL2RG
miR-125b-1-3p (miRNAs w/seed CGGGUUA)		mature microrna	0.00449	IL1B,TNF
CD34		other	0.00449	IL10,TNF	187 (11)
IGHG1		peptidase	0.00449	IFNG,TNF	158 (10)
HADHA		enzyme	0.00449	IL1B,TNF	262 (18)
HSPB3		other	0.00449	CCL2,ICAM1	199 (9)
CARD8		other	0.00449	BCL2A1,IL1B
DOK2	0.889	other	0.00449	DOK2,TNF
TXLNA		cytokine	0.00449	CXCR6,LTA
TRIM8		other	0.00449	IFIT2,SOCS1	201 (12)
AZU1		peptidase	0.00449	IL1B,TNF	127 (7)
MLST8		other	0.00449	FOXP3,IFIT2	97 (3)
IFNGR2		transmembrane receptor	0.00449	IFNG,IRF1	236 (10)
GCNT1		enzyme	0.00449	IL2,SPN
NLRC3	0.727	other	0.00449	IL1B,TNF	51 (4)
TACR2		g-protein coupled receptor	0.00449	IFNG,IL2	221 (9)
IL22RA1		transmembrane receptor	0.00449	CCL20,SOD2
IL20RA		transmembrane receptor	0.00449	ICAM1,IL10	257 (16)
AHCY		enzyme	0.00449	ICAM1,VCAM1	208 (12)
PTPN3		phosphatase	0.00449	IL2,VDR	268 (16)
CD300LD		other	0.00449	CD300LF,TNF
MUC5AC		peptidase	0.00449	IFNG,MMP7
HERC5		enzyme	0.00449	CCL5,IFIT2	204 (9)
CYCS		transporter	0.00449	IFNG,IL2	182 (13)
NT5E		phosphatase	0.00463	IL1B,TGFB1,TIMP1,TNF	312 (20)
BIRC2		enzyme	0.00463	BIRC3,CCL2,CSF1,TNF	289 (19)
PDCD4		other	0.00463	IL1B,MAP4K1,PLAU,PLAUR	313 (22)
PTK2B		kinase	0.00463	IFNG,IL10,IL2,SOCS1	246 (21)
RXRA		ligand-dependent nuclear receptor	0.00491	CCL17,CCL20,CCL22,CCR9,CEBPE,CXCL10,CXCR5,HAS2,HCK,HMOX1,IFNG,IL10,IL12B,IL2,OLR1,STRA6,TCF7,TGFB1,TNF	264 (21)
ZMPSTE24		peptidase	0.00497	CCL22,CXCL3,ICAM1,SIRPA,SOCS1,TNF	288 (18)
EGR2		transcription regulator	0.00526	CSF1R,FASLG,FCER2,IFNG,IL10,IL1B,IL2,IL7R,LAG3,SOCS1,TBX21,TNFRSF8,TNFSF11	344 (21)
HDAC2		transcription regulator	0.00545	CD27,CD4,CYBB,FCER2,IL12B,ITGAD,MYO1F,PLAU,S100A9,THEMIS,TNF,TNNI2	343 (29)
SOD2	0.525	enzyme	0.00546	GZMK,HMOX1,ICOS,IL1B,MMP7,PTPRO,SOD2,TGFB1,TNF,UCP2	274 (19)
CUX1		transcription regulator	0.00548	CCL5,CEBPE,CXCL10,CYBB,HLA-B,ITGB2,LILRB3	260 (16)
SMAD2		transcription regulator	0.00559	FOXP3,GZMB,HAS2,HHEX,HMOX1,IFNG,IL2,INPP5D,S1PR4	280 (16)
HDAC6		transcription regulator	0.00561	IFNG,IL10,IL2,PLAU,TGFB1,TNF	221 (17)
Histone h3		group	0.00563	B2M,CCL2,CCR3,CD1D,CD69,CIITA,CSF1R,CXCL10,EOMES,FASLG,GFI1,HPSE,ICAM1,ICAM3,IFITM3,IFNG,IL10,IL1B,IL2RA,MX1,NCF1,PTGES,RSAD2,S100A9,SOD2,TBX21,TLR2,TNFSF11,UPP1	255 (15)
KDM6B		enzyme	0.00568	CCL5,IL12B,ITGAL,OASL	277 (18)
ITCH		enzyme	0.00568	FOXP3,IFNG,IL1B,TNF	240 (22)
MNT		transcription regulator	0.00568	FASLG,IFNG,IL2,TNF	259 (17)
MMP14		peptidase	0.00578	CCL5,IL10,IL12B,PIK3CD,STK38	272 (20)
PRKD1		kinase	0.00578	CD2,CD5,IL2RA,TNF,VCAM1	221 (18)
BECN1		other	0.00578	CCL5,IL12B,IL1B,SOD2,TNF	282 (21)
DHX58		enzyme	0.00586	CD4,IFNG,RARRES3	236 (15)
TRIM38		other	0.00586	IFIT2,IL1B,TNF	264 (20)
JMJD6		transmembrane receptor	0.00586	IL12A,IL12B,PIM2	264 (15)
ANG		enzyme	0.00586	CCL5,CXCL10,CXCL9	219 (11)
SEMA4D		transmembrane receptor	0.00586	CCL2,CD80,HLA-DQB1	247 (12)
WWP2		enzyme	0.00586	CCL5,IL2,TNF	293 (22)
IL17RB		transmembrane receptor	0.00586	CCL17,HAMP,TGFB1	216 (7)
LUM		other	0.00586	IL1B,TGFB1,TNF	264 (17)
HOXB5		transcription regulator	0.00586	HAMP,PLAU,PLAUR	314 (20)
IQGAP1		other	0.00586	CXCR4,IFNG,IL2	226 (19)
HBB		transporter	0.00586	ICAM1,TGFB1,VCAM1	288 (21)
CYBA	0.791	enzyme	0.00586	CYBB,SOD2,TNF	253 (14)
miR-199a-5p (and other miRNAs w/seed CCAGUGU)		mature microrna	0.00597	ALOX5AP,APOL1,CMPK2,MMP7,MX2,RSAD2,SAMD9L,ZBP1
NCOA2		transcription regulator	0.00597	CCL4,CCL5,CXCL10,IFIT2,IFNG,IL1B,OASL,TNF	274 (18)
PRNP		other	0.00597	ADAM8,CCL2,CCL5,IFNG,IL1B,IL2,PLAUR,TCF7	272 (21)
FLI1		transcription regulator	0.00606	CCL5,CSF1R,CXCL10,CXCR3,IL2RA,INPP5D,SRGN	182 (12)
EPO		cytokine	0.0064	APOBR,B2M,CCL19,CD52,CXCR4,FASLG,FPR1,HK3,HLA-DRB1,IL18,IL2,LAPTM5,NFE2,PDLIM2,PLCB2,PRKCQ,SAMSN1,SOCS1,TNF,UCP2	271 (20)
CR1L	0.61	other	0.00667	IFNG,IL10,IL1B,TGFB1,TNF	255 (19)
KEAP1		transcription regulator	0.00667	HMOX1,IL18,IL1B,OSCAR,VCAM1	313 (20)
TG		other	0.00667	IFNG,IL10,IL18,IL2,NFE2	333 (24)
SERPINF1		other	0.00668	BCL2A1,CYBA,CYBB,FASLG,IL10,SOD2,TGFB1	211 (14)
RUNX2		transcription regulator	0.00713	CCR2,CCR5,CIITA,GFI1,ITGAL,PLAU,RUNX1,SELPLG,TCF7,TIMP1,TNFSF11	241 (16)
GAB2		other	0.00766	CCL4,CD69,HAMP,IL2,TNF	299 (25)
KL		enzyme	0.00766	CYBB,MMP7,SOD2,TNF,VDR	304 (18)
PRKCZ		kinase	0.00766	CD1D,FASLG,HMOX1,IL2,VCAM1	220 (18)
PLAT		peptidase	0.00766	CXCL10,IFNG,IL1B,TGFB1,TNF	274 (18)
RAD21		transcription regulator	0.00766	HLA-DQA1,HLA-DQB1,HLA-DRA,HLA-DRB1,PIM2	165 (8)
Adaptor protein 2		complex	0.00783	CD28,HMOX1,IFNG	202 (12)
NLRX1		other	0.00783	IFNG,IL1B,TNF	258 (22)
UNC93B1		transporter	0.00783	IFNG,IL12B,TLR7	287 (17)
HSPB1		other	0.00783	IL10,IL1B,TNF	237 (15)
IL13RA2		transmembrane receptor	0.00783	LILRB3,TGFB1,VNN1	205 (7)
CST3		other	0.00783	HAMP,IL1B,IRF8
PPP3CB		phosphatase	0.00783	CYBB,KLRD1,RUNX1
PLTP		enzyme	0.00783	IL10,IL1B,TNF	228 (20)
HIST2H3C		other	0.00783	IL1B,PIK3R5,RUNX1	96 (7)
CXCL1		cytokine	0.00783	ICAM1,IL1B,TNF	289 (23)
RETN		other	0.00789	CCL2,CXCL3,HMOX1,ICAM1,TNF,VCAM1	273 (22)
CD36		transmembrane receptor	0.00789	CD86,IFNG,IL10,IL1B,SYK,TNF	270 (21)
Smad2/3		group	0.00806	EOMES,FOXP3,FUT7,RUNX1,RUNX3,SELPLG,TBX21	232 (23)
LEF1		transcription regulator	0.00806	CD1D,CDX1,CXCR4,HAS2,IL7R,LCK,MMP7
DDIT3		transcription regulator	0.00806	BHLHE22,CASP4,HMOX1,IFNG,ITGAM,RUNX3,SLC5A5	234 (18)
SMARCC1		transcription regulator	0.00825	CD79A,CD79B,IGLL1/IGLL5,IL7R	169 (10)
HOXA9		transcription regulator	0.00835	CCL2,CCR9,CYBB,FLT3,FPR2,GFI1,GPR183,IL7R,KCNA3,LY86,LYZ,PPP1R16B,PTPRC,SERPINB9	138 (7)
ADRB		group	0.00863	CASP4,CD68,CLEC4D,CXCL10,HMOX1,ICAM1,IFIT3,KLHL6,NOD1,OASL,RSAD2,TRAF1	220 (19)
Secretase gamma		complex	0.00874	BATF,CD83,CD86,IL10,IL2RA	271 (20)
HSD11B1		enzyme	0.00874	CCL2,IL12B,INPP5D,TNF,UCP2	271 (21)
ELANE		peptidase	0.00874	CD14,IL1B,MMP7,SERPINA1,TNF	273 (17)
chitinase		group	0.00874	CCL2,CCL5	233 (10)
Ho		group	0.00874	ICAM1,ITGAM
CACTIN		other	0.00874	CCL5,TNF	243 (12)
CCDC88B		enzyme	0.00874	IFNG,TNF	154 (7)
TNIP3	0.701	other	0.00874	IL12B,TNF	260 (17)
IRF2BP2		transcription regulator	0.00874	IL2,TNF
MCOLN2		ion channel	0.00874	CCL5,CXCL3	224 (8)
USP22		peptidase	0.00874	IL2,MVP
GPR68	0.736	g-protein coupled receptor	0.00874	CCR7,HAMP
Fc receptor		group	0.00874	IFNG,IL10	207 (17)
Tcrb-V3		group	0.00874	CD69,IL2RA	31 (5)
Nc2		complex	0.00874	HLA-A,IL2	136 (7)
SERPING1		other	0.00874	IL10,TNF	164 (8)
MAL		other	0.00874	IFNG,IL2	262 (19)
SMARCA5		transcription regulator	0.00874	HAMP,IL2	101 (7)
IFNGR		complex	0.00874	IRF1,TNF	259 (17)
MUC2		other	0.00874	IL1B,TNF	151 (7)
CPB2		peptidase	0.00874	IFNG,IL10	225 (12)
EGFL7		other	0.00874	ICAM1,VCAM1	213 (12)
FGA		other	0.00874	IL1B,TNF	235 (22)
SNX17		transporter	0.00874	CD69,ITGAL	67 (4)
EIF2AK1		kinase	0.00874	IL1B,TNF
CD151		other	0.00874	CD69,IL2	167 (11)
IK		cytokine	0.00874	CIITA,HLA-DRA
UMOD		other	0.00874	IL12B,TNF	240 (12)
HSPB6		other	0.00874	CCL2,ICAM1	245 (17)
PIP5K1C		kinase	0.00874	IFNG,IL2	252 (13)
A4GALT		enzyme	0.00874	IRF1,TNF	192 (7)
COPA		transporter	0.00874	IL12B,IL1B	210 (7)
CCL22	0.793	cytokine	0.00874	CXCL3,TNF	216 (12)
IGBP1		phosphatase	0.00874	CASP1,IRF1	221 (10)
SIGLEC1	0.704	other	0.00874	TGFB1,TNF	161 (7)
ITGAX	0.796	transmembrane receptor	0.00874	CCL4,IL1B	286 (22)
HLA-E	0.785	transmembrane receptor	0.00874	IFNG,TNF	147 (5)
CSTB		peptidase	0.00874	CASP4,IL1B	6 (3)
GZMB	0.681	peptidase	0.00874	CD274,KCNA3
CD300C	0.768	transmembrane receptor	0.00874	IL12B,TNF	210 (7)
CXCL9	0.588	cytokine	0.00874	IFNG,IL10	285 (21)
RHO		g-protein coupled receptor	0.00882	B2M,C1QA,CD74,CSF1R,CTSS,HCLS1,PDE6G
CREB1		transcription regulator	0.00886	BHLHE22,CCL4,CD3D,CD4,CD68,CD79A,CH25H,CIITA,CR2,CXCR4,EBI3,FGL2,FOXP3,FUT7,GPNMB,HAS2,HLA-A,HLA-DQB1,HLA-DRA,HMOX1,IFNG,IL1B,IL2,IL2RA,OTOF,PLXNC1,RELT,SEMA7A,SOD2,TAGLN2,TNF,TNFSF11,UPP1	274 (19)
PIN1		enzyme	0.00964	BCL2A1,BTK,IL1B,PDCD1,RUNX3,TGFB1,TIMP1	231 (19)
MEF2D		transcription regulator	0.00964	BLK,IKZF1,IL10,IL2,IRF4,SYK,TGFB1	250 (21)
TCF4		transcription regulator	0.00968	ADA,ARHGAP4,CD2,CDC25B,FASLG,FGD2,HCST,IFI16,OPTN,PLAC8,PLAU,SAMD9L,SELL,SLAMF7,ZBP1	193 (12)
Cbp/p300		group	0.00977	BCL2A1,IL1B,IRF1,TNF	291 (21)
JUN/JUNB/JUND		group	0.00977	HMOX1,ICOS,IL2,PTPRO	204 (16)
TRPS1		transcription regulator	0.00977	DPEP2,GPR141,RUNX1,VDR
IgG1		complex	0.00977	CD14,CD80,CD86,TNF	326 (20)
BTRC		enzyme	0.00977	BCL2A1,BST2,IL1B,TRAF1	203 (13)
FABP4		transporter	0.00977	IL12B,IL1B,MSR1,TNF	301 (21)
GADD45A		other	0.00977	CXCL3,IL1B,MMP7,PIK3CD	270 (17)
BTG2		transcription regulator	0.00977	CXCL3,HMOX1,IL1B,SOD2	275 (18)
WT1		transcription regulator	0.00984	BCL2A1,BTK,CCL2,CSF1,CSF1R,CXCL10,HAMP,IL10,IL1B,IL2RB,IRF8,ITGAM,PLAUR,TGFB1,TRIM21,TYROBP,VDR	330 (18)
SERPINE1		other	0.00992	IFNG,IL10,PLAU,PLAUR,TGFB1	312 (21)
PTGS1		enzyme	0.00992	GZMH,JCHAIN,PTGES,TNFRSF9,TNNI2
HSF1		transcription regulator	0.0101	B2M,BST2,FASLG,HMOX1,ICAM1,IL1B,IL7R,LIF,NFATC2,RARRES3,TNF,TNFSF11,VCAM1,XAF1
Il8r		group	0.0101	CR2,ITGAM,ITGAX
CLEC1B		transmembrane receptor	0.0101	IL10,LCP2,SYK
FCMR	0.854	other	0.0101	HAMP,IFNG,TNF
SLC4A1		transporter	0.0101	FCER1G,FCGR1A,FCGR2A
ALOX12		enzyme	0.0101	CXCL3,IFNG,IL12B
STAR		transporter	0.0101	CCL5,CD86,CLEC7A
TNFRSF25		transmembrane receptor	0.0101	CCL2,IFNG,TNF
CR2	0.54	transmembrane receptor	0.0101	CD19,CR2,IL1B
BTC		growth factor	0.0101	CCL20,HAS2,ITGAM
OPRM1		g-protein coupled receptor	0.0101	GZMB,IFNG,PRF1
CREM		transcription regulator	0.0101	ADORA3,CD247,CD86,CD8A,CD8B,CH25H,FASLG,FUT7,HLA-DRA,IFNG,IL2,TNF
MYB		transcription regulator	0.0102	BIRC3,CD4,CXCR4,GFI1,GPR18,IL18R1,IL7R,P2RY13,TFEC,TNFRSF13C,VAV1
SMARCA2		transcription regulator	0.0105	CIITA,CP,CXCL13,IFNG,ITGAM,TBX21,VDR
KLF4		transcription regulator	0.0107	ADGRE1,BCL11B,CD14,CSF1R,EOMES,GBP4,GPA33,IFITM3,IL10,ITGAD,ITGAM,PLAUR,SERPINA1,SOCS1,SOD2,TGFB1,TNFSF11
EGFR		kinase	0.0111	CASP4,CCL2,CCL5,CXCL10,CXCR4,ESR2,FOXP3,GBP1,GZMB,HAMP,HAS2,ICAM1,IFNG,IL1B,IRF1,PLAU,PLAUR,PRF1,PTGES,PTPRE,RUNX1,SEMA7A,TNF,TNFSF11,VDR
Gsk3		group	0.0113	ICAM1,IFNG,IL10,IL12B,IL1B,PDCD1,TBX21,TNF
RORA		ligand-dependent nuclear receptor	0.0121	CCL4,CCL5,CCR6,CH25H,CXCL10,IFNG,IL10,IL18,IL1B,IL23R,S100A9,TNF,UCP2
ESR1		ligand-dependent nuclear receptor	0.0123	ADA,BIRC3,CASP10,CCL2,CCL20,CCL4,CD69,CD83,CLEC7A,CP,CTSC,CTSS,CXCL3,ESR2,FAM102A,FLT3LG,FOXP3,HAMP,HLA-B,HLA-E,ICAM1,IFI44,IFI44L,IFITM1,IFITM2,IFITM3,IFNG,IL12A,IL1B,IL2,IL2RA,INSL3,IRF1,IRF4,IRF5,JAK3,KLRC4-KLRK1/KLRK1,LAPTM5,LCK,LTB,MAP3K8,MX1,MYO9B,NCF2,OLR1,PIM2,PLAU,PLAUR,PTPRH,RELB,RENBP,RGS19,RSAD2,RTP4,S100A9,SAMD9,SAMHD1,SELL,SERPINB9,SLC16A3,SP100,SP110,TGFB1,TNF,TNFAIP2,TNFSF11,TNIP1
GSK3B		kinase	0.0126	BCL2A1,BIRC3,CCL2,IFNG,IL10,IL12B,IL1B,PDCD1,TNF,TRAF1
BPIFA1		other	0.0128	CCL20,CXCL3,IL1B
LILRA2	0.68	other	0.0128	CD1B,IL10,TNF
mir-208		microrna	0.0128	IL18BP,IL24,TNNI2
FCER2	0.652	transmembrane receptor	0.0128	CCL4,IL2RA,TNF
PIAS4		transcription regulator	0.0128	IL12B,IL1B,IRF1
ILF3		transcription regulator	0.0128	HLA-DRA,IL2,PLAU
HNRNPD		transcription regulator	0.0128	CR2,IL10,TNF
SPINT2		other	0.0128	HAMP,PLAU,TGFB1
RGS1	0.708	other	0.0128	IL15,IL15RA,SLA
GAB1		kinase	0.0128	CCL5,CXCL10,IL1B
DEFB103A/DEFB103B		other	0.0128	CD80,CD86,IL18
Complement		complex	0.0128	CASP1,ITGAM,VCAM1
POR		enzyme	0.0133	BATF3,CD74,CIITA,GBP2,HLA-A,HLA-DMA,HLA-DQA1,HLA-DQB1,HLA-DRB5,HMOX1,TMEM176A,UBD,VNN1
SAFB2		other	0.0133	B2M,HLA-DPB1,HLA-E,PSMB9
COMMD1		transporter	0.0133	BIRC3,EGLN3,IFNG,LGALS2
CALR		transcription regulator	0.0141	CXCL3,ICAM1,IFNG,TGFB1,TNF
AGTR1		g-protein coupled receptor	0.0141	CP,CYBA,HMOX1,OLR1,TGFB1
KLK8		peptidase	0.0142	IFNG,IL10
SLC11A1		transporter	0.0142	HAMP,IFNG
CYP		group	0.0142	CD86,HMOX1
IFN alpha receptor		complex	0.0142	MICB,MX1
Beta Arrestin		group	0.0142	IFNG,IL2
BPI		transporter	0.0142	ICAM1,TNF
HSH2D		other	0.0142	IL2,IL2RA
HLA-DR		complex	0.0142	FASLG,IL1B
FEZF2		transcription regulator	0.0142	BCL11B,BHLHE22
SPIC		transcription regulator	0.0142	FCGR2B,IL2RA
CSF		group	0.0142	BCL2A1,IL2
PARG		enzyme	0.0142	IL1B,TNF
GUCY2C		kinase	0.0142	IFNG,TNF
Inflammasome (Nalp3, Asc, Casp1)		complex	0.0142	IL18,IL1B
HAMP	0.572	other	0.0142	HAMP,TNF
SLC40A1		transporter	0.0142	TGFB1,TNF
FGG		other	0.0142	IL1B,TNF
CADM1		other	0.0142	IFNG,IL2
MGLL		enzyme	0.0142	HAMP,TNF
SENP6		peptidase	0.0142	ICAM1,TNF
KIR2DL4		transmembrane receptor	0.0142	CD69,IFNG
ARL5B		enzyme	0.0142	CXCL10,TNF
RTKN		other	0.0142	BCL2A1,BIRC3
TNFAIP8		other	0.0142	CXCL3,IL1B
SMARCC2		transcription regulator	0.0142	IFNG,TBX21
RAP1A		enzyme	0.0142	MMP7,SLC5A5
NPY5R		g-protein coupled receptor	0.0142	HAMP,TNF
SSBP1		other	0.0142	HLA-DRA,TGFB1
IKZF4		transcription regulator	0.0142	IL2,IL2RA
RASA1		transporter	0.0142	HAMP,PLAU
BCL2A1	0.825	other	0.0142	BCL2A1,CD69
ADM		other	0.0143	ICAM1,IL1B,TGFB1,TNF,TNFSF11,VCAM1
KLF6		transcription regulator	0.0146	CCL2,IL12A,IL1B,PDCD1LG2,PLAU,TGFB1,TNF
PML		transcription regulator	0.0149	CEBPE,CIITA,HLA-DRA,HMOX1,IL1B,LYZ,PSMB8,PSMB9,TAP1,TAP2,UCP2
NAMPT		cytokine	0.0154	CCL20,CXCL10,TGFB1,TNF
RCAN1		transcription regulator	0.0154	ICAM1,IL2,TNF,VCAM1
SCD		enzyme	0.0157	CXCL10,CXCL3,IFNG,IL1B,TNF,UCP2
BSG		transporter	0.0157	IL18,IL2,IL2RA,TGFB1,TNF
UCP2	0.614	transporter	0.0158	IFNG,IL1B,TNF
MDK		growth factor	0.0158	CXCL3,GZMB,PTPRC
PRDX1		enzyme	0.0158	IFNG,IL12A,IL12B
FCER1A		transmembrane receptor	0.0158	IL2,SIRPA,TNF
NHLH2		transcription regulator	0.0158	ADGRE1,CD68,UCP2
SMPD1		enzyme	0.0158	CCL5,TGFB1,TNF
IL21R	0.817	transmembrane receptor	0.0158	CCR7,IFNG,IL10
ADAM15		peptidase	0.0158	CCL5,IFNG,TNF
NKX2-1		transcription regulator	0.016	BCL2A1,CD14,CD74,HCK,HLA-A,LCK,LSP1,LYZ,MREG,RAC2,SERPINB9,SLC5A5,TGFB1
PPARG		ligand-dependent nuclear receptor	0.0167	CCL17,CCL2,CCL22,CCL5,CCR7,CR2,CXCL3,CYBA,EGLN3,HMOX1,ICAM1,IFNG,IL10,IL12A,IL1B,IL2RA,NCF1,OLR1,PTGES,SERPINA1,SOCS1,TNF,UCP2,VCAM1,VDR,VNN1,WIPF1
HOXA10		transcription regulator	0.0167	ALOX5AP,CD1C,CSF3R,CYBB,DHRS9,FCER1G,GFI1,HLA-DQA1,HLA-DQB1,LYZ,MFNG,NCF2,TNFSF13B
mir-27		microrna	0.0171	IKZF1,IL10,IL1B,RUNX1,SIGLEC1,TNF
FGFR1		kinase	0.0171	EBI3,HAMP,HAS2,IL2,LIF,PLAU,PLAUR,POU2F2
RPS6KB1		kinase	0.0175	CXCL10,HAMP,IL10,IL12B,IL23R
GABPA		transcription regulator	0.0175	HMOX1,IL16,IL7R,ITGB2,SPI1
CRYAB		other	0.0177	HAMP,IFNG,IL12B,IL2
CD9		other	0.0177	CD69,HAMP,IL2,TNF
TAF4B		transcription regulator	0.0177	FASLG,IRF1,JCHAIN,TGFB1
NPC2		transporter	0.0177	IL18,PTGES,STAT4,TNF
FANCC		other	0.0183	HHEX,IFI44L,IL1B,MMP7,MX1,PTPRC,TNF
SHC1		other	0.0186	CCR7,CD69,ICAM1,IL2,ITGAM,SOD2
NR1H3		ligand-dependent nuclear receptor	0.0188	CCL17,CCL4,CCL5,CXCL10,IL1B,IL1RN,ITGAL,TNF,TNFRSF9
Nos		group	0.0192	HMOX1,OLR1,TIMP1
SIGIRR		transmembrane receptor	0.0192	IL10,IL1B,TNF
GRK2		kinase	0.0192	C5AR1,TNF,TNFSF11
GPNMB	0.624	enzyme	0.0192	IL12B,SPI1,TNF
BDKRB2		g-protein coupled receptor	0.0192	ICAM1,ITGAM,TGFB1
PRKAR2B		kinase	0.0192	BIRC3,CD40LG,IL2
IRAK2		kinase	0.0192	IL10,IL1B,TNF
ENPP2		enzyme	0.0192	HAMP,ITGAM,TNF
WWTR1		transcription regulator	0.0194	CXCL3,ICAM1,IL1B,ITGB2,VCAM1
SIRT3		enzyme	0.0194	IFNG,IL10,IL1B,SOD2,TNF
MYBL2		transcription regulator	0.0194	BIRC3,CDC25B,FASLG,IFNG,TFEC
N-cor		group	0.0195	CCL5,CCR1,CR2,CXCL10,OLR1,SOCS1,TNFSF11,WIPF1
mir-132		microrna	0.0201	CCL2,IFNG,STAT4,TNF
HOXA7		transcription regulator	0.0201	FLT3,IL7R,KCNA3,LY86
PTEN		phosphatase	0.0204	ALOX5AP,CCL5,CCR7,CD274,CXCL10,CXCL13,CXCR3,CXCR4,FASLG,HCLS1,HLA-DMA,IFI30,IFNG,IL10,IL12A,IL12B,IL1B,IL2,PLAU,PTPRC,RUNX1,SELL,TGFB1,TNF,TNFRSF9,VCAM1,VNN1
F Actin		complex	0.0207	CD86,CTSS
RNU1-1		other	0.0207	CXCL10,IDO1
TLR10	0.795	transmembrane receptor	0.0207	IL1B,TNF
AQP11		transporter	0.0207	TGFB1,TIMP1
LDL-cholesterol		complex	0.0207	CXCR4,ICAM1
Sfk		group	0.0207	ICAM1,IL1B
CASP6		peptidase	0.0207	HAMP,IL10
SMPD2		enzyme	0.0207	IL1B,TNF
MC3R		g-protein coupled receptor	0.0207	HMOX1,TNF
KCNIP2		other	0.0207	IFNG,IL2
CR1	0.717	transmembrane receptor	0.0207	IFNG,IL2
SERPINA4		other	0.0207	CCL2,VCAM1
miR-219a-5p (and other miRNAs w/seed GAUUGUC)		mature microrna	0.0207	CD14,TNFRSF1B
AATF		transcription regulator	0.0207	FASLG,TNF
PLCB3		enzyme	0.0207	HAMP,TNF
C6		other	0.0207	CXCL3,IL1B
DRD5		g-protein coupled receptor	0.0207	HMOX1,IFNG
ERRFI1		other	0.0207	IL1B,TNF
GRM5		g-protein coupled receptor	0.0207	SOD2,TNF
PIP5K1B		kinase	0.0207	IL1B,TNF
ATP6V0A2		transporter	0.0207	IL10,TGFB1
RASGRP4		other	0.0207	IL2,TNF
LILRB3	0.662	transmembrane receptor	0.0207	IL1B,TNF
C4A/C4B		peptidase	0.0207	CXCL10,TNF
FGF18		growth factor	0.0207	CSF1,TIMP1
PSMD4		other	0.0207	CD14,CD69
TNFRSF14		transmembrane receptor	0.0207	BTLA,TNF
HP		peptidase	0.0207	CD163,HMOX1
IGKC		other	0.0207	IL2RG,VDR
LGALS9B		other	0.0207	IFNG,TNF
PILRA	0.561	other	0.0207	IL1B,TNF
KAT5		transcription regulator	0.021	CXCR4,EOMES,IFNG,IL10,IL2,MNDA,PRR5L,RGS1,SOD2
EHF		transcription regulator	0.0221	CCL20,GPR68,HMOX1,IL1RN,PLAUR,S100A9,TIMP1,VNN1
NFAT5		transcription regulator	0.0227	BCL2A1,CYBB,IL2,TNF
ACTL6A		other	0.0227	FASLG,HMOX1,IFNG,TBX21
ARRB2	0.597	other	0.0227	CXCL3,IL10,IL1B,TNF
TAF6		transcription regulator	0.0227	BCL11B,HAMP,HLA-DRA,IRF1
HRH2		g-protein coupled receptor	0.023	IFNG,IL10,TNF
CBS/CBSL		enzyme	0.023	CCL2,CD69,IL2
PHLPP1		enzyme	0.023	CXCL3,IL15,IL18
TGIF1		transcription regulator	0.023	CXCL3,IL1B,STRA6
BMPER		other	0.023	HAMP,ICAM1,VCAM1
CD22	0.667	transmembrane receptor	0.023	CD5,CR2,IL10
BCR		kinase	0.023	CCL20,CD86,IL24
POU5F1		transcription regulator	0.0234	B3GNT7,BCL2A1,BIRC3,CASP1,CASP10,CASP5,CD27,CD70,CXCL10,EOMES,FASLG,GBP4,LTA,SERPINA1,SIRPA,TCL1A,TGFB1,TNF,TNFRSF9,TNFSF8
RARG		ligand-dependent nuclear receptor	0.0235	CDX1,FASLG,FOLR2,HAS2,STRA6
CTCF		transcription regulator	0.0241	HLA-DQA1,HLA-DQB1,HLA-DRB1,HLA-DRB5,IL12RB1,LYZ,TNF
CLOCK		transcription regulator	0.0242	CCR6,CD7,CD86,HAMP,HAS2,HLA-DQB1,ICAM1,IL18BP,MMP7,PTAFR,RAP2B
EOMES	0.635	transcription regulator	0.0248	BHLHE22,CXCR4,EOMES,FASLG,FOXP3,GZMA,IFNG,IL2RB,PRF1
Creb		group	0.0248	C3AR1,CASP1,CD14,CSF1R,CXCL10,FCER1G,HAS2,IFI16,IFNG,IL10,IL1B,IL2,ITGAM,KLRB1,OSBPL3,POU2AF1,TNF,TNFSF11,ZBP1
BRAF		kinase	0.0249	BIRC3,CCR2,CSF1,CSF1R,HAMP,IFNG,IL1B,SLC5A5
CTF1		cytokine	0.0256	IRF1,SOCS1,TIMP1,TNF
TERC		other	0.0256	CASP1,CCL5,S100A9,TGFB1
HNRNPK		transcription regulator	0.0256	IL2RG,LILRB4,SPN,UCP2
PIK3CD	0.88	kinase	0.0256	CCL4,IFNG,IL2,TNF
CXCR4	0.826	g-protein coupled receptor	0.0256	CCL2,CD69,CXCL10,CXCR4,IL24,IL2RA
NPC1		transporter	0.0258	CD68,ITGAX,KLRG1,STAT4,TNF
KAT2B		transcription regulator	0.0258	B2M,CD80,FOXP3,HLA-B,TNF
cyclooxygenase		group	0.0271	HMOX1,IL10,LIF
GLIS2		transcription regulator	0.0271	CXCL10,IFNG,TGFB1
TFEC	0.805	transcription regulator	0.0271	CSF3R,LGALS2,S100A9
FKBP4		enzyme	0.0271	IL15RA,LIF,TNF
CDK5R1		kinase	0.0271	CD14,IL1B,TNF
DHX9		enzyme	0.0271	IL18,TNF,XAF1
GABPB1		transcription regulator	0.0271	IL16,IL7R,ITGB2
MAP3K5		kinase	0.0271	CYBB,HMOX1,TGFB1
TEK		kinase	0.0271	IFNG,S100A9,TNF
PHB		transcription regulator	0.0271	IFNG,IL1B,TNF
ADCYAP1		other	0.0272	CCL4,CCL5,CD80,CD86,CXCL10,CXCL3,FASLG,IL10,IL12B,IRF1,ITGAM,MREG,NFATC2,TNF,UCP2
SMARCB1		transcription regulator	0.0272	ARHGAP4,CSF1,CXCR4,FCGR1A,FCGR2A,IFI16,IFITM1,IFNG,IL12B,IL15RA,MX1,TBX21
MTPN		transcription regulator	0.0275	BCL2A1,CP,IFNG,LTB,TGFB1,TNF,VCAM1
CDKN1B		kinase	0.0275	B2M,BTK,FLT3LG,IL2RA,ITGAM,NFATC2,PDCD1,RUNX1,S100A9
USF2		transcription regulator	0.0276	B2M,CD2,HAMP,HMOX1,TGFB1,UCP2
AKT2		kinase	0.0282	FOXP3,IFNG,SLC5A5,TIMP1,TNF
Ptk		group	0.0283	TGFB1,TNF
TH2 Cytokine		group	0.0283	CCR5,CD40LG
DLG1		kinase	0.0283	IFNG,TNF
ASCL2		transcription regulator	0.0283	CXCL10,CXCR4
PDE6B		enzyme	0.0283	HMOX1,RIPK3
SLC25A4		transporter	0.0283	BIRC3,SOD2
IL23R	0.512	transmembrane receptor	0.0283	IFNG,IL10
STC1		kinase	0.0283	CXCL3,UCP2
B4GALT1		enzyme	0.0283	CXCL3,TGFB1
CD2AP		other	0.0283	IL2,TGFB1
IL1R2		transmembrane receptor	0.0283	CCL20,TNF
CYP4F2		enzyme	0.0283	CYBB,NCF2
TPSD1		peptidase	0.0283	IFNG,IL10
GUCY2F		kinase	0.0283	GNGT2,PDE6G
FZD5		g-protein coupled receptor	0.0283	CD14,IFNG
ZNF423		transcription regulator	0.0283	CD79A,CD79B
APOBEC1		enzyme	0.0283	IFNG,IL12B
IL18RAP	0.732	transmembrane receptor	0.0283	IFNG,IL32
CCR4	0.789	g-protein coupled receptor	0.0283	CCL22,CXCL3
TRPA1		transporter	0.0283	CXCL3,IL1B
MS4A1	0.715	other	0.0283	CD69,CD86
RBCK1		transcription regulator	0.0283	ICAM1,VCAM1
LTC4S		enzyme	0.0283	IFNG,IL10
TNFRSF10B		transmembrane receptor	0.0283	IFNG,IL2
TGFBR2		kinase	0.0285	ALOX5AP,C5AR1,CASP1,CD14,ICAM1,IFNG,IL10,IL1B,KLRB1,TBX21,TGFB1,TIMP1,TNF
ABCB4		transporter	0.0286	CCL20,CXCL10,TGFB1,TIMP1
PTH1R		g-protein coupled receptor	0.0286	CDC25B,CSF1,CSF1R,TNFSF11
THRB		ligand-dependent nuclear receptor	0.0295	CASP1,CCL17,CCL2,CCR1,CCR6,CXCL10,CXCL3,CXCR4,LYZ,MMP7,PTAFR,TGFB1,TNF,TNFSF11
PPARA		ligand-dependent nuclear receptor	0.0301	C1QA,C1QB,C1R,CFI,CYBA,CYBB,HLA-DQA1,HLA-E,HMOX1,IFITM3,IFNG,IL10,IL12B,IL1B,IL1RN,IL2,NCF1,NCF2,S100A9,TBX21,TLR2,TNF,UCP2,VCAM1,VNN1
MED1		transcription regulator	0.0302	CD79A,CD79B,HAS2,IGLL1/IGLL5,IKZF1,IL2RB,IRF4,LIF,OLR1,TBX21,VDR
FOSL2		transcription regulator	0.0307	CCR4,FOLR2,HAMP,RELB,TIMP1
IL31		other	0.0316	CCL2,CD86,SOCS1
hemoglobin		complex	0.0316	CD163,HMOX1,IL2
NOD1	0.604	other	0.0316	CCL5,IL1B,TNF
TAF1		transcription regulator	0.0316	BCL2A1,HAMP,TNFSF11
VIM		other	0.0316	CCL2,PLAU,TGFB1
ADIPOR1		transmembrane receptor	0.0316	CLEC10A,IL10,SOD2
S1PR1		g-protein coupled receptor	0.0316	ICAM1,IFNG,TNF
RARRES2		transmembrane receptor	0.0316	CCL5,IL1B,TNF
caspase		group	0.0319	CD14,IL2RA,NCF1,TNF
FGF7		growth factor	0.0319	CSF1,HAS2,IRF1,LTA,PLAU,PTAFR
Hif1		complex	0.0319	CD83,CP,CXCR4,HMOX1,SLC16A3,TNFRSF9
INHBA		growth factor	0.0332	CCL17,CCL2,CCR2,CXCR4,EGLN3,FOLR2,IFNG,IL10,IL12A,IRF1,S100A9,SOCS1,TIMP1
Cdk		group	0.0353	CCL2,CCL5,CXCL10,UCP2
HLX		transcription regulator	0.0353	CTSS,ICAM1,IFNG,KYNU
JINK1/2		group	0.0365	FASLG,PTGES,TNF
MC4R		g-protein coupled receptor	0.0365	HAMP,IL10,TNF
mir-148		microrna	0.0365	IKZF1,RUNX3,SOCS1
EPOR		transmembrane receptor	0.0365	SOCS1,SPI1,TNF
NAB2		transcription regulator	0.0365	ALOX5AP,PLAU,TGFB1
MST1R		kinase	0.0365	CXCL3,IFNG,TNF
KLF13		transcription regulator	0.0365	CCL5,IL10,TNF
YBX1		transcription regulator	0.0366	CCL5,HLA-DQB1,HLA-DRA,MVP,TGFB1,ZAP70
HSP		group	0.0368	IFNG,TNF
ISGF3		complex	0.0368	IFIT2,RSAD2
TFCP2L1		transcription regulator	0.0368	B3GNT7,SIRPA
NEK7		kinase	0.0368	CXCL10,IL12A
ZC3HAV1		other	0.0368	CXCL10,TNF
SMAD1/5		group	0.0368	HAMP,PLAUR
AZI2		other	0.0368	IFNG,TNF
GPR132	0.933	g-protein coupled receptor	0.0368	ICAM1,IFNG
FANCA		other	0.0368	IL1B,TNF
HYOU1		other	0.0368	IL12B,TNF
GLRX		enzyme	0.0368	CXCL3,ICAM1
KHSRP		enzyme	0.0368	IL12B,IL1B
CCR7	0.844	g-protein coupled receptor	0.0368	CD80,CD86
NCK1		kinase	0.0368	CD69,IL2
CYSLTR1	0.546	g-protein coupled receptor	0.0368	HAMP,NFATC2
SELE		transmembrane receptor	0.0368	IL1B,TNF
LPA		other	0.0368	ICAM1,VCAM1
GHSR		g-protein coupled receptor	0.0368	IL1B,TNF
CD160		transmembrane receptor	0.0368	IFNG,TNF
PLP2		transporter	0.0368	CD33,ICAM1
CLTC		other	0.0368	CD74,HLA-A
CAMK2G		kinase	0.0368	BIRC3,CEBPE
LY9	0.893	other	0.0368	CD19,CR2
IL18BP	0.846	other	0.0368	IFNG,TNF
AQP4		transporter	0.0368	HK3,IL1B
CXCL16	0.56	cytokine	0.0368	IFNG,TNF
FBLN5		other	0.0368	SERPINA1,TGFB1
DBH		enzyme	0.0368	IFNG,UCP2
DIABLO		other	0.0368	BIRC3,PDCD1
RASGRP1	0.694	other	0.0368	CD69,TNF
PBX2		other	0.0368	CCL2,PLAU
GABP		complex	0.0368	HPSE,IL7R
CAV1		transmembrane receptor	0.0383	CD14,CSF1R,HMOX1,ICAM1,IDO1,IFNG,IL10,SLC5A5,TNF,VCAM1
AHR		ligand-dependent nuclear receptor	0.0387	ADGRE1,CCL5,CD14,CDC25B,CXCL10,EGLN3,FASLG,FOXP3,IDO1,IDO2,IFNG,IKZF3,IL10,IL1B,IL9R,IRF1,ITGAM,SOD2,TGFB1,TNF
TSH		complex	0.0391	CTSS,IL1RN,SLC5A5,SOCS1,SOD2,TNF
Cd64		group	0.0392	IL10
MRGPRX2		g-protein coupled receptor	0.0392	CCL4
GPSM3	0.925	other	0.0392	IL1B
C2CD5		other	0.0392	HAMP
GPR176		g-protein coupled receptor	0.0392	HAMP
IRAK1/4		group	0.0392	IL1B
CALHM6	0.821	other	0.0392	IFNG
ATP synthase		complex	0.0392	IFNG
HAS2-AS1		other	0.0392	HAS2
MSL3		transcription regulator	0.0392	HAMP
AACS		enzyme	0.0392	HAMP
USP20		peptidase	0.0392	VCAM1
PMM2		enzyme	0.0392	ICAM1
TOX2		transcription regulator	0.0392	TBX21
NPRL2		kinase	0.0392	HAMP
CYP2R1		enzyme	0.0392	VDR
UNC119		other	0.0392	IL2
TAS2R16		g-protein coupled receptor	0.0392	HAMP
NLRP2		other	0.0392	ICAM1
GPR63		g-protein coupled receptor	0.0392	HAMP
FAM49B		other	0.0392	IFNG
TIFA		other	0.0392	HAMP
LZTS2		other	0.0392	HAMP
FBXL17		other	0.0392	HMOX1
2018-03-03		other	0.0392	FCGR2B
TRIP4		transcription regulator	0.0392	HAMP
TTBK2		kinase	0.0392	HAMP
PELI3		enzyme	0.0392	IL1B
GOLM1		other	0.0392	IL12A
TSSK3		kinase	0.0392	IL10
WFDC1		other	0.0392	ICAM1
BRIP1		enzyme	0.0392	HMOX1
PIK3IP1		other	0.0392	IL2
VSIG4	0.715	other	0.0392	IL2
TEX14		kinase	0.0392	HAMP
CPNE4		other	0.0392	HAMP
NAV3		other	0.0392	IL2
GPR75		g-protein coupled receptor	0.0392	HAMP
SNORD21		other	0.0392	HLA-A
TBL3		peptidase	0.0392	HAMP
HDLBP		transporter	0.0392	CSF1R
TADA2B		peptidase	0.0392	CD19
LIME1		other	0.0392	IL2
KY		other	0.0392	IFNG
CPNE2		other	0.0392	HAMP
SCYL1		kinase	0.0392	HAMP
ADGRF1		g-protein coupled receptor	0.0392	HAMP
DAGLA		enzyme	0.0392	IL1B
ABCC5		transporter	0.0392	HAMP
LTN1		enzyme	0.0392	HAMP
NFKBIL1		transcription regulator	0.0392	TNF
GPR78		g-protein coupled receptor	0.0392	HAMP
MYADM		other	0.0392	ICAM1
PGLYRP4		transmembrane receptor	0.0392	IFNG
P2RY10	0.819	g-protein coupled receptor	0.0392	HAMP
OPN5		g-protein coupled receptor	0.0392	HAMP
CCDC22		other	0.0392	BIRC3
RAET1G		other	0.0392	KLRC4-KLRK1/KLRK1
CDH23		transporter	0.0392	HAMP
NLRP9		other	0.0392	IL18
GPR18	0.719	g-protein coupled receptor	0.0392	TNF
CSGALNACT1		enzyme	0.0392	IL10
NLRP6	0.575	g-protein coupled receptor	0.0392	IL22RA2
MAPK4		kinase	0.0392	HAMP
CD101	0.624	other	0.0392	IL2
WDR1		other	0.0392	IL18
SYT15		transporter	0.0392	HAMP
HOOK3		other	0.0392	MSR1
RASAL1		other	0.0392	HAMP
ZG16B		other	0.0392	CXCR4
CDH12		other	0.0392	HAMP
CHMP1A		peptidase	0.0392	HAMP
SORCS3		transporter	0.0392	HAMP
ADAP1		other	0.0392	HAMP
TCFL5		transcription regulator	0.0392	CD2
HLA-DRB5	0.681	transmembrane receptor	0.0392	IFNG
TAS2R14		g-protein coupled receptor	0.0392	HAMP
ADGRL3		g-protein coupled receptor	0.0392	HAMP
SHOC2		other	0.0392	HAMP
BTN2A2	0.691	other	0.0392	FOXP3
DEFB126		other	0.0392	HAMP
PSG3		other	0.0392	HAMP
GPR85		g-protein coupled receptor	0.0392	HAMP
CAMKV		kinase	0.0392	HAMP
ZSCAN26		transcription regulator	0.0392	HAMP
LILRA3		other	0.0392	TNF
FGD4		other	0.0392	HAMP
SYT11		transporter	0.0392	IL10
Caveolin		group	0.0392	TNF
CSNK1D		kinase	0.0392	HAMP
ZNF354A		transcription regulator	0.0392	HAMP
TRO		other	0.0392	HAMP
RASGRF2		other	0.0392	TNF
NTHL1		enzyme	0.0392	IL10
ARHGEF7		other	0.0392	IL2
INPP5A		phosphatase	0.0392	HAMP
CCL14		cytokine	0.0392	HAMP
SHB		other	0.0392	IL2
BTF3		transcription regulator	0.0392	HAMP
NOP2		other	0.0392	HAMP
DOK5		other	0.0392	HAMP
CDC42EP5		other	0.0392	HAMP
GNG11		enzyme	0.0392	HAMP
PSMB4		peptidase	0.0392	IGLL1/IGLL5
CXCR5	0.524	g-protein coupled receptor	0.0392	TNFSF11
PTPN7	0.92	phosphatase	0.0392	IL2
CD96	0.889	other	0.0392	IFNG
TNIP2		other	0.0392	MAP3K8
KRT1		other	0.0392	IL18
GLMN		other	0.0392	IL2
CFHR5		other	0.0392	HAMP
KLRC3		transmembrane receptor	0.0392	IL2RA
SLC52A1		transporter	0.0392	ICAM1
CCNB1		kinase	0.0392	FASLG
RAET1E		other	0.0392	KLRC4-KLRK1/KLRK1
C1QTNF6		other	0.0392	IL10
SNAP91		other	0.0392	BST2
PRPF4		other	0.0392	CCL5
PSMB7		peptidase	0.0392	IGLL1/IGLL5
UBE2K		transcription regulator	0.0392	UBD
ARIH2		enzyme	0.0392	GFI1
miR-513a-5p (miRNAs w/seed UCACAGG)		mature microrna	0.0392	CD274
mir-584		microrna	0.0392	PHACTR1
miR-532-5p (and other miRNAs w/seed AUGCCUU)		mature microrna	0.0392	RUNX3
mir-219		microrna	0.0392	ICOS
miR-1258 (miRNAs w/seed GUUAGGA)		mature microrna	0.0392	HPSE
mir-1258		microrna	0.0392	HPSE
mir-490		microrna	0.0392	FOXP3
miR-105-5p (and other miRNAs w/seed CAAAUGC)		mature microrna	0.0392	TLR2
MAOB		enzyme	0.0392	IL4I1
PSMD8		other	0.0392	IGLL1/IGLL5
SOS2		other	0.0392	SELL
CD3EAP		other	0.0392	IL2
MLK		group	0.0392	MMP7
COTL1		other	0.0392	HAMP
PABPC4		translation regulator	0.0392	IL2
AQUAPORIN		group	0.0392	IL1B
SYTL5		other	0.0392	HAMP
MED16		transcription regulator	0.0392	HAMP
SYTL1		enzyme	0.0392	HAMP
CHST1		enzyme	0.0392	HAMP
BUB1		kinase	0.0392	HAMP
CSRP1		other	0.0392	HAMP
KALRN		kinase	0.0392	HAMP
KLRC2		transmembrane receptor	0.0392	TYROBP
CARMIL2		other	0.0392	IFNG
ZNF141		other	0.0392	HAMP
ZNF274		transcription regulator	0.0392	HAMP
ORM2		other	0.0392	HAMP
ANXA13		other	0.0392	CD80
GRIK2		ion channel	0.0392	HAMP
DOK3	0.651	other	0.0392	NFATC2
GIPC2		other	0.0392	HAMP
MMD		kinase	0.0392	TNF
DPF2		other	0.0392	CXCL13
GALR1		g-protein coupled receptor	0.0392	HAMP
EPS15		other	0.0392	CD4
CUBN		transmembrane receptor	0.0392	NLRP3
IFIT1	0.568	other	0.0392	CXCL10
AKAP8		other	0.0392	TNF
STXBP2		transporter	0.0392	STX11
SH2D1B	0.574	other	0.0392	IFNG
KCNH2		ion channel	0.0392	HAMP
TONSL		transcription regulator	0.0392	CCL5
RASAL2		other	0.0392	HAMP
TSHB		other	0.0392	SLC5A5
P2RY12		g-protein coupled receptor	0.0392	HAMP
BANF1		other	0.0392	S100A9
KIF1B		transporter	0.0392	XAF1
PLA2G4B		enzyme	0.0392	HAMP
HLA-DPB1	0.863	transmembrane receptor	0.0392	IFNG
BMP2K		kinase	0.0392	HAMP
FCAR		transmembrane receptor	0.0392	IL12B
MAT2A		enzyme	0.0392	HMOX1
NMUR1		g-protein coupled receptor	0.0392	HAMP
GAD2		enzyme	0.0392	IFNG
PLEKHA1		other	0.0392	CD86
SYT3		transporter	0.0392	HAMP
MAP4K3		kinase	0.0392	HAMP
ZFP36L1		transcription regulator	0.0392	TNF
PTPN4		phosphatase	0.0392	IL2
MICA		other	0.0392	KLRC4-KLRK1/KLRK1
RASA4		other	0.0392	HAMP
HNRNPA0		other	0.0392	TNF
ZNF132		transcription regulator	0.0392	HAMP
GNG4		enzyme	0.0392	HAMP
CD300LB	0.716	other	0.0392	IL2
GPR6		g-protein coupled receptor	0.0392	HAMP
ZNF184		other	0.0392	S100A9
PKHD1		other	0.0392	HAMP
RSL1D1		other	0.0392	PLAU
UBE2J1		enzyme	0.0392	TNF
DOCK5		other	0.0392	HAMP
JAGN1		other	0.0392	CSF3R
ATP1B3		transporter	0.0392	BST2
SLC7A8		transporter	0.0392	IFNG
PTPRH	0.512	phosphatase	0.0392	CD69
TPO		enzyme	0.0392	FOXP3
CNKSR1		other	0.0392	HAMP
NUCKS1		kinase	0.0392	HAMP
SUPT6H		transcription regulator	0.0392	HAMP
PLEKHA2		other	0.0392	CD86
LAG3	0.576	transmembrane receptor	0.0392	IL2
SYT10		transporter	0.0392	HAMP
MAST2		kinase	0.0392	IL12B
PIK3R4		kinase	0.0392	HAMP
CLNK		other	0.0392	IL2
NRDC		peptidase	0.0392	IL2
BCL2L14		other	0.0392	TNF
CDA		enzyme	0.0392	HAMP
APOC2		transporter	0.0392	TNF
ITIH4		other	0.0392	VDR
CD164		other	0.0392	CXCR4
S1PR5		g-protein coupled receptor	0.0392	HAMP
STXBP1		transporter	0.0392	STX11
F12		peptidase	0.0392	IL1B
CD300E	0.63	other	0.0392	TNF
C8A		other	0.0392	HAMP
MAPK6		kinase	0.0392	HAMP
THRIL		other	0.0392	TNF
TLK2		kinase	0.0392	HAMP
PRDX6		enzyme	0.0392	PLAU
TESK1		kinase	0.0392	HAMP
PDCD5		other	0.0392	FOXP3
HCST	0.769	transmembrane receptor	0.0392	KLRC4-KLRK1/KLRK1
BTN3A2	0.66	other	0.0392	IFNG
BMP8B		growth factor	0.0392	HAMP
IRS4		other	0.0392	HAMP
MARCKS		other	0.0392	TNF
NPY4R/NPY4R2		g-protein coupled receptor	0.0392	HAMP
CCL3L1		other	0.0392	CCR5
TNNT3		other	0.0392	HAMP
HLA-DPA1	0.825	transmembrane receptor	0.0392	IFNG
PKN3		kinase	0.0392	HAMP
HECW1		enzyme	0.0392	HAMP
PTPRCAP		other	0.0392	PTPRC
ZNF140		transcription regulator	0.0392	FCGR2B
GABRA6		ion channel	0.0392	HAMP
CXCR6	0.809	g-protein coupled receptor	0.0392	IFNG
FAU		other	0.0392	TNF
Immunoglobulin Lambda Light Chain		group	0.0392	CCL2
complement receptor		complex	0.0392	IL12B
CNR1		g-protein coupled receptor	0.04	BCL11B,CXCL10,EOMES,IFNG,IL10,NOD2,PLAU,PLSCR1,TIMP1,TNF
SP100	0.599	transcription regulator	0.0417	CD14,ICAM1,PLAU
STK4		kinase	0.0417	HAMP,IL7R,TNF
LRPAP1		other	0.0417	IL1B,PTGES,TNF
F10		peptidase	0.0417	CCL2,ICAM1,VCAM1
ETV1		transcription regulator	0.0417	CXCR4,HPSE,MMP7
TNFRSF11A		transmembrane receptor	0.0417	CCL19,CXCL13,VCAM1
CYP2J2		enzyme	0.0417	ICAM1,IL1B,VCAM1
MAPK7		kinase	0.0422	BCL2A1,CXCL3,HMOX1,IL1B,TNF
LGR4		transmembrane receptor	0.0429	CD14,CXCL10,IL1B,TNF
SUMO3		other	0.0429	CXCL10,CXCL16,LAMP3,TAP1
ACVRL1		kinase	0.0429	CXCR4,PLAU,PLAUR,VCAM1
ELF4		transcription regulator	0.0429	CCR7,LYZ,PRF1,SELL
voltage-gated calcium channel		complex	0.0461	ITGAM,PTPRC
SGPP1		phosphatase	0.0461	IL1B,TNF
SLC16A3	0.702	transporter	0.0461	IL1B,TNF
FAT1		other	0.0461	IL1B,PLAU
ORAI1		ion channel	0.0461	CXCL3,OSCAR
SARM1		transmembrane receptor	0.0461	CCL5,TNF
Kallikrein		group	0.0461	ICAM1,TGFB1
BCKDK		kinase	0.0461	SOD2,TNF
TYRO3		kinase	0.0461	IL1B,TNF
SERPINB2		other	0.0461	CASP10,CD14
GFPT1		enzyme	0.0461	HAS2,TGFB1
CCL1		cytokine	0.0461	CCR8,ITGB2
DYRK1B		kinase	0.0461	CP,SOD2
TEC		kinase	0.0461	HAMP,IL2
miR-142-3p (and other miRNAs w/seed GUAGUGU)		mature microrna	0.0461	IL12B,TNF
HPX		transporter	0.0461	CD86,ITGAM
RAMP1		transporter	0.0461	IFNG,TNF
CDKN2B		transcription regulator	0.0461	CD80,CD86
FANCD2		other	0.0461	SOD2,TNF
MC1R		g-protein coupled receptor	0.0461	HAMP,TNF
IFNL4		cytokine	0.0461	CXCL10,MX1
UTS2R		g-protein coupled receptor	0.0461	HAMP,MSR1
PTGER3		g-protein coupled receptor	0.0461	HAMP,IL10
TRAF1	0.671	other	0.0461	TNF,TRAF1
BRMS1		enzyme	0.0461	CXCR4,PLAU
RARRES3	0.619	enzyme	0.047	CCL5,CXCL10,IFIT1,UBD
GTF2B		transcription regulator	0.047	BCL2A1,CD80,FASLG,TNFSF11
TERT		enzyme	0.0472	B2M,CTSC,HLA-B,ICAM1,IFI16,IFIT1,IFIT2,IL1B,MX1,SOD2
DNA-methyltransferase		group	0.0472	ICOS,IFNG,PDLIM2
Ras homolog		group	0.0472	IL16,PLAU,TNFSF11
Collagen type IV		complex	0.0472	CCL2,PLAU,PLAUR
DLL1		enzyme	0.0472	CD86,IFNG,IL10
H2AFZ		other	0.0472	CD69,CXCR4,HPSE
BHLHE40		transcription regulator	0.0472	IFNG,IL2,IL2RA
PTAFR	0.884	g-protein coupled receptor	0.0472	CCL2,IL1B,TNF

## Sheet: Table S4. DEGs-p value
	TtestP	diff.NormalvsTumor	NETcolors
TSPAN6|ENSG00000000003	0.0185541	0.196517	grey
TNMD|ENSG00000000005	5.6441e-10	1.77874	blue
DPM1|ENSG00000000419	0.174551	0.0687845	grey
SCYL3|ENSG00000000457	0.0979169	0.122328	turquoise
C1orf112|ENSG00000000460	0.143965	0.110721	turquoise
FGR|ENSG00000000938	0.0315942	0.283261	red
CFH|ENSG00000000971	2.58452e-12	1.17969	blue
FUCA2|ENSG00000001036	1.45615e-10	-0.425137	greenyellow
GCLC|ENSG00000001084	4.65796e-07	0.420915	yellow
NFYA|ENSG00000001167	0.0157999	-0.178807	turquoise
STPG1|ENSG00000001460	3.32659e-07	0.366921	grey
NIPAL3|ENSG00000001461	3.15522e-07	0.846513	grey
LAS1L|ENSG00000001497	2.40294e-09	-0.231701	brown
ENPP4|ENSG00000001561	0.548094	-0.0656449	turquoise
SEMA3F|ENSG00000001617	0.047088	0.232217	green
CFTR|ENSG00000001626	0.000125157	1.26614	green
ANKIB1|ENSG00000001629	0.304196	0.0939485	turquoise
CYP51A1|ENSG00000001630	2.55977e-07	0.744434	turquoise
KRIT1|ENSG00000001631	0.00169479	0.258083	turquoise
RAD52|ENSG00000002016	0.969636	-0.00291667	magenta
BAD|ENSG00000002330	0.0158565	-0.197791	brown
LAP3|ENSG00000002549	0.283722	-0.0735485	turquoise
CD99|ENSG00000002586	0.829377	0.0133674	grey
HS3ST1|ENSG00000002587	0.453347	0.134693	grey
AOC1|ENSG00000002726	8.20666e-11	2.99714	green
WNT16|ENSG00000002745	1.19496e-08	1.15849	blue
HECW1|ENSG00000002746	2.72944e-14	1.80908	blue
MAD1L1|ENSG00000002822	2.7334e-06	-0.386649	brown
LASP1|ENSG00000002834	0.0147951	0.217642	yellow
SNX11|ENSG00000002919	0.530481	0.0300975	brown
TMEM176A|ENSG00000002933	9.85285e-07	0.826998	red
M6PR|ENSG00000003056	9.4043e-09	0.618493	yellow
KLHL13|ENSG00000003096	2.22037e-17	1.19786	blue
CYP26B1|ENSG00000003137	0.000110344	0.809477	blue
ICA1|ENSG00000003147	3.76067e-23	-0.764032	greenyellow
DBNDD1|ENSG00000003249	1.33825e-25	-1.37036	brown
ALS2|ENSG00000003393	0.996618	-0.000282202	turquoise
CASP10|ENSG00000003400	0.0251939	0.326468	red
CFLAR|ENSG00000003402	0.0991775	0.0970387	yellow
TFPI|ENSG00000003436	2.32967e-05	0.807932	purple
NDUFAF7|ENSG00000003509	0.0326096	-0.110966	tan
RBM5|ENSG00000003756	6.6941e-06	-0.324464	tan
MTMR7|ENSG00000003987	5.55855e-10	0.589112	blue
SLC7A2|ENSG00000003989	0.663136	0.0501297	turquoise
ARF5|ENSG00000004059	0.000488991	-0.242639	brown
SARM1|ENSG00000004139	0.00883196	-0.210963	turquoise
POLDIP2|ENSG00000004142	1.15931e-09	-0.23882	brown
PLXND1|ENSG00000004399	0.0778098	0.208833	purple
AK2|ENSG00000004455	6.50018e-06	-0.185607	greenyellow
CD38|ENSG00000004468	1.44296e-06	1.7974	grey
FKBP4|ENSG00000004478	1.80628e-08	-0.430328	brown
KDM1A|ENSG00000004487	2.21086e-08	-0.291318	black
RBM6|ENSG00000004534	3.35128e-07	-0.465513	tan
CAMKK1|ENSG00000004660	0.0715211	-0.194847	grey
RECQL|ENSG00000004700	3.41319e-07	0.68293	yellow
CCDC132|ENSG00000004766	0.0749837	0.125342	turquoise
HSPB6|ENSG00000004776	7.68879e-15	1.70036	blue
ARHGAP33|ENSG00000004777	0.000314635	-0.447725	tan
NDUFAB1|ENSG00000004779	1.01705e-05	-0.28753	brown
PDK4|ENSG00000004799	1.61632e-11	1.56332	blue
SLC22A16|ENSG00000004809	0.00167408	-0.767446	grey
ZMYND10|ENSG00000004838	5.72839e-09	-1.30883	brown
ABCB5|ENSG00000004846	0.523346	-0.109566	grey
ARX|ENSG00000004848	0.0582454	-0.579707	grey
SLC25A13|ENSG00000004864	1.7229e-05	-0.340693	black
ST7|ENSG00000004866	0.197305	-0.0879483	grey
CDC27|ENSG00000004897	4.46089e-05	0.24249	turquoise
SLC4A1|ENSG00000004939	0.00356524	-0.362515	tan
CALCR|ENSG00000004948	8.84713e-06	0.550939	purple
HCCS|ENSG00000004961	0.0766694	0.0844805	turquoise
DVL2|ENSG00000004975	5.03613e-07	0.278053	green
PRSS22|ENSG00000005001	0.536266	0.0918262	green
UPF1|ENSG00000005007	4.03922e-09	-0.283106	turquoise
SKAP2|ENSG00000005020	0.110385	-0.147169	turquoise
SLC25A5|ENSG00000005022	0.0383911	-0.154061	black
CCDC109B|ENSG00000005059	0.00829263	0.323936	red
HOXA11|ENSG00000005073	0.134331	0.143626	grey
POLR2J|ENSG00000005075	0.0225625	-0.198521	brown
DHX33|ENSG00000005100	0.0248355	-0.139367	turquoise
MEOX1|ENSG00000005102	0.713675	-0.067178	purple
THSD7A|ENSG00000005108	0.0458311	0.43968	yellow
LIG3|ENSG00000005156	1.64078e-10	-0.507835	black
RPAP3|ENSG00000005175	0.402561	0.0414662	turquoise
ACSM3|ENSG00000005187	0.0211755	-0.383421	grey
AC004381.6|ENSG00000005189	0.569276	-0.0515687	brown
CIAPIN1|ENSG00000005194	0.00526868	-0.166731	brown
SPPL2B|ENSG00000005206	7.93323e-11	-0.542772	pink
FAM214B|ENSG00000005238	5.7906e-05	-0.304663	brown
COPZ2|ENSG00000005243	1.12295e-13	1.06266	blue
PRKAR2B|ENSG00000005249	1.50153e-05	0.570157	purple
MSL3|ENSG00000005302	0.0105807	-0.151694	black
CREBBP|ENSG00000005339	0.0414818	0.158653	turquoise
BZRAP1|ENSG00000005379	0.115728	-0.170139	tan
MPO|ENSG00000005381	1.94605e-12	1.04586	blue
PON1|ENSG00000005421	0.0940817	0.682471	grey
GCFC2|ENSG00000005436	8.49649e-06	-0.298321	turquoise
WDR54|ENSG00000005448	0.000226545	-0.308425	brown
CROT|ENSG00000005469	1.24741e-05	0.424208	grey
ABCB4|ENSG00000005471	0.0777101	0.206047	purple
KMT2E|ENSG00000005483	1.42769e-05	0.428056	yellow
RHBDD2|ENSG00000005486	0.675326	-0.0281692	brown
SOX8|ENSG00000005513	7.08898e-09	-0.91065	greenyellow
IBTK|ENSG00000005700	0.49619	0.055506	turquoise
ZNF195|ENSG00000005801	5.3217e-08	-0.320309	magenta
MYCBP2|ENSG00000005810	5.33991e-07	0.601658	yellow
FBXL3|ENSG00000005812	7.22142e-06	0.34084	turquoise
ITGAL|ENSG00000005844	0.252937	0.19777	red
PDK2|ENSG00000005882	1.01698e-13	0.661261	blue
ITGA3|ENSG00000005884	1.9446e-16	1.01616	green
ZFX|ENSG00000005889	0.000145996	0.386322	turquoise
LAMP2|ENSG00000005893	0.901379	0.00982182	turquoise
ITGA2B|ENSG00000005961	0.151071	0.186517	tan
ASB4|ENSG00000005981	4.8761e-06	0.802317	green
GDE1|ENSG00000006007	5.0431e-05	0.206386	turquoise
C19orf60|ENSG00000006015	1.85583e-06	-0.607857	brown
CRLF1|ENSG00000006016	1.02139e-09	-1.11749	grey
OSBPL7|ENSG00000006025	0.527734	0.0788959	tan
TMEM98|ENSG00000006042	0.351284	0.067288	grey
YBX2|ENSG00000006047	3.82045e-07	0.958651	blue
MAP3K14|ENSG00000006062	5.10771e-09	0.656096	green
ABCC8|ENSG00000006071	0.0321169	0.479274	grey
TMEM132A|ENSG00000006118	2.18499e-25	-1.59018	black
AP2B1|ENSG00000006125	0.104326	0.0802777	turquoise
TAC1|ENSG00000006128	0.777225	0.0788319	grey
ZNF263|ENSG00000006194	0.000157658	-0.184987	pink
CX3CL1|ENSG00000006210	5.16135e-10	1.0234	blue
SPATA20|ENSG00000006282	0.000687524	-0.27411	pink
CACNA1G|ENSG00000006283	0.088857	0.384453	grey
TNFRSF12A|ENSG00000006327	0.0189208	0.424439	red
DLX6|ENSG00000006377	0.0525617	-0.568174	grey
MAP3K9|ENSG00000006432	1.21109e-05	-0.441887	turquoise
RALA|ENSG00000006451	0.249555	-0.0576753	black
BAIAP2L1|ENSG00000006453	7.89413e-11	-0.512144	brown
KDM7A|ENSG00000006459	0.00410136	-0.281165	turquoise
ETV1|ENSG00000006468	0.22668	0.340454	blue
AGK|ENSG00000006530	0.000224757	-0.220614	black
ALDH3B1|ENSG00000006534	1.17358e-08	0.6972	red
TTC22|ENSG00000006555	1.81168e-06	0.962934	green
PHTF2|ENSG00000006576	4.34985e-07	0.428446	yellow
CCL26|ENSG00000006606	0.000194935	0.952778	purple
FARP2|ENSG00000006607	0.47035	-0.0635618	turquoise
USH1C|ENSG00000006611	0.000750674	0.633928	green
GGCT|ENSG00000006625	3.34491e-18	-0.942755	greenyellow
DBF4|ENSG00000006634	3.63465e-10	-0.521842	black
TBXA2R|ENSG00000006638	1.43098e-09	0.821887	purple
IFRD1|ENSG00000006652	0.00013961	-0.344557	tan
COX10|ENSG00000006695	0.00103886	0.159638	yellow
GTF2IRD1|ENSG00000006704	0.967426	0.00230149	magenta
PAF1|ENSG00000006712	0.0929445	-0.0886625	brown
VPS41|ENSG00000006715	0.00736468	0.156104	turquoise
ARHGAP44|ENSG00000006740	0.119686	0.135721	grey
ELAC2|ENSG00000006744	0.300562	-0.0502293	grey
SCIN|ENSG00000006747	0.210494	-0.297438	grey
ARSD|ENSG00000006756	0.00269806	-0.254971	turquoise
PNPLA4|ENSG00000006757	0.0301939	-0.115786	grey
MYH13|ENSG00000006788	0.000528926	-0.605706	grey
ADIPOR2|ENSG00000006831	0.494802	0.0366173	turquoise
CDKL3|ENSG00000006837	0.959066	-0.00373072	pink
UPP2|ENSG00000007001	0.00264825	0.473551	grey
PRSS21|ENSG00000007038	1.15459e-05	1.50277	green
MARK4|ENSG00000007047	0.294022	0.0493571	magenta
PROM1|ENSG00000007062	3.23149e-10	1.87274	green
CCDC124|ENSG00000007080	0.00142831	-0.238909	brown
CEACAM21|ENSG00000007129	0.063393	0.311547	red
PAFAH1B1|ENSG00000007168	2.84374e-10	0.370446	yellow
NOS2|ENSG00000007171	0.0114078	0.578135	green
DNAH9|ENSG00000007174	0.0814871	-0.257515	grey
KIAA0100|ENSG00000007202	0.209259	-0.116435	turquoise
SLC13A2|ENSG00000007216	0.0199281	0.564006	grey
GAS7|ENSG00000007237	5.71429e-07	0.731224	purple
TRAPPC6A|ENSG00000007255	0.000217604	-0.33243	brown
MATK|ENSG00000007264	2.81976e-14	-1.7748	greenyellow
CEACAM7|ENSG00000007306	1.06298e-06	1.22343	green
CD79B|ENSG00000007312	0.00202446	0.566755	red
SCN4A|ENSG00000007314	1.01742e-06	1.02219	blue
ST7L|ENSG00000007341	0.0624865	-0.0917799	grey
TKTL1|ENSG00000007350	7.37283e-06	0.619328	blue
PAX6|ENSG00000007372	0.000191179	0.237123	grey
RPUSD1|ENSG00000007376	5.28909e-14	-0.606588	brown
RHBDF1|ENSG00000007384	1.20889e-06	-0.301356	pink
LUC7L|ENSG00000007392	3.816e-07	-0.531318	pink
CACNA2D2|ENSG00000007402	0.00344054	-0.292109	turquoise
BAIAP3|ENSG00000007516	1.22218e-16	-1.01809	pink
TSR3|ENSG00000007520	0.00013769	-0.267462	brown
PIGQ|ENSG00000007541	3.00953e-06	-0.30816	brown
CRAMP1L|ENSG00000007545	0.005028	-0.221859	magenta
TEAD3|ENSG00000007866	1.29638e-12	0.486718	blue
SELE|ENSG00000007908	2.10624e-05	1.40636	blue
DNAJC11|ENSG00000007923	0.700427	-0.0301661	turquoise
FMO3|ENSG00000007933	0.0067609	0.43051	purple
MYLIP|ENSG00000007944	0.0841881	-0.137788	turquoise
NOX1|ENSG00000007952	0.0920792	0.233859	grey
E2F2|ENSG00000007968	6.97586e-06	-0.732861	black
PSMB1|ENSG00000008018	0.000313439	-0.210078	greenyellow
SYN1|ENSG00000008056	3.99703e-05	0.573937	blue
JARID2|ENSG00000008083	0.00071396	-0.249284	turquoise
CDKL5|ENSG00000008086	0.0186716	0.320615	turquoise
CAMK1G|ENSG00000008118	1.75134e-15	1.42298	blue
CDK11A|ENSG00000008128	0.00847775	-0.306123	pink
NADK|ENSG00000008130	2.55128e-10	-0.313147	magenta
TFAP2B|ENSG00000008196	0.0933783	0.210549	grey
DLEC1|ENSG00000008226	0.00906203	0.407926	green
CYTH3|ENSG00000008256	6.81184e-08	-0.639479	black
ADAM22|ENSG00000008277	1.46577e-09	0.931713	blue
SYPL1|ENSG00000008282	7.31415e-09	0.349608	yellow
CYB561|ENSG00000008283	7.94256e-06	-0.34196	brown
SPAG9|ENSG00000008294	1.5748e-07	0.403305	yellow
CELSR3|ENSG00000008300	5.51002e-09	-1.22301	black
AASS|ENSG00000008311	0.55854	0.0748329	turquoise
PLEKHG6|ENSG00000008323	0.0056245	0.373843	green
SS18L2|ENSG00000008324	3.39871e-10	-0.651062	brown
MPND|ENSG00000008382	7.02382e-08	-0.380697	brown
MGST1|ENSG00000008394	0.440122	0.139726	grey
CRY1|ENSG00000008405	0.788672	0.0208544	turquoise
PGLYRP1|ENSG00000008438	0.417767	0.169375	grey
NFIX|ENSG00000008441	0.16901	-0.108395	turquoise
ST3GAL1|ENSG00000008513	3.29345e-06	0.665212	yellow
MMP25|ENSG00000008516	0.143896	-0.172064	red
IL32|ENSG00000008517	0.671809	0.0680816	red
PKD1|ENSG00000008710	0.000459748	0.320245	blue
MAPK8IP2|ENSG00000008735	1.31035e-09	-0.931065	brown
MED24|ENSG00000008838	0.195223	-0.0560792	magenta
RHOBTB2|ENSG00000008853	3.90625e-09	0.451604	blue
HEATR5B|ENSG00000008869	0.302218	-0.0941102	turquoise
SEC62|ENSG00000008952	0.000729769	0.230285	turquoise
RPS20|ENSG00000008988	0.0112722	-0.242425	greenyellow
CSDE1|ENSG00000009307	3.69647e-09	0.304395	yellow
UBE3C|ENSG00000009335	0.732694	0.0259278	turquoise
REV3L|ENSG00000009413	1.59337e-07	0.660616	yellow
TENM1|ENSG00000009694	0.0670809	-0.556073	grey
MASP2|ENSG00000009724	0.0904114	0.274473	magenta
IYD|ENSG00000009765	0.494149	-0.14095	grey
FAM76A|ENSG00000009780	8.22466e-16	0.449327	yellow
TRAF3IP3|ENSG00000009790	0.404756	0.134722	red
POMT2|ENSG00000009830	2.71536e-05	-0.22241	magenta
VTA1|ENSG00000009844	0.00495455	0.150396	turquoise
MLXIPL|ENSG00000009950	0.109226	0.280327	green
BAZ1B|ENSG00000009954	0.33925	0.0609998	turquoise
RANBP9|ENSG00000010017	0.556637	-0.0378908	turquoise
ETV7|ENSG00000010030	0.0432558	0.334368	red
SPRTN|ENSG00000010072	0.00507072	0.186542	turquoise
METTL13|ENSG00000010165	0.691595	-0.0227902	turquoise
DYRK4|ENSG00000010219	0.250612	0.0816041	brown
ZNF207|ENSG00000010244	0.00294835	-0.144184	magenta
UQCRC1|ENSG00000010256	0.158283	-0.0797414	brown
STARD3NL|ENSG00000010270	0.155487	-0.149036	grey
CD9|ENSG00000010278	5.13809e-06	0.36802	grey
HHATL|ENSG00000010282	1.57414e-07	1.34611	blue
NCAPD2|ENSG00000010292	0.23393	0.0890099	turquoise
IFFO1|ENSG00000010295	1.28039e-06	0.644084	blue
GIPR|ENSG00000010310	0.00015497	0.805831	green
PHF7|ENSG00000010318	0.250348	-0.075847	tan
SEMA3G|ENSG00000010319	0.435546	0.0964209	purple
NISCH|ENSG00000010322	0.11888	0.0933471	green
STAB1|ENSG00000010327	0.9974	0.000420196	red
FUZ|ENSG00000010361	0.113977	-0.126068	brown
SLC6A13|ENSG00000010379	0.600814	-0.0917853	grey
IDS|ENSG00000010404	1.84798e-09	0.475772	yellow
PRSS3|ENSG00000010438	0.156033	-0.39037	grey
ZNF200|ENSG00000010539	0.0910077	-0.107213	magenta
CD4|ENSG00000010610	0.622687	0.0737756	red
LRRC23|ENSG00000010626	0.129392	0.144267	grey
BTK|ENSG00000010671	0.0710702	0.257087	red
HFE|ENSG00000010704	5.88525e-21	1.44986	blue
SCMH1|ENSG00000010803	0.271947	-0.055403	grey
FYN|ENSG00000010810	0.000178502	0.451712	purple
HIVEP2|ENSG00000010818	0.000901129	0.312762	yellow
FMO1|ENSG00000010932	2.33923e-06	0.764784	purple
TCEB3|ENSG00000011007	0.00258332	-0.140602	turquoise
LYPLA2|ENSG00000011009	1.90394e-08	-0.367363	brown
CLCN6|ENSG00000011021	0.750804	0.0220229	magenta
MRC2|ENSG00000011028	6.02786e-07	0.660596	blue
NME2|ENSG00000011052	3.65614e-06	-0.594719	greenyellow
SLC6A7|ENSG00000011083	0.00137636	-0.456038	grey
TSPAN9|ENSG00000011105	0.204983	0.0839448	green
BTBD7|ENSG00000011114	4.59491e-05	0.299334	turquoise
APBA3|ENSG00000011132	0.000397974	-0.197361	pink
MKS1|ENSG00000011143	0.000749336	-0.170092	tan
ABHD5|ENSG00000011198	0.0088395	0.19995	turquoise
KAL1|ENSG00000011201	0.0735539	0.260282	turquoise
AKAP8L|ENSG00000011243	0.00125704	-0.215061	pink
MBTD1|ENSG00000011258	0.12278	-0.128883	turquoise
UTP18|ENSG00000011260	1.80645e-05	-0.232275	black
RNF216|ENSG00000011275	7.34443e-07	0.260672	yellow
TTC19|ENSG00000011295	0.0247243	-0.134717	grey
PTBP1|ENSG00000011304	5.6539e-14	-0.333389	black
DPF1|ENSG00000011332	9.93039e-17	-0.887445	greenyellow
SYT7|ENSG00000011347	0.00159703	-0.330959	grey
LARS2|ENSG00000011376	0.0145059	-0.176846	turquoise
PIK3C2A|ENSG00000011405	0.00374433	0.289812	turquoise
PLAUR|ENSG00000011422	0.0774571	0.28117	red
ANLN|ENSG00000011426	0.0417212	-0.361235	black
WIZ|ENSG00000011451	0.02788	-0.119912	magenta
RABGAP1|ENSG00000011454	1.26848e-12	0.456235	yellow
DCN|ENSG00000011465	3.45507e-11	1.2119	blue
QPCTL|ENSG00000011478	9.83217e-14	-0.566964	brown
PPP5C|ENSG00000011485	0.165921	-0.0627616	black
CEP68|ENSG00000011523	1.55312e-19	0.774643	yellow
MAP4K3|ENSG00000011566	0.765883	0.0262241	turquoise
ZBTB32|ENSG00000011590	0.00126819	-0.470734	tan
TYROBP|ENSG00000011600	0.662555	-0.0580961	red
TMEM159|ENSG00000011638	0.0521683	0.120672	grey
GABRA3|ENSG00000011677	5.83483e-22	1.99054	green
BRCA1|ENSG00000012048	0.704864	0.0389814	turquoise
ERCC1|ENSG00000012061	3.74761e-07	-0.281857	brown
CD22|ENSG00000012124	0.0641565	0.35234	red
SEMA3B|ENSG00000012171	8.1912e-08	0.687681	blue
MBTPS2|ENSG00000012174	0.124482	0.116892	turquoise
PRICKLE3|ENSG00000012211	3.4723e-07	0.317175	green
LTF|ENSG00000012223	0.00195093	1.58095	green
EXTL3|ENSG00000012232	7.44425e-06	0.336895	blue
NR1H4|ENSG00000012504	4.21613e-09	1.44601	blue
ELOVL5|ENSG00000012660	0.152588	-0.163087	turquoise
ALOX5|ENSG00000012779	0.00512669	0.364206	yellow
KDM5D|ENSG00000012817	0.373213	0.0824537	magenta
CALCOCO1|ENSG00000012822	7.87663e-07	0.320644	yellow
UBR7|ENSG00000012963	0.0926568	0.0827533	turquoise
MAP4K5|ENSG00000012983	6.61107e-05	0.266959	yellow
EHD3|ENSG00000013016	0.000710239	0.353005	yellow
PSMC4|ENSG00000013275	0.0422416	-0.0958016	brown
MAN2B2|ENSG00000013288	0.310802	0.0769418	grey
SLC7A14|ENSG00000013293	5.26363e-16	1.26675	blue
CLDN11|ENSG00000013297	8.22348e-12	1.18139	blue
SLC25A39|ENSG00000013306	1.42742e-13	-0.599379	brown
MVP|ENSG00000013364	0.00186236	0.314262	red
NUB1|ENSG00000013374	0.802077	-0.00935956	grey
PGM3|ENSG00000013375	0.0455022	-0.208386	turquoise
RWDD2A|ENSG00000013392	0.000113037	-0.353146	grey
CLK1|ENSG00000013441	0.0074906	-0.259104	tan
POLR3B|ENSG00000013503	0.286064	-0.0708348	turquoise
ANGEL1|ENSG00000013523	0.014181	-0.154443	turquoise
RNF14|ENSG00000013561	3.95328e-05	0.200263	turquoise
DNASE1L1|ENSG00000013563	0.000263561	-0.234625	black
DDX11|ENSG00000013573	0.160358	-0.180601	grey
HEBP1|ENSG00000013583	0.0775905	-0.115946	greenyellow
GPRC5A|ENSG00000013588	0.00170004	0.688997	green
MAMLD1|ENSG00000013619	7.61494e-22	1.59604	blue
CD6|ENSG00000013725	0.322673	-0.170903	red
TACC3|ENSG00000013810	4.96924e-12	-0.95044	black
UFL1|ENSG00000014123	0.000882906	0.336167	turquoise
POLA2|ENSG00000014138	0.047323	0.110668	pink
ZC3H3|ENSG00000014164	0.000477899	-0.235778	tan
CAPN1|ENSG00000014216	1.80416e-07	0.31435	green
ACPP|ENSG00000014257	1.7351e-07	1.24384	grey
MDH1|ENSG00000014641	0.000152853	0.175733	grey
SLC30A9|ENSG00000014824	0.448726	-0.0478915	turquoise
MTMR11|ENSG00000014914	1.32921e-12	0.937318	blue
COX15|ENSG00000014919	0.672995	0.0210732	turquoise
CCDC88C|ENSG00000015133	0.0594094	-0.19258	turquoise
YAF2|ENSG00000015153	2.87525e-12	0.362059	yellow
ZMYND11|ENSG00000015171	2.37241e-11	0.459097	yellow
WAS|ENSG00000015285	0.925601	0.0119939	red
DPEP1|ENSG00000015413	0.0207181	-0.624915	purple
BID|ENSG00000015475	0.0967412	-0.0972199	greenyellow
MATR3|ENSG00000015479	0.636721	0.0658957	turquoise
NPC1L1|ENSG00000015520	0.185362	0.218704	grey
XYLT2|ENSG00000015532	0.908178	-0.00572399	grey
RGPD5|ENSG00000015568	0.0443858	0.060679	turquoise
STMN4|ENSG00000015592	0.000658086	0.60768	blue
NUDCD3|ENSG00000015676	2.73296e-07	0.191562	blue
ISL1|ENSG00000016082	2.07247e-09	1.01901	blue
CHDH|ENSG00000016391	8.41215e-09	-0.723224	grey
IL20RA|ENSG00000016402	0.814817	0.0313003	grey
CLCA4|ENSG00000016602	3.55883e-14	2.89872	green
GLT8D1|ENSG00000016864	2.67001e-05	-0.186781	grey
ATP2C1|ENSG00000017260	0.000480873	-0.322666	turquoise
IGF1|ENSG00000017427	0.00510964	0.666296	grey
SLC38A5|ENSG00000017483	4.22849e-09	0.936983	blue
RALBP1|ENSG00000017797	0.33123	-0.0835275	turquoise
RUFY3|ENSG00000018189	0.00687473	0.198514	yellow
CNTN1|ENSG00000018236	2.36997e-13	1.48349	blue
SLC11A1|ENSG00000018280	0.000183299	-0.398979	brown
WWTR1|ENSG00000018408	1.2924e-17	0.887161	blue
AGPS|ENSG00000018510	2.58276e-12	0.847458	yellow
CXorf56|ENSG00000018610	0.00119955	0.145961	yellow
ATP1A2|ENSG00000018625	4.95269e-17	2.13551	blue
TTC27|ENSG00000018699	0.826587	0.0114863	turquoise
ZNF582|ENSG00000018869	0.00505637	-0.169388	grey
VSIG2|ENSG00000019102	1.24759e-06	1.67624	green
PHLDB1|ENSG00000019144	5.6478e-07	0.611525	purple
MARCO|ENSG00000019169	0.00949839	0.648874	red
CYP24A1|ENSG00000019186	0.000296636	1.30034	green
PRDM11|ENSG00000019485	2.13891e-24	0.9889	blue
SYT13|ENSG00000019505	0.0355975	0.696134	grey
SNAI2|ENSG00000019549	1.97963e-22	1.95701	blue
CD74|ENSG00000019582	0.0979702	0.233658	red
HGF|ENSG00000019991	0.0142189	0.456939	purple
ZRANB1|ENSG00000019995	2.60077e-05	0.45186	turquoise
NCDN|ENSG00000020129	4.40956e-11	-0.443787	grey
GPR124|ENSG00000020181	8.86411e-11	1.18017	blue
ZFP64|ENSG00000020256	0.467698	-0.0410741	turquoise
MNAT1|ENSG00000020426	0.0709007	-0.0874786	greenyellow
SAMD4A|ENSG00000020577	3.05629e-10	0.85731	blue
RUNX3|ENSG00000020633	0.0300516	0.35394	red
MRE11A|ENSG00000020922	0.271324	0.062598	turquoise
PLEKHB1|ENSG00000021300	8.83041e-07	-0.78149	grey
SERPINB1|ENSG00000021355	1.50394e-13	1.201	blue
CYP3A43|ENSG00000021461	1.24632e-05	0.837486	green
SLC7A9|ENSG00000021488	0.00149668	-0.504854	tan
SPAST|ENSG00000021574	0.381826	0.0538146	turquoise
NRXN3|ENSG00000021645	1.52457e-13	1.31998	blue
OSBPL5|ENSG00000021762	0.00138278	-0.231204	grey
AQR|ENSG00000021776	0.0344332	0.159615	turquoise
CPS1|ENSG00000021826	0.0238662	0.684571	blue
FHL1|ENSG00000022267	2.64316e-18	1.81347	blue
RTFDC1|ENSG00000022277	1.08198e-09	0.212478	blue
GABRA1|ENSG00000022355	0.00519792	0.741712	grey
NLRP2|ENSG00000022556	0.18766	0.641408	grey
SLC45A4|ENSG00000022567	0.0313682	0.149044	yellow
RNF10|ENSG00000022840	1.02893e-05	-0.183668	grey
ZNF839|ENSG00000022976	0.00983042	-0.16743	magenta
ZDHHC6|ENSG00000023041	0.181378	-0.0681647	grey
GRAMD1B|ENSG00000023171	1.18019e-05	0.575588	yellow
RNH1|ENSG00000023191	0.00172169	0.171501	brown
NDUFS1|ENSG00000023228	0.00818059	0.16817	turquoise
RB1CC1|ENSG00000023287	0.271593	0.0932033	turquoise
ERP44|ENSG00000023318	3.43683e-07	-0.292093	black
ALAS1|ENSG00000023330	0.572111	0.0349067	grey
BIRC3|ENSG00000023445	0.00509549	0.471782	red
AKAP11|ENSG00000023516	3.47e-10	0.670095	yellow
GLRX2|ENSG00000023572	0.442103	-0.0700947	brown
SNAPC1|ENSG00000023608	9.36605e-19	0.526206	green
DERA|ENSG00000023697	1.2041e-15	0.577966	blue
STRAP|ENSG00000023734	0.470422	0.0416271	grey
ABCC2|ENSG00000023839	0.0663558	-0.222842	magenta
DEF6|ENSG00000023892	0.7793	-0.0286809	pink
PLEKHO1|ENSG00000023902	3.67987e-10	0.773629	blue
GCLM|ENSG00000023909	0.192611	0.105757	turquoise
UBR2|ENSG00000024048	0.0165583	0.151142	turquoise
EHD2|ENSG00000024422	7.97904e-18	1.2641	blue
DEPDC1|ENSG00000024526	0.751319	-0.0668141	black
CCDC28A|ENSG00000024862	0.595549	0.0399137	grey
RRAGD|ENSG00000025039	0.857749	0.0185696	grey
HSF2|ENSG00000025156	6.03083e-05	0.293247	yellow
PHF20|ENSG00000025293	0.285905	0.0544918	turquoise
HSD17B6|ENSG00000025423	0.210064	0.343595	grey
NR1H3|ENSG00000025434	0.277195	-0.0747033	red
TYMP|ENSG00000025708	0.65176	-0.0666228	red
NCAPH2|ENSG00000025770	0.484486	0.0435309	pink
TOMM34|ENSG00000025772	0.0124238	-0.132616	brown
SEC63|ENSG00000025796	0.739943	0.0224561	turquoise
KPNA6|ENSG00000025800	0.000461705	0.206894	turquoise
VIM|ENSG00000026025	2.0904e-07	0.624508	purple
RTEL1-TNFRSF6B|ENSG00000026036	8.99718e-05	-0.50937	tan
FAS|ENSG00000026103	5.8011e-09	0.785263	yellow
RNASET2|ENSG00000026297	0.0121785	-0.213006	brown
CD44|ENSG00000026508	0.00103239	0.480218	blue
KCNG1|ENSG00000026559	1.82673e-05	0.665767	grey
AGPAT4|ENSG00000026652	9.10613e-07	0.632499	blue
SLAMF7|ENSG00000026751	0.458863	0.143504	red
BTN3A1|ENSG00000026950	0.000330942	0.383271	red
MIPEP|ENSG00000027001	0.000198375	-0.863661	grey
PRKCH|ENSG00000027075	0.0850641	-0.119965	turquoise
INSRR|ENSG00000027644	2.10096e-10	1.4317	green
IFNGR1|ENSG00000027697	0.0858183	0.135033	turquoise
B4GALT7|ENSG00000027847	0.000761937	-0.190599	brown
SH2D2A|ENSG00000027869	0.82181	-0.0357404	red
VRK2|ENSG00000028116	0.00457881	0.227796	turquoise
TNFRSF1B|ENSG00000028137	0.130412	0.199107	red
VEZT|ENSG00000028203	0.849764	-0.0124643	turquoise
POU2F2|ENSG00000028277	1.53146e-09	0.770678	red
BRD9|ENSG00000028310	0.88001	-0.00757653	magenta
SNX1|ENSG00000028528	0.0207569	0.125214	turquoise
TBPL1|ENSG00000028839	0.756297	-0.0305806	grey
ARNTL2|ENSG00000029153	8.60768e-06	0.716761	red
BCLAF1|ENSG00000029363	0.297626	0.0609539	turquoise
SLC39A9|ENSG00000029364	0.03704	-0.136183	turquoise
ANK1|ENSG00000029534	0.212891	0.247351	purple
TFB1M|ENSG00000029639	0.572869	-0.0316448	greenyellow
RABEP1|ENSG00000029725	0.941891	0.0056462	turquoise
HMGB3|ENSG00000029993	1.99291e-13	-0.624498	brown
NUP160|ENSG00000030066	2.2551e-05	0.36673	turquoise
BAK1|ENSG00000030110	0.513934	-0.0390936	grey
MUSK|ENSG00000030304	0.0048591	0.426964	blue
IKZF2|ENSG00000030419	0.0194704	0.282119	turquoise
GRN|ENSG00000030582	0.112436	-0.12237	grey
FAM13B|ENSG00000031003	6.4374e-20	0.814306	yellow
ARHGAP31|ENSG00000031081	5.17331e-05	0.519973	purple
CENPQ|ENSG00000031691	6.26287e-08	0.382668	yellow
SARS|ENSG00000031698	0.0939019	0.0713977	greenyellow
RANBP3|ENSG00000031823	0.0287406	0.0747213	green
ARID4A|ENSG00000032219	4.87669e-07	0.406768	yellow
TSSC1|ENSG00000032389	1.30237e-06	-0.232608	brown
PNPLA6|ENSG00000032444	0.445585	-0.0435487	pink
IFT88|ENSG00000032742	0.226829	-0.0719437	grey
ALG1|ENSG00000033011	6.71537e-06	-0.269719	grey
ZCCHC8|ENSG00000033030	0.922493	-0.00618355	magenta
ABCF2|ENSG00000033050	0.0102647	-0.118617	black
CHPF2|ENSG00000033100	2.66258e-09	-0.365155	grey
LRRC7|ENSG00000033122	0.00143565	-0.735186	turquoise
FUT8|ENSG00000033170	0.0982468	0.136281	yellow
UBA6|ENSG00000033178	0.893068	-0.00914038	turquoise
GAB2|ENSG00000033327	0.000816591	0.374811	purple
ATP6V0A1|ENSG00000033627	0.0817082	-0.107773	grey
PIAS1|ENSG00000033800	4.4061e-11	0.560049	yellow
SLC4A7|ENSG00000033867	0.52513	-0.0692978	turquoise
APBA2|ENSG00000034053	2.48149e-10	-0.919703	greenyellow
MAP2K3|ENSG00000034152	0.00407245	-0.187124	brown
EFCAB1|ENSG00000034239	2.74198e-12	1.55481	green
TMSB10|ENSG00000034510	0.000352241	-0.47908	brown
ASTE1|ENSG00000034533	0.0116183	0.142422	magenta
RNF19A|ENSG00000034677	0.010277	0.269807	turquoise
PEX3|ENSG00000034693	2.10089e-11	0.430067	turquoise
GABARAPL2|ENSG00000034713	0.394138	0.0506095	brown
MYOC|ENSG00000034971	0.000234632	1.06704	purple
SH3YL1|ENSG00000035115	0.355353	-0.118065	turquoise
FAM136A|ENSG00000035141	5.01074e-21	-0.503532	greenyellow
VCL|ENSG00000035403	2.71879e-21	1.4121	blue
DEPDC1B|ENSG00000035499	4.98249e-11	-1.21366	black
DAPK2|ENSG00000035664	0.326939	-0.120671	green
NSMAF|ENSG00000035681	0.0183016	-0.167745	turquoise
ADSS|ENSG00000035687	0.270578	0.079967	turquoise
STAP1|ENSG00000035720	0.648637	0.145944	grey
TIMP2|ENSG00000035862	2.01552e-11	0.8854	blue
RFC1|ENSG00000035928	0.473273	0.0542985	turquoise
TBC1D23|ENSG00000036054	0.00056167	0.216335	turquoise
CUL3|ENSG00000036257	0.0282044	0.125636	turquoise
MYOM2|ENSG00000036448	8.54563e-06	0.889906	blue
CYP46A1|ENSG00000036530	0.578491	-0.0582312	pink
ZZZ3|ENSG00000036549	0.308451	0.0645027	turquoise
SLC18A1|ENSG00000036565	0.17108	0.312007	grey
USP2|ENSG00000036672	1.45616e-10	1.07517	blue
CASR|ENSG00000036828	1.28256e-05	0.495348	green
TUBG2|ENSG00000037042	7.95344e-14	0.679772	green
RPL26L1|ENSG00000037241	1.37595e-05	-0.248156	greenyellow
FLT4|ENSG00000037280	0.00832574	0.353382	purple
NSUN2|ENSG00000037474	5.13626e-10	-0.321241	black
FBXO42|ENSG00000037637	0.54394	-0.025289	turquoise
MFAP3|ENSG00000037749	0.00622338	0.448303	turquoise
MRI1|ENSG00000037757	0.020469	-0.176586	magenta
METTL1|ENSG00000037897	4.9135e-15	-0.548159	greenyellow
HOXC8|ENSG00000037965	0.684154	-0.103952	grey
AGA|ENSG00000038002	0.114381	-0.122927	grey
PI4K2B|ENSG00000038210	0.295972	-0.0832792	turquoise
BOD1L1|ENSG00000038219	0.00369919	0.314546	turquoise
MAT2B|ENSG00000038274	4.22962e-22	0.680859	yellow
TLL1|ENSG00000038295	7.24875e-06	0.731387	yellow
EDC4|ENSG00000038358	0.749835	0.0289233	turquoise
TRIO|ENSG00000038382	0.807139	-0.0236236	turquoise
VCAN|ENSG00000038427	0.0113795	0.547686	purple
CLEC16A|ENSG00000038532	0.822493	-0.0116854	turquoise
MSR1|ENSG00000038945	0.0503372	-0.29396	red
CDH1|ENSG00000039068	0.400168	-0.0982367	turquoise
SKIV2L2|ENSG00000039123	4.28208e-07	0.383005	turquoise
DNAH5|ENSG00000039139	7.023e-21	-1.96611	grey
ZFYVE16|ENSG00000039319	0.434866	-0.0649344	turquoise
FAM65A|ENSG00000039523	0.0763019	0.115494	purple
C6|ENSG00000039537	0.000157284	0.894221	blue
RAI14|ENSG00000039560	0.000107744	0.41096	purple
SOX30|ENSG00000039600	6.56185e-14	1.38159	yellow
PNKP|ENSG00000039650	1.95009e-16	-0.65252	brown
BEST2|ENSG00000039987	0.103411	-0.233768	tan
PHLPP2|ENSG00000040199	0.0929101	0.149353	yellow
SPDL1|ENSG00000040275	0.000449535	-0.291875	black
STAU2|ENSG00000040341	0.954809	-0.00454635	turquoise
PQLC2|ENSG00000040487	3.32278e-05	-0.250307	brown
CTNS|ENSG00000040531	0.732615	-0.0230895	grey
RTN4R|ENSG00000040608	0.772507	0.0354279	grey
PHF23|ENSG00000040633	0.313748	-0.0607909	brown
CDH10|ENSG00000040731	0.000365742	0.825226	yellow
INPP4A|ENSG00000040933	0.0271055	0.171199	yellow
RAB27B|ENSG00000041353	0.0195383	0.291644	turquoise
PSMA4|ENSG00000041357	0.000571918	-0.208983	brown
MYO16|ENSG00000041515	1.69082e-05	0.73463	blue
LSG1|ENSG00000041802	0.104348	0.0900762	turquoise
PARP3|ENSG00000041880	4.38083e-18	0.90271	green
TNC|ENSG00000041982	4.73473e-08	0.982539	blue
THAP3|ENSG00000041988	0.864821	-0.0108237	brown
FAM65C|ENSG00000042062	4.88102e-05	0.553225	blue
TDP1|ENSG00000042088	0.000183703	-0.219104	black
AIFM2|ENSG00000042286	1.2649e-14	0.743888	green
SPATA7|ENSG00000042317	0.0814483	0.101577	grey
MED17|ENSG00000042429	0.478418	-0.043605	turquoise
RETSAT|ENSG00000042445	0.0323455	0.159751	turquoise
CAPG|ENSG00000042493	4.54117e-16	1.28843	green
AP2S1|ENSG00000042753	2.32823e-05	-0.424321	brown
USH2A|ENSG00000042781	0.00602724	-0.224491	tan
ZPBP|ENSG00000042813	0.38535	0.141338	grey
TG|ENSG00000042832	1.35325e-06	1.32709	green
ADAM28|ENSG00000042980	1.34408e-06	0.824125	red
BARX2|ENSG00000043039	0.0148937	0.450227	green
DCUN1D1|ENSG00000043093	0.166953	0.101017	turquoise
JADE2|ENSG00000043143	2.53256e-08	0.528224	yellow
ZIC2|ENSG00000043355	2.44518e-24	-3.99353	black
LCP2|ENSG00000043462	0.00795648	0.386453	red
TRIT1|ENSG00000043514	0.120447	-0.0886257	grey
ADRB1|ENSG00000043591	1.47849e-12	-0.971862	grey
CUL7|ENSG00000044090	8.55148e-07	-0.332763	turquoise
CTNNA1|ENSG00000044115	0.0521592	0.104611	turquoise
PHKA2|ENSG00000044446	4.12661e-06	-0.339321	tan
CNTLN|ENSG00000044459	0.299065	0.15814	turquoise
EPHA3|ENSG00000044524	4.66166e-10	1.18895	blue
HSPA5|ENSG00000044574	0.00343458	-0.241782	turquoise
DSG2|ENSG00000046604	0.0767959	0.223373	turquoise
GEMIN8|ENSG00000046647	3.06258e-10	-0.325632	greenyellow
OFD1|ENSG00000046651	9.80622e-05	-0.228898	tan
GPM6B|ENSG00000046653	1.75027e-17	1.16068	blue
PREX2|ENSG00000046889	6.32887e-10	0.939539	purple
WDR37|ENSG00000047056	0.000157977	-0.27359	turquoise
YTHDC2|ENSG00000047188	0.288836	-0.0977078	turquoise
CTPS2|ENSG00000047230	0.0354832	-0.112185	turquoise
ATP6V1H|ENSG00000047249	0.135702	0.0916115	grey
POLR2B|ENSG00000047315	0.0484853	0.144225	turquoise
FAM214A|ENSG00000047346	0.0266772	-0.191214	turquoise
ARAP2|ENSG00000047365	0.497543	0.078479	yellow
TPR|ENSG00000047410	0.12204	0.121334	turquoise
CP|ENSG00000047457	0.105237	0.506644	red
KIAA0556|ENSG00000047578	0.000153497	-0.289954	turquoise
DTNBP1|ENSG00000047579	0.0687526	-0.0929518	brown
XK|ENSG00000047597	1.07346e-07	1.13752	yellow
ANO2|ENSG00000047617	0.306726	0.121292	purple
C12orf4|ENSG00000047621	1.24653e-07	0.330321	yellow
SCML1|ENSG00000047634	0.657192	0.0520276	magenta
WWC3|ENSG00000047644	1.64922e-13	0.558204	yellow
ARHGAP6|ENSG00000047648	0.946833	0.006601	turquoise
FAM184B|ENSG00000047662	0.418402	-0.0784499	grey
MAP4|ENSG00000047849	7.07691e-06	0.281829	purple
GOPC|ENSG00000047932	1.73225e-05	0.340652	yellow
ROS1|ENSG00000047936	0.513959	-0.114457	turquoise
USP28|ENSG00000048028	0.00259485	0.255654	turquoise
HDAC9|ENSG00000048052	0.000128495	0.846575	yellow
TSPAN17|ENSG00000048140	1.82273e-07	-0.322972	brown
NOP16|ENSG00000048162	1.72044e-17	-0.739474	greenyellow
CC2D2A|ENSG00000048342	4.47555e-06	0.445765	yellow
RRM2B|ENSG00000048392	0.261825	0.0919815	turquoise
ZNF800|ENSG00000048405	0.219217	0.0963902	turquoise
TNFRSF17|ENSG00000048462	0.683578	-0.111679	red
SNX29|ENSG00000048471	0.000153521	0.317744	yellow
LMO3|ENSG00000048540	6.81992e-16	1.59162	blue
MRPS10|ENSG00000048544	5.69529e-07	0.190871	grey
GUCA1A|ENSG00000048545	0.0011917	0.421548	grey
RSF1|ENSG00000048649	0.00142904	0.248478	turquoise
VPS13D|ENSG00000048707	0.000758823	0.26097	yellow
CELF2|ENSG00000048740	1.33945e-13	1.17666	blue
FAM120A|ENSG00000048828	0.0333651	-0.123747	turquoise
R3HDM1|ENSG00000048991	0.0369344	-0.14326	turquoise
COL9A2|ENSG00000049089	5.90965e-08	-1.52053	grey
KITLG|ENSG00000049130	4.35127e-21	1.36028	yellow
ERCC8|ENSG00000049167	0.381127	0.0506403	turquoise
ADAMTS6|ENSG00000049192	0.409662	0.124712	purple
H6PD|ENSG00000049239	0.000585842	0.273145	yellow
VAMP3|ENSG00000049245	3.01005e-20	0.498749	blue
PER3|ENSG00000049246	4.36542e-09	0.794853	yellow
UTS2|ENSG00000049247	0.00071337	0.84077	green
TNFRSF9|ENSG00000049249	0.0510861	-0.366776	red
EPN3|ENSG00000049283	1.3537e-08	-0.431315	brown
LTBP1|ENSG00000049323	1.54766e-06	0.702798	purple
RCN1|ENSG00000049449	2.17493e-05	-0.274049	grey
ELN|ENSG00000049540	0.258065	0.182134	purple
RFC2|ENSG00000049541	0.053208	-0.127727	greenyellow
ARID1B|ENSG00000049618	0.00188588	0.238127	turquoise
CLPTM1L|ENSG00000049656	1.04361e-15	-0.389491	brown
NEDD4L|ENSG00000049759	2.39991e-10	-0.793306	grey
FOXP3|ENSG00000049768	0.000277971	-0.457099	red
PPP1R3F|ENSG00000049769	0.0434609	0.185017	grey
HEXB|ENSG00000049860	0.378538	-0.090592	grey
PTCD2|ENSG00000049883	0.0026992	0.207688	turquoise
KIAA2022|ENSG00000050030	0.137882	0.185767	turquoise
JKAMP|ENSG00000050130	0.141985	-0.0898782	turquoise
DKK3|ENSG00000050165	1.75023e-18	1.41636	blue
ARHGEF5|ENSG00000050327	0.00625186	-0.16667	grey
NFE2L3|ENSG00000050344	7.02561e-09	-0.840532	grey
MCUR1|ENSG00000050393	0.2765	-0.0635182	turquoise
LIMA1|ENSG00000050405	1.33708e-05	0.369783	yellow
LETMD1|ENSG00000050426	2.62204e-07	-0.269751	greenyellow
SLC4A8|ENSG00000050438	0.00117683	0.441003	yellow
LAMC3|ENSG00000050555	0.0114298	-0.447322	purple
PTGER3|ENSG00000050628	3.09565e-10	1.13359	blue
TNIP3|ENSG00000050730	0.486005	0.113735	red
MAPK9|ENSG00000050748	0.07699	-0.0930163	black
COL23A1|ENSG00000050767	9.96337e-11	1.24574	blue
BCAR1|ENSG00000050820	0.667387	0.0311363	grey
FAM160A2|ENSG00000051009	0.0355654	-0.118102	tan
HERPUD1|ENSG00000051108	0.00340274	0.336905	grey
HOMER3|ENSG00000051128	2.57304e-08	-0.52944	brown
RAD51|ENSG00000051180	7.13919e-05	-0.550001	black
POLQ|ENSG00000051341	4.26622e-05	-0.666379	black
PIK3CB|ENSG00000051382	0.245494	-0.0967635	turquoise
CYBA|ENSG00000051523	1.41402e-06	0.718892	red
THOC3|ENSG00000051596	0.322597	-0.073821	greenyellow
HEBP2|ENSG00000051620	4.67158e-11	-0.524362	brown
MPHOSPH9|ENSG00000051825	0.526964	0.0692477	turquoise
PLEKHA5|ENSG00000052126	2.35453e-05	0.354979	yellow
PRSS8|ENSG00000052344	3.04243e-09	-0.709039	brown
SIKE1|ENSG00000052723	0.0816775	0.113973	turquoise
RRP12|ENSG00000052749	1.85437e-18	-0.639908	greenyellow
FNIP2|ENSG00000052795	3.28542e-05	-0.616332	turquoise
MSMO1|ENSG00000052802	1.84949e-20	1.00995	grey
TTC17|ENSG00000052841	0.0105356	-0.158568	turquoise
ALX4|ENSG00000052850	9.6489e-06	-1.29989	grey
FSTL4|ENSG00000053108	0.0237805	0.502125	grey
FOXN3|ENSG00000053254	1.70287e-11	0.627349	yellow
METTL24|ENSG00000053328	6.21007e-17	1.73134	blue
AKR7A2|ENSG00000053371	0.749198	-0.0186407	brown
MRTO4|ENSG00000053372	1.07216e-11	-0.38673	greenyellow
NNAT|ENSG00000053438	0.00376862	0.583838	blue
USE1|ENSG00000053501	2.84673e-08	-0.422212	greenyellow
MCF2L2|ENSG00000053524	0.109753	0.213209	yellow
NRIP2|ENSG00000053702	0.000148254	0.338818	blue
LAMA3|ENSG00000053747	2.67804e-06	0.910556	yellow
AP5M1|ENSG00000053770	2.61033e-05	0.250487	turquoise
ANAPC4|ENSG00000053900	0.0454536	0.125029	magenta
KCNQ1|ENSG00000053918	0.303936	0.119135	green
TRAPPC3|ENSG00000054116	0.18392	-0.056484	brown
THRAP3|ENSG00000054118	0.15857	-0.0802782	turquoise
PHPT1|ENSG00000054148	0.0186115	-0.198449	brown
ENTPD2|ENSG00000054179	0.287197	-0.134897	grey
LY75|ENSG00000054219	1.30697e-09	0.991933	red
ARID4B|ENSG00000054267	0.121095	0.111014	turquoise
OPN3|ENSG00000054277	0.0766087	0.237097	turquoise
SDCCAG8|ENSG00000054282	0.00196916	0.155087	turquoise
PTPRN|ENSG00000054356	0.0102959	0.494475	green
HHAT|ENSG00000054392	5.80919e-10	0.830763	yellow
KIF1B|ENSG00000054523	0.992301	-0.000811505	turquoise
FOXC1|ENSG00000054598	3.80749e-07	0.729263	blue
TBC1D22A|ENSG00000054611	0.0426601	0.100619	green
SYNE2|ENSG00000054654	0.0366574	0.235527	yellow
PLEKHH1|ENSG00000054690	1.786e-08	-0.819385	turquoise
ATP9A|ENSG00000054793	0.0234525	0.195621	turquoise
CBLN4|ENSG00000054803	9.39318e-15	1.59935	blue
CHRDL2|ENSG00000054938	4.07705e-05	1.03225	blue
FAM168A|ENSG00000054965	0.332603	0.0729711	turquoise
RELT|ENSG00000054967	0.957854	-0.00695108	red
GALC|ENSG00000054983	0.249179	0.142137	turquoise
NOP58|ENSG00000055044	5.59199e-11	-0.364213	greenyellow
SZRD1|ENSG00000055070	0.263375	0.0383841	grey
KCNH2|ENSG00000055118	5.34455e-12	1.04912	blue
CUL1|ENSG00000055130	4.19324e-10	0.272511	yellow
FAM114A2|ENSG00000055147	0.313868	0.0564897	turquoise
CYFIP2|ENSG00000055163	2.50371e-11	-0.618012	black
TAB2|ENSG00000055208	0.000512173	0.258602	turquoise
GINM1|ENSG00000055211	5.57999e-10	0.324168	yellow
EIF2AK2|ENSG00000055332	0.155887	0.122989	turquoise
USP36|ENSG00000055483	0.319422	-0.064356	magenta
KMT2C|ENSG00000055609	0.387543	0.085154	turquoise
MCOLN3|ENSG00000055732	0.0660979	-0.365925	grey
CCDC85A|ENSG00000055813	3.2395e-20	1.80425	blue
PUM2|ENSG00000055917	0.00541991	0.154155	turquoise
MRPL43|ENSG00000055950	0.570821	0.0303507	brown
ITIH4|ENSG00000055955	0.142571	-0.188875	pink
ITIH1|ENSG00000055957	0.731186	-0.0545251	red
C4orf27|ENSG00000056050	0.355392	-0.0481554	greenyellow
ZFR|ENSG00000056097	1.01608e-05	0.313777	turquoise
ZNF280C|ENSG00000056277	0.0477822	0.185646	turquoise
NPFFR2|ENSG00000056291	5.34088e-11	1.26504	blue
PHF21B|ENSG00000056487	4.2878e-08	-0.95707	tan
TRAF1|ENSG00000056558	0.223304	0.13771	red
RC3H2|ENSG00000056586	0.649029	-0.0328344	turquoise
IL17RB|ENSG00000056736	6.72228e-07	-0.440712	grey
TRAF3IP2|ENSG00000056972	1.29469e-12	0.808564	green
GYG2|ENSG00000056998	0.662867	0.0483694	grey
DCBLD2|ENSG00000057019	1.12294e-14	0.745314	yellow
SERPINB3|ENSG00000057149	2.70404e-06	1.72991	green
SOAT1|ENSG00000057252	0.013189	-0.229129	turquoise
PKP2|ENSG00000057294	1.00283e-06	0.49113	yellow
MSH4|ENSG00000057468	0.273098	-0.173766	magenta
F7|ENSG00000057593	4.41704e-17	1.55743	blue
GDI2|ENSG00000057608	0.000950496	-0.164243	black
PRDM1|ENSG00000057657	0.00281082	0.499475	purple
ATG5|ENSG00000057663	1.05473e-14	0.554535	yellow
TMCC3|ENSG00000057704	0.273546	-0.124777	turquoise
PITHD1|ENSG00000057757	0.0159465	-0.118885	brown
MTA3|ENSG00000057935	0.828966	-0.00954232	black
USP13|ENSG00000058056	0.166312	-0.0996518	turquoise
ATP11B|ENSG00000058063	0.0110827	-0.288375	turquoise
LAMC2|ENSG00000058085	0.36022	0.203868	turquoise
CDK14|ENSG00000058091	2.53918e-06	0.45209	yellow
SEC61A1|ENSG00000058262	3.17705e-16	-0.49616	brown
PPP1R12A|ENSG00000058272	8.14427e-22	0.900149	yellow
RASGRF1|ENSG00000058335	1.48224e-14	1.36979	blue
CAMK2B|ENSG00000058404	2.06438e-06	-0.809767	brown
CROCC|ENSG00000058453	2.7033e-05	-0.376734	pink
POLR3E|ENSG00000058600	1.70443e-12	-0.407022	grey
ATP2B4|ENSG00000058668	2.42144e-18	1.54052	blue
ZC3H11A|ENSG00000058673	0.529049	-0.0420603	turquoise
RIOK2|ENSG00000058729	0.424609	0.0438434	turquoise
YIPF1|ENSG00000058799	0.011223	-0.21607	brown
NDC1|ENSG00000058804	0.000191549	-0.26411	black
DGKG|ENSG00000058866	7.2228e-18	1.60262	blue
FLYWCH1|ENSG00000059122	0.207917	0.0807544	pink
UNKL|ENSG00000059145	2.72279e-05	-0.380125	magenta
TBXAS1|ENSG00000059377	0.373935	-0.111542	grey
PARP12|ENSG00000059378	6.21599e-08	-0.454432	pink
ALDH18A1|ENSG00000059573	1.52289e-10	-0.42823	black
TARBP1|ENSG00000059588	2.81579e-16	-0.86967	magenta
GATB|ENSG00000059691	0.0852272	0.0811227	brown
MXD1|ENSG00000059728	0.000209617	0.300297	turquoise
CDK17|ENSG00000059758	0.126931	-0.15148	turquoise
DNAJC25|ENSG00000059769	0.498021	-0.0458986	grey
SLC2A3|ENSG00000059804	0.0240454	0.397507	purple
PSD|ENSG00000059915	0.0757129	0.187631	pink
CTDP1|ENSG00000060069	0.153643	-0.0879013	grey
YBX3|ENSG00000060138	0.517432	0.057149	grey
STYK1|ENSG00000060140	0.44638	-0.0858181	grey
WNK1|ENSG00000060237	0.00147319	0.286251	turquoise
CCAR1|ENSG00000060339	0.0980777	-0.105387	turquoise
OGFR|ENSG00000060491	1.22704e-10	-0.424478	pink
GNA15|ENSG00000060558	0.00118975	0.602027	green
CREB3L3|ENSG00000060566	0.124359	-0.226382	grey
PIGV|ENSG00000060642	0.43619	-0.0425462	grey
PTPRU|ENSG00000060656	1.9958e-07	0.713642	green
SNRNP40|ENSG00000060688	0.0920951	-0.119754	turquoise
RIMBP2|ENSG00000060709	0.0990696	0.380444	grey
COL11A1|ENSG00000060718	0.0405876	-0.538218	purple
QSER1|ENSG00000060749	5.16188e-08	0.738081	yellow
MPC1|ENSG00000060762	0.00148726	0.192027	grey
ACAA1|ENSG00000060971	0.601206	-0.0373649	brown
BCAT1|ENSG00000060982	0.186228	0.236478	purple
HDAC7|ENSG00000061273	0.956741	0.00302086	magenta
LZTS1|ENSG00000061337	0.00951097	0.359119	purple
PRDM6|ENSG00000061455	5.71315e-14	1.32034	blue
SPAG4|ENSG00000061656	0.935569	0.0103257	pink
NCKAP1|ENSG00000061676	6.20475e-09	0.477947	yellow
MRPS35|ENSG00000061794	1.24511e-05	-0.26345	black
GUCY1B3|ENSG00000061918	0.0958217	0.209521	yellow
SFSWAP|ENSG00000061936	0.0395407	-0.108567	tan
TNK2|ENSG00000061938	1.22154e-16	-0.721934	pink
MON2|ENSG00000061987	0.787627	0.0196915	turquoise
CDH3|ENSG00000062038	3.38422e-08	0.992289	green
ARSF|ENSG00000062096	2.06226e-22	2.02368	green
GPBP1|ENSG00000062194	0.70956	0.0194524	turquoise
DGAT2|ENSG00000062282	0.603075	-0.0766546	grey
ZNF112|ENSG00000062370	0.533615	-0.0432746	turquoise
CS|ENSG00000062485	4.92825e-05	-0.212541	black
LTK|ENSG00000062524	0.33115	-0.171137	red
MRPS24|ENSG00000062582	8.20926e-06	-0.463912	brown
ELMO2|ENSG00000062598	0.781706	-0.0197161	turquoise
WAPAL|ENSG00000062650	0.0272423	0.162656	turquoise
VMP1|ENSG00000062716	0.000641236	-0.34047	grey
APPBP2|ENSG00000062725	0.0103121	0.177849	turquoise
POLD1|ENSG00000062822	0.00484812	-0.213235	pink
SEZ6|ENSG00000063015	0.190043	-0.264278	magenta
EIF4B|ENSG00000063046	0.00429103	-0.169616	turquoise
SLC6A16|ENSG00000063127	8.96476e-09	0.826103	blue
GLTSCR1|ENSG00000063169	1.4798e-06	-0.327203	tan
SPHK2|ENSG00000063176	0.000649007	-0.238336	pink
RPL18|ENSG00000063177	1.48138e-05	-0.399943	greenyellow
CA11|ENSG00000063180	5.66117e-11	0.94748	green
ISOC2|ENSG00000063241	0.0536466	-0.153795	brown
U2AF2|ENSG00000063244	1.03844e-07	-0.257835	magenta
EPN1|ENSG00000063245	1.11356e-11	-0.43043	brown
MED29|ENSG00000063322	0.532737	-0.0199371	grey
AHRR|ENSG00000063438	0.00989155	-0.34244	magenta
ZNF275|ENSG00000063587	0.000528967	-0.231257	turquoise
MTMR1|ENSG00000063601	0.0188178	0.158976	turquoise
GPC1|ENSG00000063660	1.71147e-07	0.531011	green
ADCK1|ENSG00000063761	1.18605e-06	-0.305701	brown
HAGH|ENSG00000063854	0.00771996	-0.166352	brown
RNF4|ENSG00000063978	0.00387659	-0.151897	turquoise
CASP8|ENSG00000064012	0.0119176	-0.230313	turquoise
LIMCH1|ENSG00000064042	1.49524e-06	0.48807	yellow
ASUN|ENSG00000064102	0.056415	-0.125072	black
TM7SF3|ENSG00000064115	8.91161e-11	0.581595	yellow
DLX3|ENSG00000064195	5.3233e-09	1.19465	green
SPA17|ENSG00000064199	0.0669456	-0.185185	grey
TSPAN32|ENSG00000064201	0.0488495	0.276484	red
WISP2|ENSG00000064205	2.13427e-10	1.88906	blue
ST3GAL6|ENSG00000064225	0.00142134	0.405212	grey
ATP2C2|ENSG00000064270	0.185641	0.194395	green
NGFR|ENSG00000064300	3.04383e-09	1.19673	green
CDON|ENSG00000064309	0.521976	-0.0937932	turquoise
TAF2|ENSG00000064313	0.452377	0.0849999	turquoise
HIPK2|ENSG00000064393	1.11687e-05	-0.54762	turquoise
TNPO3|ENSG00000064419	0.0882816	0.095748	turquoise
MEF2BNB-MEF2B|ENSG00000064489	0.0852015	0.142563	tan
RFXANK|ENSG00000064490	7.66883e-05	-0.292964	brown
TMEM161A|ENSG00000064545	2.79323e-19	-0.6356	brown
LPAR2|ENSG00000064547	1.3814e-08	-0.490589	brown
CTSA|ENSG00000064601	0.0335873	-0.131471	red
SUGP2|ENSG00000064607	0.00139621	-0.23705	magenta
SLC12A2|ENSG00000064651	0.178458	-0.192223	turquoise
SNX24|ENSG00000064652	0.000197107	0.347825	purple
EYA2|ENSG00000064655	0.0320932	0.230592	green
CNN2|ENSG00000064666	8.20893e-14	0.930937	blue
ABCA7|ENSG00000064687	0.677974	-0.0446066	grey
SNCAIP|ENSG00000064692	1.04689e-06	0.919254	green
DDX20|ENSG00000064703	0.0653117	0.0963093	turquoise
BTBD1|ENSG00000064726	0.0140502	0.132852	turquoise
FAR2|ENSG00000064763	0.095203	0.18516	purple
BCAS1|ENSG00000064787	0.00730656	0.510735	grey
POU1F1|ENSG00000064835	0.000985382	0.532913	green
CHI3L2|ENSG00000064886	0.157308	0.446379	red
SBNO2|ENSG00000064932	7.37464e-05	-0.386098	grey
PMS1|ENSG00000064933	0.000797412	-0.210893	magenta
HMG20B|ENSG00000064961	2.84683e-12	-0.659097	brown
CALCRL|ENSG00000064989	0.000494346	0.584247	purple
TAF11|ENSG00000064995	0.0376347	-0.0859094	greenyellow
ANKS1A|ENSG00000064999	6.24816e-05	0.261095	yellow
AP3D1|ENSG00000065000	8.0755e-08	-0.280695	turquoise
ZNF76|ENSG00000065029	2.6975e-07	-0.232734	tan
SLC9A3R2|ENSG00000065054	5.07323e-08	-0.480727	brown
NTHL1|ENSG00000065057	5.79275e-05	-0.428118	greenyellow
UHRF1BP1|ENSG00000065060	0.000540035	-0.302564	turquoise
GNAI3|ENSG00000065135	0.00444406	0.128664	turquoise
IPO5|ENSG00000065150	2.56066e-07	0.307661	turquoise
OAT|ENSG00000065154	4.19042e-11	0.956058	green
WDR3|ENSG00000065183	0.00114662	-0.272697	turquoise
PKN2|ENSG00000065243	1.3003e-06	0.386904	turquoise
WDR18|ENSG00000065268	1.46637e-06	-0.381786	brown
TRAM2|ENSG00000065308	2.50175e-09	-0.608731	turquoise
NTN1|ENSG00000065320	1.48841e-12	1.36486	green
GLP2R|ENSG00000065325	0.0047101	0.401603	purple
MCM10|ENSG00000065328	0.000298759	-0.639642	black
DGKA|ENSG00000065357	0.000750222	0.412764	green
ERBB3|ENSG00000065361	8.82729e-13	-0.693303	grey
ANKRD44|ENSG00000065413	9.26261e-05	0.410225	yellow
KARS|ENSG00000065427	0.467333	-0.0414617	grey
ADAT1|ENSG00000065457	0.00356225	0.255559	turquoise
PDIA5|ENSG00000065485	1.18369e-13	-0.711753	grey
TBC1D22B|ENSG00000065491	0.00798582	-0.190911	turquoise
NDUFB4|ENSG00000065518	1.39915e-05	-0.308262	greenyellow
SPEN|ENSG00000065526	0.253157	0.105999	turquoise
MYLK|ENSG00000065534	2.21227e-22	2.13041	blue
ZC3H15|ENSG00000065548	0.0913514	0.106177	turquoise
MAP2K4|ENSG00000065559	0.0786974	0.114768	turquoise
TMEM206|ENSG00000065600	8.96175e-08	-0.44019	black
SNAP91|ENSG00000065609	0.228122	0.347673	grey
SLK|ENSG00000065613	3.77169e-06	0.345807	turquoise
CYB5R4|ENSG00000065615	7.19472e-05	0.345345	yellow
COL17A1|ENSG00000065618	3.93878e-15	2.54833	green
GSTO2|ENSG00000065621	0.00564948	0.500854	grey
SEC61A2|ENSG00000065665	0.133682	-0.117742	magenta
PRKCQ|ENSG00000065675	6.42226e-05	0.75159	red
TLE2|ENSG00000065717	4.36969e-10	0.661869	green
ASB1|ENSG00000065802	4.08868e-08	0.360766	blue
FAM107B|ENSG00000065809	0.497307	0.0713262	grey
ME1|ENSG00000065833	1.84275e-14	1.27263	blue
TBC1D1|ENSG00000065882	9.82713e-18	0.966773	blue
CDK13|ENSG00000065883	0.766292	-0.0196278	turquoise
MTHFD2|ENSG00000065911	2.10964e-15	-0.735694	black
SLC9A7|ENSG00000065923	9.86965e-09	-0.456043	turquoise
FOXJ2|ENSG00000065970	6.12121e-11	0.420759	yellow
YBX1|ENSG00000065978	0.587194	0.0266597	greenyellow
PDE4A|ENSG00000065989	7.98887e-15	1.11463	green
PPP2R5A|ENSG00000066027	2.92785e-10	0.365905	yellow
CTNNA2|ENSG00000066032	0.915868	-0.0257509	grey
ELAVL1|ENSG00000066044	1.73139e-06	-0.17141	black
TIE1|ENSG00000066056	0.220721	0.145763	purple
DIP2B|ENSG00000066084	0.000958925	-0.312921	turquoise
SMARCD1|ENSG00000066117	3.12219e-05	-0.192678	magenta
KDM4A|ENSG00000066135	0.255992	-0.0719935	turquoise
NFYC|ENSG00000066136	0.00292118	0.100816	grey
ZMYND12|ENSG00000066185	0.00798991	-0.284754	grey
SLC9A3|ENSG00000066230	0.00176176	-0.809624	magenta
NGEF|ENSG00000066248	0.587031	0.0930195	grey
ASPM|ENSG00000066279	4.86368e-09	-1.09996	black
CD84|ENSG00000066294	0.941861	0.0125058	red
ELOVL1|ENSG00000066322	0.230871	0.0733781	grey
SPI1|ENSG00000066336	0.551393	-0.0776276	red
ZNRD1|ENSG00000066379	0.0877429	-0.11035	greenyellow
MPPED2|ENSG00000066382	2.96038e-05	0.716997	green
CLDN18|ENSG00000066405	0.244278	0.181546	purple
ZBTB11|ENSG00000066422	0.307132	0.0794881	turquoise
ATXN3|ENSG00000066427	0.176186	-0.0673893	magenta
GOLGA5|ENSG00000066455	0.00949231	-0.169667	turquoise
FGFR2|ENSG00000066468	1.37925e-16	1.88843	green
LRRC40|ENSG00000066557	0.363906	0.0780984	turquoise
ISOC1|ENSG00000066583	0.0491416	0.128477	turquoise
EML1|ENSG00000066629	6.69726e-05	0.36736	yellow
TRMT11|ENSG00000066651	0.033763	0.155988	magenta
THUMPD1|ENSG00000066654	0.00484389	0.195873	turquoise
MSANTD3|ENSG00000066697	0.783483	0.0129559	grey
KIF26A|ENSG00000066735	0.0714928	0.254653	purple
ATG2B|ENSG00000066739	0.464752	-0.0578443	turquoise
ARFGEF1|ENSG00000066777	0.996414	-0.000376707	turquoise
ACSM2B|ENSG00000066813	0.0820315	-0.166684	grey
ZFAT|ENSG00000066827	0.0878168	-0.107447	turquoise
MTFR1|ENSG00000066855	3.5404e-05	-0.322632	black
STAG3|ENSG00000066923	0.875437	-0.0181704	magenta
FECH|ENSG00000066926	0.677193	-0.0489098	grey
MYO9A|ENSG00000066933	1.49587e-07	0.445391	yellow
DDX3Y|ENSG00000067048	8.69023e-06	0.378607	yellow
PFKP|ENSG00000067057	9.70132e-09	0.548252	blue
IDI1|ENSG00000067064	1.20881e-09	0.596984	grey
SP100|ENSG00000067066	1.00838e-05	0.444361	red
KLF6|ENSG00000067082	0.000653295	0.529388	yellow
PPAP2A|ENSG00000067113	0.067891	-0.249137	grey
NEO1|ENSG00000067141	0.397496	0.0865527	turquoise
TRAM1|ENSG00000067167	0.299896	0.0789714	turquoise
PHKA1|ENSG00000067177	0.0221778	-0.153511	turquoise
TNFRSF1A|ENSG00000067182	7.38293e-05	0.260422	green
CACNB1|ENSG00000067191	0.00162374	0.416272	green
EVI5|ENSG00000067208	0.000169648	0.269919	turquoise
STOML1|ENSG00000067221	0.0432388	0.130246	brown
PKM|ENSG00000067225	2.18458e-05	0.2651	green
DHX29|ENSG00000067248	0.0025044	0.223821	turquoise
DNTTIP2|ENSG00000067334	2.05554e-06	0.213836	turquoise
METTL22|ENSG00000067365	0.556504	-0.0298273	pink
TP53BP1|ENSG00000067369	0.00951548	0.283416	turquoise
TRO|ENSG00000067445	5.83968e-20	1.44914	blue
RRP15|ENSG00000067533	0.915608	-0.00653497	turquoise
RHOA|ENSG00000067560	6.76356e-07	0.20526	yellow
DHX8|ENSG00000067596	0.000721307	0.208062	yellow
PRKCZ|ENSG00000067606	6.10847e-06	-0.281179	grey
ZFY|ENSG00000067646	0.015963	0.257355	turquoise
IARS2|ENSG00000067704	0.0143141	-0.167988	turquoise
SYT1|ENSG00000067715	5.00057e-06	1.17856	blue
NAV3|ENSG00000067798	2.05598e-07	0.8922	blue
IDH3G|ENSG00000067829	6.5461e-06	-0.229832	brown
ROGDI|ENSG00000067836	0.24861	-0.0898866	brown
PDZD4|ENSG00000067840	0.919211	-0.0114384	grey
ATP2B3|ENSG00000067842	0.136257	0.146161	grey
ROCK1|ENSG00000067900	8.59398e-06	0.460253	turquoise
CBFB|ENSG00000067955	0.0364869	-0.16375	turquoise
PDK3|ENSG00000067992	1.01251e-05	0.471131	yellow
HYAL2|ENSG00000068001	0.86578	-0.0105481	brown
HDAC4|ENSG00000068024	0.0275131	0.179247	yellow
RASSF1|ENSG00000068028	0.260035	-0.0662354	pink
FGFR3|ENSG00000068078	0.66259	-0.0709373	grey
IFI35|ENSG00000068079	0.780333	0.0290986	red
HEATR6|ENSG00000068097	0.965944	0.00281892	turquoise
COASY|ENSG00000068120	1.02208e-10	-0.347771	brown
PLEKHH3|ENSG00000068137	0.000949298	0.291625	green
MEF2A|ENSG00000068305	3.33786e-13	0.763244	yellow
OTUD5|ENSG00000068308	6.72059e-05	-0.139814	brown
TFE3|ENSG00000068323	1.45762e-07	0.266663	purple
TBC1D25|ENSG00000068354	0.323051	0.0408016	yellow
ACSL4|ENSG00000068366	6.5235e-21	1.30735	blue
INPP5A|ENSG00000068383	3.30457e-07	0.262556	yellow
GPKOW|ENSG00000068394	0.689103	0.0169307	brown
GRIPAP1|ENSG00000068400	5.08351e-08	-0.266606	magenta
FTSJ1|ENSG00000068438	4.19764e-05	-0.171956	black
PRR11|ENSG00000068489	0.0263536	-0.305995	black
REEP1|ENSG00000068615	9.8781e-12	1.10909	blue
ATP11A|ENSG00000068650	0.00298484	-0.575546	turquoise
POLR1A|ENSG00000068654	5.44637e-06	-0.336919	turquoise
LAPTM4A|ENSG00000068697	2.87679e-14	0.344457	blue
TTC7A|ENSG00000068724	0.000124706	0.26611	green
IP6K2|ENSG00000068745	1.16e-09	-0.306345	pink
STON1-GTF2A1L|ENSG00000068781	0.000879664	0.629455	blue
SRBD1|ENSG00000068784	0.0300666	0.153131	turquoise
KIF2A|ENSG00000068796	7.65944e-06	0.49382	turquoise
RASGRP2|ENSG00000068831	7.51699e-07	0.736702	blue
PSME4|ENSG00000068878	0.00278303	-0.202136	turquoise
IFT80|ENSG00000068885	0.849936	0.013714	magenta
SIRT2|ENSG00000068903	0.368966	-0.0422648	brown
ERLEC1|ENSG00000068912	0.000198042	0.282017	turquoise
PPP2R5B|ENSG00000068971	0.00952587	0.15719	purple
PYGM|ENSG00000068976	1.9022e-12	1.57467	blue
PITX1|ENSG00000069011	8.27012e-17	1.5084	green
TRPC7|ENSG00000069018	0.00130923	-0.854357	grey
MAST4|ENSG00000069020	3.19228e-12	0.838214	yellow
GPR116|ENSG00000069122	0.751208	-0.0793158	purple
SDK2|ENSG00000069188	0.852693	-0.0275263	grey
ADAM7|ENSG00000069206	1.51479e-06	-1.93387	grey
NUP133|ENSG00000069248	0.00348024	0.17948	turquoise
NUCKS1|ENSG00000069275	1.74258e-07	0.291381	yellow
VPS35|ENSG00000069329	0.000123942	0.232564	turquoise
DNAJA2|ENSG00000069345	0.0938008	0.0776371	turquoise
BCL3|ENSG00000069399	0.179404	-0.171377	grey
KCNAB2|ENSG00000069424	0.430055	-0.0739942	red
ABCC9|ENSG00000069431	6.03186e-12	1.23951	blue
GAL|ENSG00000069482	5.53101e-23	-2.45227	greenyellow
CLEC2D|ENSG00000069493	0.815992	0.0308844	red
FUNDC1|ENSG00000069509	0.076507	-0.11275	brown
MAOB|ENSG00000069535	6.81863e-10	1.39256	blue
RORA|ENSG00000069667	1.6265e-05	0.418787	yellow
DRD4|ENSG00000069696	0.198648	-0.215422	pink
TGFBR3|ENSG00000069702	2.0099e-16	1.19557	blue
KIAA1107|ENSG00000069712	6.68376e-06	0.450898	yellow
PLA2G10|ENSG00000069764	0.0360044	0.350187	green
HES2|ENSG00000069812	0.0295772	0.384001	grey
ATP1B3|ENSG00000069849	0.0003	0.22431	grey
NEDD4|ENSG00000069869	1.11087e-07	0.653174	yellow
PIGB|ENSG00000069943	0.0313803	0.128279	turquoise
MAPK6|ENSG00000069956	0.0256978	-0.236231	turquoise
GNB5|ENSG00000069966	3.02946e-16	0.689467	blue
RAB27A|ENSG00000069974	0.0192451	0.397406	grey
CECR5|ENSG00000069998	8.41983e-15	-0.46729	greenyellow
UFD1L|ENSG00000070010	0.000324528	-0.18123	brown
LRP6|ENSG00000070018	0.00156295	0.292253	turquoise
GUCY2C|ENSG00000070019	1.28832e-20	1.66376	blue
SCT|ENSG00000070031	0.127052	0.44157	grey
PHRF1|ENSG00000070047	1.2366e-05	-0.239634	magenta
IKBKAP|ENSG00000070061	0.00221178	-0.195581	turquoise
NUCB2|ENSG00000070081	0.00150127	-0.427392	grey
PFN2|ENSG00000070087	0.566522	0.0460332	grey
PTPN3|ENSG00000070159	0.0108823	-0.189064	turquoise
SPTB|ENSG00000070182	0.000486189	0.68086	purple
DAPP1|ENSG00000070190	2.87763e-10	1.33442	red
FGF10|ENSG00000070193	7.21213e-18	2.16331	blue
SLC44A1|ENSG00000070214	0.00290119	0.245111	turquoise
TMEM260|ENSG00000070269	0.516663	0.0305304	turquoise
SMG6|ENSG00000070366	1.57237e-07	0.629027	yellow
EXOC5|ENSG00000070367	0.000916373	0.246423	turquoise
CLTCL1|ENSG00000070371	0.203448	0.152813	green
FGF22|ENSG00000070388	0.000506089	-0.57523	pink
FSTL3|ENSG00000070404	0.00940459	0.299164	purple
DGCR2|ENSG00000070413	0.000146388	-0.173651	grey
RNF126|ENSG00000070423	2.37837e-07	-0.328737	brown
MNT|ENSG00000070444	0.073461	-0.110609	magenta
ZXDC|ENSG00000070476	0.126818	-0.103061	magenta
JMJD6|ENSG00000070495	0.00252483	0.210266	grey
POLB|ENSG00000070501	1.24647e-05	-0.497008	greenyellow
ST6GALNAC1|ENSG00000070526	0.343552	-0.20012	grey
WIPI1|ENSG00000070540	0.199002	-0.134022	grey
FRMPD1|ENSG00000070601	0.00411026	-0.537285	grey
GBA2|ENSG00000070610	4.14883e-05	-0.2372	tan
NDST1|ENSG00000070614	0.0171619	-0.201264	turquoise
ASNS|ENSG00000070669	2.12042e-14	-0.64299	greenyellow
AP3M2|ENSG00000070718	0.346015	0.0715184	turquoise
CNGB1|ENSG00000070729	0.0714286	0.186836	green
ST6GALNAC2|ENSG00000070731	1.56618e-20	1.68683	green
PABPC1|ENSG00000070756	2.84052e-08	-0.501812	black
TESK2|ENSG00000070759	0.770015	-0.029981	turquoise
CFAP20|ENSG00000070761	0.000100968	0.223112	grey
CSNK2A2|ENSG00000070770	0.601644	0.0257559	grey
PTPN21|ENSG00000070778	1.38616e-11	0.619498	yellow
EIF2B3|ENSG00000070785	0.0940457	-0.0813053	brown
CAMK2A|ENSG00000070808	6.83834e-14	1.59355	blue
TCOF1|ENSG00000070814	0.00504117	-0.135302	greenyellow
CDC42|ENSG00000070831	1.98448e-06	0.208139	turquoise
OSBPL3|ENSG00000070882	3.27118e-07	0.780392	red
EPHA8|ENSG00000070886	5.15187e-12	-1.70286	grey
SLC12A3|ENSG00000070915	0.531177	-0.133997	red
RAD18|ENSG00000070950	0.236456	0.073903	turquoise
ATP2B1|ENSG00000070961	0.385805	-0.0768597	turquoise
TRPM5|ENSG00000070985	0.0505225	0.366227	green
NCK2|ENSG00000071051	0.00559232	0.15812	magenta
MAP4K4|ENSG00000071054	3.83047e-05	-0.291694	black
MGAT4A|ENSG00000071073	1.40289e-07	-0.568151	turquoise
RPL31|ENSG00000071082	2.35299e-08	-0.449841	greenyellow
WDR1|ENSG00000071127	6.68093e-21	0.532869	blue
SNX13|ENSG00000071189	0.0133542	0.198923	turquoise
MS4A12|ENSG00000071203	0.00642078	-0.408487	grey
ARHGAP10|ENSG00000071205	1.79199e-16	0.94826	blue
RPS6KA2|ENSG00000071242	0.712684	0.0263417	yellow
ING3|ENSG00000071243	0.140196	-0.122717	turquoise
VASH1|ENSG00000071246	0.668854	-0.0501446	purple
LMCD1|ENSG00000071282	2.30737e-09	0.801081	blue
WBSCR22|ENSG00000071462	3.51516e-06	-0.268589	brown
[truncated: 16,388 more rows]

## Sheet: Table S5. FET Red Module
	CXCR5.Responsiveness	Invaseviness.Migration	EMT.related	Immune.Checkpoints	Cell.Cycle
[truncated: 41 more rows]

[truncated: 1 more sheets: Table S6. FET-Tph-assoc. Red]
