# Supplementary material for: Transcriptome Network Analysis Identifies CXCL13-CXCR5 Signaling Modules in the Prostate Tumor Immune Microenvironment
Source: Sci Rep. 2019 Oct 18;9:14963. doi: 10.1038/s41598-019-46491-3 (PMC6802083; doi:10.1038/s41598-019-46491-3)
Supplement: Supplementary file 4 — LaTeX Supplementary File [file 41598_2019_46491_MOESM4_ESM.txt]

Ontology-ID	Ontology Name	Ontology Type	Number Changed	Number Measured	Number in Ontology	Percent Changed	Percent Present	Z Score	FisherExactP	AdjustedP	redundant with terms	inverse redundant	gene symbols	AVG-kME	STDEV-kME
GO:0002376	immune system process	biological_process	270	797	1258	33.8770388959	63.3545310016	32.6184457718	2.67818952904e-134	3.45754268199e-130		MHC protein complex|NADPH oxidase complex|T cell receptor complex|caspase regulator activity|cell surface binding|chemokine receptor binding|glycoprotein binding|leukocyte proliferation|lymph node development|peptidoglycan binding|positive regulation of response to external stimulus|regulation of phagocytosis|somatic cell DNA recombination|tumor necrosis factor receptor binding	ADA|AIM2|APOL1|ARHGDIB|B2M|BCL11B|BST2|BTLA|C1R|C3AR1|C4A|C4B|C5AR1|CARD11|CARD9|CASP1|CCL22|CCR1|CCR2|CCR4|CCR5|CCR6|CCR7|CCR9|CD14|CD180|CD19|CD1A|CD1C|CD1D|CD2|CD209|CD244|CD247|CD27|CD274|CD28|CD3D|CD3E|CD3G|CD4|CD40LG|CD48|CD5|CD58|CD7|CD70|CD74|CD79A|CD79B|CD80|CD83|CD84|CD86|CD8A|CD8B|CD96|CFB|CFP|CIITA|CLEC4A|CLEC4C|CLEC4D|CLEC7A|CNR2|CORO1A|CR1|CR2|CRTAM|CSF1|CSF3R|CST7|CTLA4|CTSC|CTSS|C…	0.729130380167	0.134648346165
GO:0050776	regulation of immune response	biological_process	140	366	588	38.2513661202	62.2448979592	25.1485314572	7.0761400992e-74	1.30504240972e-70		MHC protein binding|T cell receptor complex|negative regulation of smooth muscle cell proliferation|regulation of cell killing|regulation of phagocytosis	ADA|ARRB2|B2M|BTLA|C1R|C3AR1|C4A|C4B|CARD11|CARD9|CCR2|CD19|CD1D|CD200R1|CD226|CD247|CD28|CD37|CD3D|CD3E|CD3G|CD4|CD40LG|CD74|CD79A|CD79B|CD80|CD86|CD8A|CD8B|CD96|CFB|CFP|CLEC7A|CR1|CR2|CRTAM|CTLA4|EREG|FCER1G|FCER2|FCGR2B|FCGR3A|FOXP3|GRAP2|HCST|HLA-A|HLA-B|HLA-DMA|HLA-DOA|HLA-DOB|HLA-DPA1|HLA-DPB1|HLA-DQA1|HLA-DQA2|HLA-DQB1|HLA-DRA|HLA-DRB1|HLA-DRB5|HLA-F|HMOX1|ICAM1|ICAM3|IFITM1|IFNG|IL10|IL12…	0.736746487221	0.132548352391
GO:0004872	receptor activity	molecular_function	203	760	1824	26.7105263158	41.6666666667	23.4898298902	1.78776507434e-76	5.77001177743e-73		immunoglobulin binding	APOBR|BTLA|BTN1A1|C3AR1|C5AR1|CCR1|CCR2|CCR3|CCR4|CCR5|CCR6|CCR7|CCR9|CCRL2|CD14|CD180|CD1D|CD2|CD200R1|CD209|CD226|CD244|CD247|CD27|CD274|CD28|CD300A|CD300C|CD300E|CD300LB|CD300LF|CD33|CD3D|CD3E|CD3G|CD4|CD5|CD6|CD69|CD7|CD72|CD74|CD79A|CD79B|CD80|CD84|CD86|CD8A|CD8B|CLEC12A|CLEC12B|CLEC17A|CLEC1B|CLEC2D|CLEC4A|CLEC7A|CNR2|CR1|CR2|CSF1R|CSF2RB|CSF3R|CXCL16|CXCR3|CXCR4|CXCR5|CXCR6|CYSLTR1|EBI3|ES…	0.725112524458	0.133087831078
GO:0002684	positive regulation of immune system process	biological_process	131	375	567	34.9333333333	66.1375661376	22.8085507345	2.45238579466e-63	3.51781117878e-60		negative regulation of smooth muscle cell proliferation|regulation of leukocyte migration|regulation of phagocytosis	ADA|B2M|BTLA|C1R|C3AR1|C4A|C4B|C5AR1|CARD11|CARD9|CCR2|CD19|CD1D|CD2|CD226|CD247|CD27|CD274|CD28|CD37|CD3D|CD3E|CD3G|CD4|CD40LG|CD5|CD74|CD79A|CD79B|CD80|CD83|CD86|CFB|CFP|CLEC7A|CORO1A|CR1|CR2|CRTAM|CTLA4|EBI3|EREG|FCER1G|FCER2|FOXP3|GRAP2|HLA-DMA|HLA-DOA|HLA-DOB|HLA-DPA1|HLA-DPB1|HLA-DQA1|HLA-DQA2|HLA-DQB1|HLA-DRA|HLA-DRB1|HLA-DRB5|HMOX1|ICAM1|ICOS|IFNG|IKZF1|IL12A|IL12B|IL12RB1|IL15|IL15RA|IL1…	0.739487585611	0.132208962971
GO:0002694	regulation of leukocyte activation	biological_process	95	225	335	42.2222222222	67.1641791045	22.0465067418	2.75910964789e-54	2.74000811956e-51		negative regulation of smooth muscle cell proliferation	ADA|BTLA|CARD11|CCR2|CD2|CD226|CD247|CD27|CD274|CD28|CD3D|CD3E|CD3G|CD4|CD40LG|CD5|CD74|CD80|CD83|CD86|CNR2|CORO1A|CTLA4|EBI3|FCER1G|FLT3|FOXP3|GRAP2|HLA-DMA|HLA-DOA|HLA-DOB|HLA-DPA1|HLA-DPB1|HLA-DQA1|HLA-DQA2|HLA-DQB1|HLA-DRA|HLA-DRB1|HLA-DRB5|HMOX1|ICOS|IFNG|IKZF1|IL10|IL12A|IL12B|IL12RB1|IL15|IL15RA|IL18|IL1B|IL23A|IL27RA|IL2RA|IL2RG|IL7R|INPP5D|IRF4|ITGAL|KLRK1|LAG3|LAX1|LCK|LST1|LYN|MAP3K8|M…	0.766071599684	0.118879185779
GO:0006952	defense response	biological_process	143	465	808	30.752688172	57.5495049505	21.7550871487	3.85345940263e-61	4.9748160888e-58		peptidoglycan binding	AIF1|AOAH|APOL1|APOL2|APOL3|BST2|C1R|C3AR1|C4A|C4B|C5AR1|CARD9|CCL22|CCR1|CCR2|CCR3|CCR4|CCR5|CCR6|CCR7|CCR9|CD14|CD180|CD19|CD209|CD300C|CD40LG|CD48|CD74|CD83|CD84|CEBPE|CFB|CFP|CLEC1B|CLEC4A|CLEC4C|CLEC4D|CLEC7A|CORO1A|CR1|CR2|CSF3R|CXCL13|CXCR4|CYBA|CYBB|CYSLTR1|ESR2|FCER1G|FCGR1A|FGR|FPR2|GNLY|GPR68|GZMM|HAMP|HCK|HLA-B|IFITM1|IFITM2|IFITM3|IFNG|IL10|IL12A|IL12B|IL15|IL18R1|IL18RAP|IL1B|IL1RN|…	0.70787360935	0.136473508201
GO:0009897	external side of plasma membrane	cellular_component	55	108	159	50.9259259259	67.9245283019	18.8968298796	5.1795566681e-37	1.91051647386e-34			ADA|B2M|BTLA|CCR4|CCR5|CCR7|CD19|CD2|CD22|CD244|CD274|CD28|CD3E|CD4|CD5|CD69|CD74|CD79A|CD79B|CD80|CD83|CD86|CD8A|CLEC7A|CR2|CTLA4|CXCR3|CXCR4|FASLG|FCER1G|FCER2|ICAM1|ICOS|IL12RB1|IL2RA|IL2RB|IL2RG|IL7R|ITGAL|ITGAM|ITGAX|KLRD1|KLRK1|LAG3|MS4A1|PDCD1|PTPRC|SEMA7A|SLAMF1|SPN|TLR2|TNF|TNFRSF13B|TNFRSF13C|TNFRSF9	0.761214482327	0.109840596782
GO:0005886	plasma membrane	cellular_component	300	1927	3659	15.5682407888	52.6646624761	17.7839910016	1.56785909746e-56	1.84009644984e-53		T cell receptor complex|cell surface binding|glycoprotein binding|growth factor binding|immunoglobulin binding|integrin complex	ACY3|ADA|ADAM28|ADAP2|AIF1|APBB1IP|APOBR|APOE|ARRB2|ATP1A3|B2M|BTK|BTLA|C3AR1|C5AR1|CARD11|CASP10|CCR1|CCR2|CCR3|CCR4|CCR5|CCR6|CCR7|CCR9|CCRL2|CD101|CD14|CD180|CD19|CD1A|CD1C|CD1D|CD2|CD200R1|CD209|CD22|CD226|CD244|CD247|CD274|CD28|CD300A|CD300C|CD300E|CD300LB|CD300LF|CD33|CD3D|CD3E|CD3G|CD4|CD40LG|CD48|CD5|CD52|CD53|CD58|CD68|CD7|CD70|CD72|CD74|CD79A|CD79B|CD80|CD83|CD84|CD86|CD8A|CD8B|CD96|CFB…	0.715377091697	0.148601595057
GO:0002697	regulation of immune effector process	biological_process	57	136	198	41.9117647059	68.6868686869	16.9273880357	1.59435146719e-32	4.67797214578e-30		negative regulation of smooth muscle cell proliferation|regulation of cell killing|regulation of response to biotic stimulus	ARRB2|B2M|CCR2|CD226|CD247|CD28|CD37|CD4|CD40LG|CD74|CD80|CD86|CD8B|CRTAM|DOCK2|FCER1G|FCER2|FOXP3|HCK|HLA-A|HMOX1|ICAM1|IFIT1|IFNG|IL10|IL12A|IL12B|IL12RB1|IL15|IL1B|IL23A|IL27RA|IL2RA|IL7R|IRF4|KLRK1|LAG3|LCK|LTA|MICB|NCR1|NCR3|NOD2|PTPRC|SASH3|SEMA7A|SH2D1A|SPN|SYK|TAP1|TAP2|TBX21|TGFB1|TLR2|TNF|UNC13D|XCL1	0.72050517614	0.134436823047
GO:0005887	integral to plasma membrane	cellular_component	132	567	1092	23.2804232804	51.9230769231	16.7103167071	4.30755532372e-41	1.98609068676e-38		cell surface binding	BST2|BTLA|BTN1A1|C3AR1|C5AR1|CCR1|CCR2|CCR3|CCR4|CCR5|CCR6|CCR7|CCR9|CCRL2|CD19|CD1A|CD1C|CD1D|CD2|CD22|CD226|CD27|CD28|CD300C|CD33|CD3E|CD3G|CD40LG|CD48|CD5|CD52|CD58|CD6|CD69|CD70|CD72|CD79B|CD83|CD84|CD8A|CD8B|CD96|CEACAM4|CLEC1B|CLEC2B|CLEC2D|CLEC4A|CNR2|CR1|CSF1R|CSF2RB|CSF3R|CTLA4|CXCR3|CXCR5|CXCR6|CYBB|CYSLTR1|EREG|EVI2B|FASLG|FCAR|FCER1G|FCER2|FLT3|GP1BA|GPA33|GPR15|GPR183|GPR31|GPR55|GPR…	0.731171155114	0.138480143951
GO:0071345	cellular response to cytokine stimulus	biological_process	62	165	314	37.5757575758	52.5477707006	16.3851965693	5.03847138078e-32	1.44548145613e-29			B2M|CCR1|CCR2|CD74|CIITA|CSF2RB|CYBA|EBI3|EREG|FCGR1A|GBP1|GBP2|HLA-A|HLA-B|HLA-DMA|HLA-DOA|HLA-DOB|HLA-DPA1|HLA-DPB1|HLA-DQA1|HLA-DQA2|HLA-DQB1|HLA-DRA|HLA-DRB1|HLA-DRB5|HLA-F|ICAM1|IFI30|IFI35|IFIT1|IFIT2|IFIT3|IFITM1|IFITM2|IFITM3|IFNG|IL12RB1|IL15RA|IL1B|IL21R|IL2RB|IRF1|IRF4|IRF5|IRF8|JAK3|LEF1|MX1|MX2|OAS1|OASL|PTAFR|SELPLG|SOCS1|SP100|STAT4|TCF7|TNF|TNFRSF17|TNFRSF1B|TNFRSF8|XAF1	0.712314978952	0.143547544668
GO:0032944	regulation of mononuclear cell proliferation	biological_process	44	97	125	45.3608247423	77.6	15.6604185785	4.24305174144e-27	9.28437253932e-25			ADA|BTLA|CARD11|CCR2|CD274|CD28|CD3E|CD40LG|CD74|CD80|CORO1A|CSF1|CTLA4|EBI3|FOXP3|IFNG|IL10|IL12A|IL12B|IL12RB1|IL15|IL18|IL1B|IL23A|IL2RA|INPP5D|ITGAL|LST1|MNDA|NCKAP1L|NFATC2|PDCD1LG2|PRKCQ|PTPN22|PTPRC|SASH3|SPN|SYK|TGFB1|TNFRSF13B|TNFRSF13C|TNFSF13B|XCL1|ZAP70	0.764074560205	0.121034574424
GO:0001817	regulation of cytokine production	biological_process	69	225	303	30.6666666667	74.2574257426	14.9243076366	3.15476146605e-29	7.68452274089e-27		negative regulation of smooth muscle cell proliferation|peptidoglycan binding|regulation of phagocytosis	ARRB2|C3AR1|C5AR1|CARD11|CARD9|CASP1|CCR2|CD14|CD28|CD3E|CD4|CD40LG|CD74|CD80|CD83|CD86|CLEC7A|CRTAM|EBI3|EREG|FCER1G|FOXP3|HMOX1|IFNG|IGF2BP2|IGF2BP3|IL10|IL12A|IL12B|IL12RB1|IL15|IL18|IL1B|IL23A|IL27RA|INPP5D|IRF1|IRF4|IRF8|KLRK1|LAG3|LEF1|LTA|LTB|NCKAP1L|NFAM1|NLRC5|NLRP3|NOD1|NOD2|POLR3C|PRKCQ|SASH3|SEMA7A|SPN|SRGN|SYK|TGFB1|TIGIT|TLR2|TLR6|TLR7|TLR8|TNF|TNFRSF13C|TNFRSF8|TRIM16|UBE2L6|XCL1	0.711762289739	0.144681505064
GO:0034341	response to interferon-gamma	biological_process	36	74	171	48.6486486486	43.2748538012	14.8198082803	1.0487775472e-23	1.93424544776e-21			B2M|CD86|CIITA|CXCL16|FCGR1A|GBP1|GBP2|HLA-A|HLA-B|HLA-DMA|HLA-DOA|HLA-DOB|HLA-DPA1|HLA-DPB1|HLA-DQA1|HLA-DQA2|HLA-DQB1|HLA-DRA|HLA-DRB1|HLA-DRB5|HLA-F|ICAM1|IFI30|IFNG|IL12RB1|IRF1|IRF4|IRF5|IRF8|KYNU|OAS1|OASL|PTAFR|SOCS1|SP100|UBD	0.717743438	0.144135858886
GO:0019955	cytokine binding	molecular_function	38	85	115	44.7058823529	73.9130434783	14.4057056999	2.80413826158e-23	4.95909930918e-21		growth factor binding	CCR1|CCR2|CCR3|CCR4|CCR5|CCR6|CCR7|CCR9|CCRL2|CD74|CSF1R|CSF2RB|CSF3R|CXCR3|CXCR4|CXCR5|CXCR6|EBI3|IL10RA|IL12A|IL12B|IL12RB1|IL15RA|IL18BP|IL18R1|IL21R|IL27RA|IL2RA|IL2RB|IL2RG|IL3RA|IL7R|IL9R|TNFRSF17|TNFRSF1B|TNFRSF8|TRIM16|XCR1	0.747407335737	0.1365255374
GO:0031341	regulation of cell killing	biological_process	21	30	55	70.0	54.5454545455	14.1843566086	6.39942611532e-19	8.60589491133e-17	regulation of immune effector process|regulation of immune response		ARRB2|B2M|CD226|CRTAM|FCER2|ICAM1|IFNG|IL12A|IL12B|IL12RB1|IL23A|IL7R|KLRK1|LAG3|NCR1|NCR3|PTPRC|SH2D1A|TAP1|TAP2|XCL1	0.649414240095	0.136630382135
GO:0042611	MHC protein complex	cellular_component	21	31	170	67.7419354839	18.2352941176	13.9070575258	1.86481378519e-18	2.31444116986e-16	immune system process		B2M|CD1A|CD74|HLA-A|HLA-B|HLA-DMA|HLA-DOA|HLA-DOB|HLA-DPA1|HLA-DPB1|HLA-DQA1|HLA-DQA2|HLA-DQB1|HLA-DQB2|HLA-DRA|HLA-DRB1|HLA-DRB5|HLA-E|HLA-F|MICB|TAP2	0.73466037219	0.132560023128
GO:0051707	response to other organism	biological_process	59	193	322	30.5699481865	59.9378881988	13.7483802933	4.94086193045e-25	9.52037724211e-23			BST2|C5AR1|CARD9|CCL22|CD1D|CD86|CEBPE|CFP|CLEC7A|CXCR4|FCER1G|FGR|GNLY|HAMP|HCK|IFI16|IFI35|IFI44|IFIT1|IFIT2|IFITM1|IFITM2|IFITM3|IFNG|IL10|IL12A|IL12B|IL23A|IL27RA|IRF8|KLRK1|LILRB1|LTA|LYZ|MX1|MX2|NLRC4|NLRC5|NLRP3|NOD1|NOD2|NPC2|PIM2|PLSCR1|POLR3C|PRF1|PTPRC|RSAD2|SAMHD1|SPN|TGFB1|TLR2|TLR6|TLR7|TLR8|TNF|TRIM22|UNC13D|XCL1	0.695977086881	0.126717693546
GO:0002683	negative regulation of immune system process	biological_process	35	92	138	38.0434782609	66.6666666667	12.3805678955	9.11790162972e-19	1.20114398e-16			ADA|ARRB2|BTLA|CCR2|CD274|CD74|CNR2|CTLA4|FLT3|FOXP3|HMOX1|IFIT1|IL10|IL12B|IL27RA|IL2RA|IL7R|INPP5D|LAG3|LAX1|LST1|MICB|MNDA|NOD2|PDCD1LG2|PTPN22|PTPRC|SLA2|SPN|TAP1|TGFB1|TIGIT|TNFRSF13B|TRAFD1|XCL1	0.7291270728	0.113745075834
GO:0031347	regulation of defense response	biological_process	64	256	354	25.0	72.3163841808	12.2099566412	8.7409640826e-22	1.39315859637e-19			ADA|AOAH|APOE|ARRB2|B2M|CARD9|CCR2|CD1D|CD226|CD247|CD28|CD4|CD86|CD8B|CLEC7A|CNR2|CRTAM|DOCK2|EREG|FCER1G|FOXP3|HCK|HLA-A|IFIT1|IFNG|IL10|IL12A|IL12B|IL12RB1|IL15|IL18|IL1B|IL23A|IL2RA|KLRK1|LAG3|LCK|LTA|LY96|MAPKAPK2|MICB|NCR1|NCR3|NLRC5|NOD1|NOD2|POLR3C|PTPN22|SAMHD1|SEMA7A|SH2D1A|SOCS1|SPN|TAP1|TGFB1|TLR10|TLR2|TLR6|TLR7|TLR8|TNF|TNFRSF1B|TRAFD1|XCL1	0.699338196328	0.147336836014
GO:0002521	leukocyte differentiation	biological_process	40	118	149	33.8983050847	79.1946308725	12.1948762976	3.80163177102e-19	5.22117725148e-17			ADA|BCL11B|CD28|CD4|CD40LG|CD79A|CD8A|CEBPE|CSF1|EOMES|FLT3|FOXP3|FUT7|GAB3|GPR183|HHEX|IFI16|IKZF1|IL10|IL12B|IL7R|IRF1|IRF4|ITK|LCK|LEF1|LYL1|NFAM1|POU2F2|PTPN22|PTPRC|RELB|RHOH|SPI1|SPIB|TCF7|TGFB1|TNF|UBD|ZAP70	0.711025182375	0.123478639547
GO:0042101	T cell receptor complex	cellular_component	11	12	12	91.6666666667	100.0	12.020572364	8.52895217906e-13	6.63305859227e-11	immune system process|plasma membrane|regulation of immune response		CARD11|CD247|CD3D|CD3E|CD3G|CD4|CD8A|CD8B|SYK|TRAT1|ZAP70	0.814957803818	0.118361670521
GO:0005125	cytokine activity	molecular_function	33	97	229	34.0206185567	42.3580786026	11.0960477292	4.51949420509e-16	4.86222251564e-14		tumor necrosis factor receptor binding	CCL22|CD40LG|CD70|CMTM3|CMTM7|CSF1|CXCL13|CXCL16|EBI3|FASLG|FLT3LG|IFNG|IL10|IL12A|IL12B|IL15|IL16|IL18|IL1B|IL1RN|IL23A|IL24|IL32|LIF|LTA|LTB|TNF|TNFSF13B|TNFSF14|TNFSF8|TNFSF9|XCL1|XCL2	0.670668400848	0.131124394632
GO:0043900	regulation of multi-organism process	biological_process	26	74	101	35.1351351351	73.2673267327	10.0737042053	2.54869302044e-13	2.09577241362e-11			ADA|B2M|CD247|CD28|CD4|CD8B|DOCK2|FCER2|HCK|HLA-A|IFIT1|IFNG|IL10|IL12B|IL12RB1|IL15|IL23A|IL2RA|IRF8|LCK|LTA|MICB|NOD2|SPN|TLR2|TNF	0.715086825654	0.141060568976
GO:0048535	lymph node development	biological_process	8	9	20	88.8888888889	45.0	10.0695110729	2.46504197915e-09	1.34846152334e-07	immune system process		CXCL13|CXCR5|IKZF1|IL15|IL7R|LTA|LTB|TGFB1	0.679956662375	0.127779362015
GO:0060326	cell chemotaxis	biological_process	19	44	64	43.1818181818	68.75	9.93448467453	5.92908041202e-12	4.32454396154e-10			ARRB2|C5AR1|CCR2|CORO1A|CSF3R|CXCL16|FCER1G|HMGB2|IFNG|IL10|IL16|IL1B|ITGAM|ITGB2|LEF1|NCKAP1L|S100A9|SYK|XCL1	0.696675943632	0.172667793116
GO:0005576	extracellular region	cellular_component	121	836	2036	14.4736842105	41.0609037328	9.78813787679	5.70094554707e-18	6.81474139006e-16		regulation of membrane protein ectodomain proteolysis	ADAM28|ADAMDEC1|AOAH|APOE|APOL1|APOL2|APOL3|B2M|BTN1A1|C1R|C4A|C4B|CASP1|CCL22|CCR6|CD14|CD2|CD200R1|CD209|CD27|CD40LG|CD8A|CD8B|CFB|CFP|CHI3L2|CP|CSF1|CSF3R|CST6|CST7|CTHRC1|CTSS|CXCL13|CXCL16|EBI3|EREG|FAM20A|FASLG|FCAR|FCER2|FCGR3A|FCN1|FCRLA|FGL2|FLT3LG|FOLR2|GLIPR1|GNG8|GNGT2|GNLY|GZMA|GZMK|GZMM|HAMP|HAPLN3|HPSE|ICOS|IFI30|IFNG|IL10|IL12A|IL12B|IL15|IL15RA|IL16|IL18|IL18BP|IL1B|IL1RN|IL23A|I…	0.66359454838	0.148740936277
GO:0009595	detection of biotic stimulus	biological_process	10	15	20	66.6666666667	75.0	9.49777279798	2.6391458305e-09	1.41374990339e-07			CD1D|CLEC7A|CRTAM|LY96|NLRC4|NLRP3|NOD1|NOD2|TLR2|TLR6	0.7647063426	0.0835111244514
GO:0002831	regulation of response to biotic stimulus	biological_process	22	62	74	35.4838709677	83.7837837838	9.32821054812	1.4169836682e-11	9.73045699812e-10	regulation of immune effector process		B2M|CD226|CD247|CD28|CD4|CD40LG|CD8B|CRTAM|DOCK2|HCK|HLA-A|IFIT1|IL12A|IL12B|IL12RB1|IL15|IL23A|IL2RA|LCK|MICB|NOD2|SPN	0.736063566727	0.150570825686
GO:0005615	extracellular space	cellular_component	67	368	821	18.2065217391	44.8233861145	9.32202250595	4.69725782213e-15	4.55951868298e-13		negative regulation of smooth muscle cell proliferation|tumor necrosis factor receptor binding	ADA|APOE|APOL1|B2M|C4A|C4B|CCL22|CD14|CD40LG|CD70|CFP|CHI3L2|CMTM3|CMTM7|CP|CSF1|CTSZ|CXCL13|CXCL16|EBI3|EREG|FASLG|FCN1|FLT3LG|GNLY|HMGB2|HMOX1|ICAM1|IFNG|IL10|IL12A|IL12B|IL15|IL15RA|IL16|IL18|IL1B|IL1RN|IL24|IL32|IL9R|INSL3|LIF|LTA|LTB|LY86|LY96|LYZ|MFNG|PLAU|PMCH|S100A8|S100A9|SERPINA1|SERPINB9|SPN|SRGN|TGFB1|TNF|TNFAIP2|TNFSF13B|TNFSF14|TNFSF8|TNFSF9|VNN3|XCL1|XCL2	0.653916293701	0.138156624978
GO:0005164	tumor necrosis factor receptor binding	molecular_function	10	16	42	62.5	38.0952380952	9.1308654108	6.6308221587e-09	3.33089159801e-07	cytokine activity|extracellular space|immune system process		CD40LG|CD70|FASLG|LTA|LTB|TNF|TNFSF13B|TNFSF14|TNFSF8|TNFSF9	0.6980452468	0.139891416375
GO:0042287	MHC protein binding	molecular_function	9	14	42	64.2857142857	33.3333333333	8.81253069662	2.76452693468e-08	1.30732757241e-06	regulation of immune response		CD4|CD74|CD8A|CD8B|CLEC7A|KLRK1|LAG3|TAP1|TAP2	0.703931820556	0.161032698366
GO:0042346	positive regulation of NF-kappaB import into nucleus	biological_process	10	17	26	58.8235294118	65.3846153846	8.79487184569	1.51728021061e-08	7.44794202242e-07			CD27|IL12B|IL1B|IL23A|PRKCQ|SPHK1|TLR2|TLR7|TNF|TNFSF14	0.6644812995	0.148542525867
GO:0005529	sugar binding	molecular_function	31	119	208	26.0504201681	57.2115384615	8.74505871858	1.10598783465e-11	7.67650695986e-10			CD209|CD22|CD33|CD69|CD72|CLEC12A|CLEC12B|CLEC17A|CLEC1B|CLEC2B|CLEC2D|CLEC4A|CLEC4C|CLEC4D|CLEC4G|CLEC7A|CLECL1|FCER2|FCN1|GALNT6|KLRB1|KLRD1|KLRG1|KLRK1|LGALS9|LY75|SELL|SIGLEC10|SIGLEC14|SIGLEC7|SIGLEC9	0.694187407613	0.133092026981
GO:0070661	leukocyte proliferation	biological_process	16	42	49	38.0952380952	85.7142857143	8.36119805864	2.63898106766e-09	1.41374990339e-07	immune system process		CD40LG|CD79A|CD86|CRTAM|CXCR4|DOCK2|IL10|IL15|IL23A|IL7R|ITGAL|ITGAM|LEF1|PTPRC|TGFB1|TNFSF14	0.7668191505	0.145287160112
GO:0001772	immunological synapse	cellular_component	9	16	16	56.25	100.0	8.11266067002	1.40399124936e-07	6.00183014213e-06			CD3E|CORO1A|GZMA|GZMB|ICAM1|ITGAL|PRKCQ|RHOH|ZAP70	0.765749682556	0.147686315247
GO:0050848	regulation of calcium-mediated signaling	biological_process	10	20	25	50.0	80.0	7.93317259116	1.2058878334e-07	5.20669295291e-06			ADA|CD3E|CD4|CD8A|ITGAL|PLEK|SLA2|SYK|TRAT1|ZAP70	0.8128650363	0.0947781731
GO:0002237	response to molecule of bacterial origin	biological_process	29	122	174	23.7704918033	70.1149425287	7.82549843965	5.53889471598e-10	3.3571422903e-08			B2M|C5AR1|CARD9|CASP1|CD14|CD86|CMPK2|CNR2|FASLG|HMGB2|ICAM1|IL10|IL12A|IL1B|IRF8|KLRK1|LTA|LY96|NCF2|NOD2|NR1H3|PTAFR|S100A8|S100A9|SERPINA1|SOCS1|SOD2|TLR2|TLR6	0.652504451379	0.142914909511
GO:0042834	peptidoglycan binding	molecular_function	5	6	9	83.3333333333	66.6666666667	7.66668030223	6.2752546775e-06	0.00020509756427	defense response|immune system process|regulation of cytokine production		CD14|NLRP3|NOD1|NOD2|TLR2	0.7404173922	0.0893214858565
GO:0007159	leukocyte cell-cell adhesion	biological_process	11	25	38	44.0	65.7894736842	7.64910928793	1.45287109233e-07	6.14969370557e-06			CD209|CD40LG|FERMT3|ICAM1|ITGAL|ITGAM|ITGB2|PTPRC|SELPLG|SYK|TNF	0.782042632727	0.141471154175
GO:0007204	elevation of cytosolic calcium ion concentration	biological_process	21	77	117	27.2727272727	65.811965812	7.46002737915	9.81003849275e-09	4.87106142082e-07			C3AR1|C5AR1|CCR1|CCR2|CCR3|CCR4|CCR5|CCR6|CCR7|CCR9|CD52|CXCL13|CXCR3|CXCR4|CYSLTR1|IL1B|LCK|PMCH|PTPRC|S1PR4|XCR1	0.718073084429	0.132934676985
GO:0019865	immunoglobulin binding	molecular_function	7	12	17	58.3333333333	70.5882352941	7.31847413171	2.69662350412e-06	9.35844339736e-05	plasma membrane|receptor activity		FCAR|FCER1G|FCER2|FCGR1A|FCGR2A|FCGR2B|FCGR3A	0.684321485143	0.128307308152
GO:0019835	cytolysis	biological_process	8	16	25	50.0	64.0	7.09445592924	2.34369719063e-06	8.19976442575e-05			APOL1|GZMA|GZMB|GZMH|GZMM|LYZ|MICB|PRF1	0.756077126125	0.0552398247525
GO:0032103	positive regulation of response to external stimulus	biological_process	19	70	120	27.1428571429	58.3333333333	7.06640643636	5.39781663164e-08	2.45372579981e-06	immune system process		C3AR1|C5AR1|CCR2|CD28|CD74|FCER1G|IL12B|IL15|IL16|IL18|IL1B|IL23A|LTA|NCKAP1L|TGFB1|TLR2|TLR7|TNF|XCL1	0.731668957053	0.125209508888
GO:0002763	positive regulation of myeloid leukocyte differentiation	biological_process	9	20	34	45.0	58.8235294118	7.02230990939	1.62888903957e-06	5.8740104751e-05			CSF1|IFNG|IKZF1|IL12B|IL23A|LEF1|LIF|RUNX1|TNF	0.566945894556	0.111422822649
GO:0002685	regulation of leukocyte migration	biological_process	12	33	52	36.3636363636	63.4615384615	7.0031863505	4.80680406024e-07	1.88048001266e-05	positive regulation of immune system process		ADA|C3AR1|C5AR1|CCR2|CD74|HMOX1|ICAM1|IL23A|NCKAP1L|NOD2|TLR2|XCL1	0.718699181917	0.137695372312
GO:0060558	regulation of calcidiol 1-monooxygenase activity	biological_process	5	7	13	71.4285714286	53.8461538462	6.99897397446	2.07913934713e-05	0.000605907200258			GFI1|IFNG|IL1B|TNF|VDR	0.5844778948	0.0400402582407
GO:0003823	antigen binding	molecular_function	16	54	80	29.6296296296	67.5	6.94777394355	1.60669877131e-07	6.73457179793e-06			CD1C|CD1D|CD209|CD48|FCN1|IL7R|LAG3|LCK|LILRA1|LILRA2|LILRB4|SKAP1|SLAMF1|SLC7A5|TAP1|TAP2	0.722094355312	0.124768349367
GO:0007186	G-protein coupled receptor protein signaling pathway	biological_process	55	359	1127	15.3203342618	31.8544809228	6.94379324966	2.12539042789e-09	1.1776304903e-07			APOE|C3AR1|C5AR1|CCR1|CCR2|CCR3|CCR4|CCR5|CCR6|CCR7|CCR9|CCRL2|CD3E|CNR2|CXCR3|CXCR4|CXCR5|CXCR6|CYSLTR1|EREG|FPR1|FPR2|FPR3|GNG8|GNGT2|GP1BA|GPR132|GPR141|GPR15|GPR171|GPR174|GPR18|GPR183|GPR31|GPR55|GPR65|GPR68|GPR82|GPR84|HTR7|INSL3|LPAR5|P2RY10|P2RY13|PLEK|PMCH|PNOC|PTAFR|RGS1|RGS18|RGS19|S1PR4|SPHK1|SUCNR1|XCR1	0.6916183768	0.145026994607
GO:0051043	regulation of membrane protein ectodomain proteolysis	biological_process	6	10	20	60.0	50.0	6.89486513955	1.18770858828e-05	0.000364211826002	extracellular region		APOE|IFNG|IL10|IL1B|TIMP1|TNF	0.574381087167	0.0890167420447
GO:0031225	anchored to membrane	cellular_component	16	56	142	28.5714285714	39.4366197183	6.75279914842	2.80799707968e-07	1.15083308885e-05			BST2|CD14|CD2|CD48|CD52|CD58|DPEP2|DPEP3|FOLR2|MMP25|OTOA|PLAUR|SEMA7A|VNN1|VNN2|VNN3	0.663557946938	0.178796689039
GO:0009986	cell surface	cellular_component	33	177	299	18.6440677966	59.1973244147	6.65110403698	2.62267079672e-08	1.25402518465e-06			ADA|BACE2|CCR5|CD226|CD27|CD4|CD53|CD6|CD74|CD8A|CLEC17A|CLEC2D|CXCR4|FLT3|ICAM1|IL2RA|IL2RG|MMP25|NFAM1|NOD2|PDLIM2|PLAU|PLAUR|PTPRC|SLAMF1|TGFB1|TIGIT|TLR2|TNF|TNFRSF12A|TNR|TREML1|TREML2	0.719425014455	0.164529547321
GO:0046427	positive regulation of JAK-STAT cascade	biological_process	9	22	36	40.9090909091	61.1111111111	6.58398657993	4.28920837965e-06	0.000145720211003			AGAP2|HCLS1|IFNG|IL12A|IL12B|IL23A|LCK|LIF|LYN	0.614598840667	0.150843120245
GO:0045730	respiratory burst	biological_process	6	11	12	54.5454545455	91.6666666667	6.49505207238	2.47016233621e-05	0.0007102404401			CD52|CYBA|CYBB|NCF1|NCF2|PRKCQ	0.822774430167	0.0434784776572
GO:0048872	homeostasis of number of cells	biological_process	15	53	61	28.3018867925	86.8852459016	6.48855769917	7.57377740312e-07	2.85899024194e-05			CD7|CORO1A|CSF1|FOXP3|HMOX1|IL2RA|IL7R|NCKAP1L|PIK3CD|SASH3|TGFB1|TNFRSF13B|TNFRSF13C|TNFSF13B|TNFSF14	0.793659160467	0.0977084976331
GO:0050664	oxidoreductase activity, acting on NADH or NADPH, oxygen as acceptor	molecular_function	5	8	14	62.5	57.1428571429	6.45433368833	5.24897848666e-05	0.0013607291619			CYBA|CYBB|KMO|NCF1|NCF2	0.8012556604	0.0628391870251
GO:0043020	NADPH oxidase complex	cellular_component	5	8	9	62.5	88.8888888889	6.45433368833	5.24897848666e-05	0.0013607291619	immune system process		CYBA|CYBB|NCF1|NCF2|NCF4	0.8372433564	0.040238202432
GO:0043065	positive regulation of apoptosis	biological_process	58	423	543	13.7115839243	77.9005524862	6.18710147251	4.53254465945e-08	2.10486156667e-06			APOE|ARHGAP4|BTK|CASP1|CASP10|CASP4|CD2|CD27|CD28|CD3E|CD40LG|CD5|CD70|CRTAM|CTLA4|ESR2|FASLG|FGD2|FGD3|GZMA|GZMB|HMOX1|IFI16|IFNG|IL10|IL12A|IL12B|IL18|IL1B|IL2RA|INPP5D|LCK|LEF1|LTA|MNDA|MX1|NCF2|NLRC4|NLRP3|NOD1|PMAIP1|PTPRC|RIPK3|RUNX3|SLAMF7|SPI1|SPN|STK17A|TGFB1|TLR2|TNF|TNFRSF8|TNFRSF9|TNFSF14|TNFSF8|UBD|VAV1|VDR	0.733293790362	0.128228544015
GO:0042554	superoxide anion generation	biological_process	5	9	14	55.5555555556	64.2857142857	5.99788615967	0.000111819744477	0.00268825493705			CYBA|CYBB|NCF1|NCF2|SOD2	0.7656257402	0.137890910435
GO:0034105	positive regulation of tissue remodeling	biological_process	5	10	16	50.0	62.5	5.60725036785	0.000211762403073	0.00483867721004			IL12B|IL15|IL18|IL23A|VDR	0.6393509668	0.156878602014
GO:0030155	regulation of cell adhesion	biological_process	24	131	198	18.320610687	66.1616161616	5.55927291175	2.86867578369e-06	9.902300633e-05			ADA|ADAMDEC1|ARHGDIB|CSF1|CYTH4|CYTIP|FERMT3|FXYD5|ICAM1|IFNG|IL12A|IL12B|IL18|IL1B|ITGAL|LEF1|NCKAP1L|PLAU|SPN|SPOCK2|TGFB1|TNF|TNR|VAV1	0.706675258542	0.156194505243
GO:0009306	protein secretion	biological_process	9	29	37	31.0344827586	78.3783783784	5.39447359156	5.73078630904e-05	0.00147673555389			CD40LG|LAX1|LCP2|LYN|NLRC4|NLRP3|PLEK|POU2F2|TNFSF13B	0.747822480222	0.133361071879
GO:0045429	positive regulation of nitric oxide biosynthetic process	biological_process	8	24	35	33.3333333333	68.5714285714	5.36525451762	8.42286137012e-05	0.00207517443298			AIF1|ICAM1|IFNG|IL1B|KLRK1|SOD2|TLR2|TNF	0.628572286875	0.130129959408
GO:0004715	non-membrane spanning protein tyrosine kinase activity	molecular_function	10	35	41	28.5714285714	85.3658536585	5.33384944179	4.93084051169e-05	0.00133453146763			BLK|BTK|FGR|HCK|ITK|JAK3|LCK|LYN|SYK|ZAP70	0.7674328169	0.141971147269
GO:0050709	negative regulation of protein secretion	biological_process	5	11	26	45.4545454545	42.3076923077	5.26730813976	0.000367646386166	0.00761848289792			FOXP3|IL10|NR1H3|SRGN|TNF	0.6170880616	0.13693566206
GO:0070374	positive regulation of ERK1 and ERK2 cascade	biological_process	8	25	49	32.0	51.0204081633	5.20449585898	0.000116913243947	0.00280027825483			ARRB2|CD74|GPR55|IL1B|NOD1|NOD2|SEMA7A|TNF	0.700287151625	0.117317365858
GO:0018108	peptidyl-tyrosine phosphorylation	biological_process	10	37	51	27.027027027	72.5490196078	5.10164149076	8.31603222051e-05	0.00205670452044			ABI3|BTK|IFNG|IL12RB1|JAK3|LCK|LIF|LYN|SYK|ZAP70	0.7221602626	0.169931799009
GO:0001816	cytokine production	biological_process	8	26	34	30.7692307692	76.4705882353	5.0520820315	0.000159403781028	0.00374845685441			CD226|CD4|FOXP3|ITK|NFATC2|NLRP3|NOD2|PTAFR	0.790003746	0.107043547084
GO:0051353	positive regulation of oxidoreductase activity	biological_process	7	21	35	33.3333333333	60.0	5.01810488098	0.000236775589748	0.00528853436617			APOE|FCER2|IFNG|IL1B|NOD2|TNF|VDR	0.582224160143	0.0910162256843
GO:0050817	coagulation	biological_process	46	358	487	12.8491620112	73.5112936345	5.00160778552	8.50340402629e-06	0.000271730064305			APBB1IP|ARRB2|CD2|CD244|CD48|CD58|CD84|DOK2|EHD1|FCER1G|FGR|GP1BA|IL10RA|INPP5D|IRF1|ITGAL|ITGAM|ITGAX|ITGB2|LCK|LCP2|LYN|NFE2|PDE6G|PIK3R5|PLAU|PLAUR|PLEK|PRKCQ|RAC2|RASGRP1|SELL|SELPLG|SERPINA1|SIRPA|SLC16A3|SLC7A5|SLC7A7|SPN|SRGN|SYK|TGFB1|TIMP1|TMSB4X|VAV1|WAS	0.740681479043	0.157831762763
GO:0005765	lysosomal membrane	cellular_component	18	96	179	18.75	53.6312849162	4.92391966227	3.56425570721e-05	0.000989560025378			CD1D|CD68|DRAM1|HLA-DMA|HLA-DOA|HLA-DOB|HLA-DPA1|HLA-DPB1|HLA-DQA1|HLA-DQA2|HLA-DQB1|HLA-DRA|HLA-DRB1|HLA-DRB5|HPSE|LAMP3|LAPTM5|SLC15A3	0.768889423889	0.126111860228
GO:0042107	cytokine metabolic process	biological_process	5	13	19	38.4615384615	68.4210526316	4.69987030238	0.000918687272733	0.0174986380922			CD28|CEBPE|IL12B|IL18|NOD1	0.6373658724	0.0989872997853
GO:0042379	chemokine receptor binding	molecular_function	6	18	58	33.3333333333	31.0344827586	4.64527823353	0.000671068640265	0.0131066507501	immune system process		CCL22|CCR2|CXCL13|CXCL16|XCL1|XCL2	0.679681893333	0.109145307599
GO:0051701	interaction with host	biological_process	10	43	68	23.2558139535	63.2352941176	4.4928110299	0.000321720171401	0.00676450718695			CCR5|CD209|CD4|CXCR4|IFIT1|TAP1|TAP2|TGFB1|TLR2|TLR7	0.7321330716	0.132073835252
GO:0045121	membrane raft	cellular_component	20	122	180	16.393442623	67.7777777778	4.49203863945	9.86258234736e-05	0.00242064521111			BIRC3|BTK|CARD11|CD14|CD226|CD28|CD4|CD48|CD79A|FASLG|HCK|HMOX1|LAX1|LCK|LYN|NFAM1|PTPRC|TNF|TNFRSF1B|TNR	0.7633587117	0.145393332965
GO:0006909	phagocytosis	biological_process	8	31	42	25.8064516129	73.8095238095	4.39157663848	0.000603591054596	0.0118424931836			CD14|CEBPE|CORO1A|HCK|IRF8|NR1H3|UNC13D|VAV1	0.747088774375	0.191450990863
GO:0032844	regulation of homeostatic process	biological_process	18	108	159	16.6666666667	67.9245283019	4.34004103962	0.000174868464323	0.00406766103497			ADA|FCER1G|HMGB2|IFNG|IL1B|IL2RA|INPP5D|LCK|LYN|MAFB|NCKAP1L|NR1H3|PTPRC|SPI1|TGFB1|TNF|XCL1|XCR1	0.664906513556	0.175125816766
GO:0007229	integrin-mediated signaling pathway	biological_process	10	45	60	22.2222222222	75.0	4.31375915334	0.000476075924514	0.00963344856658			ADAMDEC1|ITGAL|ITGAM|ITGAX|ITGB2|ITGB7|PLEK|SEMA7A|SYK|VAV1	0.8088059586	0.0977454082412
GO:0009593	detection of chemical stimulus	biological_process	7	26	41	26.9230769231	63.4146341463	4.25300162758	0.00100874617833	0.0184769378716			LY96|NOD2|PLCB2|RTP4|SOD2|TLR2|TLR6	0.734606403429	0.111365936054
GO:0004869	cysteine-type endopeptidase inhibitor activity	molecular_function	7	26	45	26.9230769231	57.7777777778	4.25300162758	0.00100874617833	0.0184769378716			CARD16|CD27|CST6|CST7|LEF1|SERPINB9|TNFSF14	0.702107349714	0.202679397353
GO:0070304	positive regulation of stress-activated protein kinase signaling cascade	biological_process	8	33	44	24.2424242424	75.0	4.165217002	0.000947129282347	0.0179551233996			CARD9|CD27|DUSP22|IL1B|LYN|NOD1|NOD2|TNF	0.60811946325	0.125456562729
GO:0030097	hemopoiesis	biological_process	12	63	79	19.0476190476	79.746835443	4.07969106174	0.000602966124652	0.0118424931836			CRIP2|CSF1|FLT3|HHEX|IFI16|IKZF1|IL10|LCK|LYL1|RUNX1|SOD2|TRIM22	0.651910465333	0.134546856484
GO:0008037	cell recognition	biological_process	8	34	74	23.5294117647	45.9459459459	4.05857578116	0.00116956968245	0.0210881907827			ATP8B3|CD209|CD226|CD5|CLEC7A|CRTAM|DOCK2|NCR3	0.787874954375	0.096521372465
GO:0071260	cellular response to mechanical stimulus	biological_process	9	41	43	21.9512195122	95.3488372093	4.04613551095	0.000997210426109	0.0184769378716			CASP1|CASP5|CYBA|IL1B|IRF1|TLR7|TLR8|TNFRSF8|TNFSF14	0.722555771556	0.10112662439
GO:0007267	cell-cell signaling	biological_process	38	318	637	11.9496855346	49.9215070644	4.04409596604	0.000273008281579	0.00578741693791			APOE|BST2|CCL22|CCR1|CCR5|CD33|CD70|CD80|CD86|CXCL13|EREG|ESR2|FASLG|FCRL2|GAL3ST4|GNG8|GNGT2|GRAP2|HTR7|IL10|IL15|IL18|IL1B|INSL3|ITGB2|LILRB1|LILRB2|LTA|LTB|PLCB2|PMCH|PNOC|S100A9|SH2D1A|TNFSF8|TNFSF9|TSPAN32|XCL1	0.69074615	0.145238207856
GO:0043123	positive regulation of I-kappaB kinase/NF-kappaB cascade	biological_process	18	116	142	15.5172413793	81.6901408451	3.99310385389	0.000434433516189	0.00891659251828			APOL3|BST2|CARD11|CARD9|CASP1|CASP10|FASLG|HMOX1|IL1B|LGALS9|NOD1|NOD2|PIM2|SLC20A1|TLR6|TNF|TRAF1|UBD	0.688415779667	0.119119746235
GO:0005178	integrin binding	molecular_function	10	49	78	20.4081632653	62.8205128205	3.98425723667	0.000970456694775	0.0182641924697			ADAMDEC1|CD226|FCER2|FERMT3|ICAM1|ICAM3|LYN|SEMA7A|SYK|TNR	0.6865721042	0.163488427823
GO:0005100	Rho GTPase activator activity	molecular_function	6	22	31	27.2727272727	70.9677419355	3.97834766881	0.00216014261144	0.0367908194112			ARHGAP15|ARHGAP4|DOCK2|GMIP|MYO9B|NCKAP1L	0.737439226333	0.178298122891
GO:0005057	receptor signaling protein activity	molecular_function	14	83	113	16.8674698795	73.4513274336	3.87541341432	0.000790730483276	0.0153048433869			CD19|CD3E|DOK2|FCGR1A|IFITM1|LYN|MAP3K8|MAP4K1|NCR1|PLK3|RGS14|RIPK3|SYK|TYROBP	0.686618080071	0.156600874795
GO:0050764	regulation of phagocytosis	biological_process	5	17	24	29.4117647059	70.8333333333	3.85564642038	0.00355826001477	0.0569939662415	immune system process|positive regulation of immune system process|regulation of cytokine production|regulation of immune response		CLEC7A|FCER1G|NCKAP1L|NOD2|TGFB1	0.8050555836	0.0774929757196
GO:0008305	integrin complex	cellular_component	6	23	30	26.0869565217	76.6666666667	3.8362511724	0.00276527749357	0.04513240511	plasma membrane		ITGAL|ITGAM|ITGAX|ITGB2|ITGB7|LYN	0.795515617333	0.155084276257
GO:0051101	regulation of DNA binding	biological_process	7	30	39	23.3333333333	76.9230769231	3.76796198165	0.00249113802633	0.0409167836131			GZMA|HMGB2|HMOX1|IRF4|LEF1|SP100|TGFB1	0.644574813714	0.191947480348
GO:0035591	signaling adaptor activity	molecular_function	11	60	64	18.3333333333	93.75	3.75510956979	0.00140114784941	0.0247453060682			ARHGAP4|CD28|DOK2|FCRL2|GRAP2|SH2D1A|SH2D2A|SKAP1|SLA|SLA2|TRAT1	0.764013562364	0.0715181189205
GO:0045766	positive regulation of angiogenesis	biological_process	8	38	57	21.0526315789	66.6666666667	3.66899127196	0.00250623007213	0.0411123636991			BTG1|C3AR1|C5AR1|CCR3|HMOX1|IL1B|RUNX1|SPHK1	0.5900053685	0.135219214083
GO:0051100	negative regulation of binding	biological_process	7	32	38	21.875	84.2105263158	3.55564504002	0.00368057347519	0.0585174920748			ARRB2|GZMA|HMOX1|IFIT1|IFIT2|LEF1|SP100	0.622244812714	0.119496147717
GO:0030168	platelet activation	biological_process	23	178	238	12.9213483146	74.7899159664	3.53920238945	0.0016771643326	0.0291415767616			ARRB2|CD40LG|FCER1G|FGR|GP1BA|LCK|LCP2|LYN|PDE6G|PIK3R5|PLEK|PLSCR1|PRKCQ|RAC2|RASGRP1|SERPINA1|SRGN|SYK|TGFB1|TIMP1|TMSB4X|TREML1|VAV1	0.695734894565	0.140596768712
GO:0051092	positive regulation of NF-kappaB transcription factor activity	biological_process	11	64	86	17.1875	74.4186046512	3.50481817637	0.00240419078921	0.0399851788702			CARD11|ICAM1|IL1B|NOD1|NOD2|SPHK1|TGFB1|TLR2|TNF|TNFRSF8|TRAF1	0.680590342545	0.135378550512
GO:0048662	negative regulation of smooth muscle cell proliferation	biological_process	5	20	23	25.0	86.9565217391	3.37885918231	0.00758847673478	0.103061217696	extracellular space|positive regulation of immune system process|regulation of cytokine production|regulation of immune effector process|regulation of immune response|regulation of leukocyte activation		HMOX1|IFNG|IL12A|IL12B|IL15	0.6409671592	0.107175633362
GO:0001906	cell killing	biological_process	5	20	39	25.0	51.2820512821	3.37885918231	0.00758847673478	0.103061217696			APOL1|CRTAM|GNLY|HAMP|SLAMF7	0.728604753	0.127374864618
GO:0032088	negative regulation of NF-kappaB transcription factor activity	biological_process	7	34	39	20.5882352941	87.1794871795	3.35956569138	0.00525829770334	0.0735478042797			ARRB2|FOXP3|NLRC3|NLRC5|NLRP3|NOD2|TRIM21	0.681945633	0.082062077367
GO:0048469	cell maturation	biological_process	10	59	83	16.9491525424	71.0843373494	3.28972064812	0.00414482134682	0.0607972403803			BFSP2|BTK|CDC25B|EREG|ESR2|INSL3|KCNE1|POU2F2|RUNX3|TIMP1	0.5958653888	0.166212632522
GO:0005764	lysosome	cellular_component	20	156	212	12.8205128205	73.5849056604	3.25858662492	0.00281446287827	0.0456466278373			ADA|CD74|CTSA|CTSC|CTSS|CTSZ|GM2A|HLA-DMA|HLA-DOB|HLA-DRA|IFI30|IL4I1|KCNE1|LAPTM5|NPC2|PRF1|RNASE2|SRGN|TLR7|UNC13D	0.6910984518	0.200522876201
GO:0009581	detection of external stimulus	biological_process	8	44	83	18.1818181818	53.0120481928	3.17254061691	0.00645621343337	0.0888589716682			CACNA1F|CD1D|CLEC7A|GNGT2|NLRC4|NOD1|NOD2|PITPNM1	0.68484408775	0.137695460456
GO:0043406	positive regulation of MAP kinase activity	biological_process	16	118	160	13.5593220339	73.75	3.15776902872	0.00406452648056	0.0607972403803			C5AR1|CD74|CXCR4|FPR1|IL1B|IL1RN|MAP4K1|MAPKAPK2|NOD1|NOD2|PDE6G|PTPRC|SYK|TGFB1|TLR6|TNF	0.695871793937	0.127572834931
GO:0046983	protein dimerization activity	molecular_function	49	499	705	9.81963927856	70.780141844	3.12743645639	0.00283446087015	0.0459132871187			ALOX5AP|APOE|BATF|BATF2|BATF3|BST2|CARD9|CCR2|CD2|CD247|CD28|CD3D|CD3E|CD3G|CD4|CD8A|CEBPE|CORO1A|CR2|CSF1|CSF1R|CYBA|CYBB|FOXP3|GPD1|GZMA|HHEX|HMOX1|IKZF1|IKZF3|IL12A|IL12B|KYNU|MYO9B|NCF4|NFE2|NLRC4|NOD1|NR1H3|PLEK|PTPRE|RENBP|RUNX1|SP100|TAP1|TGFB1|TLR2|TLR6|XCL1	0.705332408245	0.15058156325
GO:0005768	endosome	cellular_component	35	331	489	10.5740181269	67.6891615542	3.09516343747	0.00419470974803	0.0610526525897			APOE|BACE2|BST2|CCR5|CD1A|CD1C|CD1D|CD4|CD68|CD74|CD79A|CD8B|CYTIP|FPR1|HLA-DMA|HLA-DOA|HLA-DOB|HLA-DPA1|HLA-DPB1|HLA-DQA1|HLA-DQA2|HLA-DQB1|HLA-DRA|HLA-DRB1|HLA-DRB5|IL15|PRF1|RAP2B|SLA|SLA2|SNX20|TLR7|TNF|UNC13D|VOPP1	0.7351411062	0.160805632559
GO:0035556	intracellular signal transduction	biological_process	85	968	1300	8.78099173554	74.4615384615	3.07592512337	0.00324930605148	0.0523702136387			ACAP1|AGAP2|APOE|ARHGAP15|ARHGAP25|ARHGAP30|ARHGAP4|ARHGAP9|ARHGDIB|ARL11|BLK|BTK|CCR1|CCR2|CCR3|CD209|CD80|CNR2|CXCR3|DOK1|DOK2|DOK3|FGD2|FGD3|FPR1|GMIP|GRAP2|HCLS1|HMGB2|HMOX1|HTR7|IFI16|INPP5D|INSL3|ITK|JAK3|LAX1|LY96|LYN|MAP4K1|MAPKAPK2|MYO9B|NFAM1|NLRC3|NMI|NOD1|NOD2|PIK3CD|PLCB2|PLCH1|PLEK|PMAIP1|PRKCQ|PSMB9|PTAFR|RAB15|RAB32|RAB33A|RAB37|RAB42|RAC2|RAP2B|RASGEF1B|RASGRP1|RGL4|RGS1|RGS19|RH…	0.7004962138	0.149159839691
GO:0044440	endosomal part	cellular_component	25	218	320	11.4678899083	68.125	3.04187975686	0.00487816375857	0.0686024990448			B2M|CD1A|CD1C|CD1D|CD68|EHD1|FGD2|HLA-A|HLA-DMA|HLA-DOA|HLA-DOB|HLA-DPA1|HLA-DPB1|HLA-DQA1|HLA-DQA2|HLA-DQB1|HLA-DRA|HLA-DRB1|HLA-DRB5|PRF1|RAP2B|SLA2|SNX20|TLR7|TLR8	0.74106695472	0.144620837456
GO:0008360	regulation of cell shape	biological_process	8	46	74	17.3913043478	62.1621621622	3.02547483656	0.00848694254827	0.112838752109			ARHGAP15|CORO1A|ERMN|FGD2|FGD3|ICAM1|ITGB2|LST1	0.818402068625	0.135754829447
GO:2000242	negative regulation of reproductive process	biological_process	5	23	37	21.7391304348	62.1621621622	2.98676051694	0.014031591654	0.166038357702			ADA|IFIT1|SP100|TNF|TNIP1	0.6052497702	0.068231108359
GO:0004629	phospholipase C activity	molecular_function	5	23	37	21.7391304348	62.1621621622	2.98676051694	0.014031591654	0.166038357702			ACAP1|C3AR1|CCR5|PLCB2|PLCH1	0.7048565098	0.186425674544
GO:0017124	SH3 domain binding	molecular_function	13	93	120	13.9784946237	77.5	2.96558696542	0.00850717428933	0.112898668805			CD3E|CYBA|HCLS1|INPP5D|LYN|MICAL1|NCF1|OSTF1|PLSCR1|PTPN22|SH2D2A|SH3BP1|SIRPA	0.722805203	0.199891152566
GO:0045834	positive regulation of lipid metabolic process	biological_process	7	39	68	17.9487179487	57.3529411765	2.92687553422	0.0113707435947	0.143922382331			APOE|IFNG|IL1B|NOD2|NR1H3|TGFB1|TNF	0.573220536429	0.133866898094
GO:0043498	cell surface binding	molecular_function	5	24	47	20.8333333333	51.0638297872	2.87033599991	0.016805982548	0.191665401674	immune system process|integral to plasma membrane|plasma membrane		CD2|ICAM1|SELPLG|SPN|TLR2	0.8158922224	0.145315705205
GO:0042169	SH2 domain binding	molecular_function	5	24	28	20.8333333333	85.7142857143	2.87033599991	0.016805982548	0.191665401674			LAX1|LCK|SIT1|SKAP1|SYNGR3	0.7362522076	0.132181542571
GO:0014823	response to activity	biological_process	5	24	40	20.8333333333	60.0	2.87033599991	0.016805982548	0.191665401674	response to drug		IL10|NCF2|SMTNL1|SOD2|TNF	0.613857592	0.146183138113
GO:0001948	glycoprotein binding	molecular_function	6	32	52	18.75	61.5384615385	2.83518239595	0.0151446851454	0.176939262649	immune system process|plasma membrane		CD4|CD5|ITGAM|ITGB2|LCK|PTPRC	0.853101600833	0.0819274218591
GO:0070851	growth factor receptor binding	molecular_function	8	49	88	16.3265306122	55.6818181818	2.81898231111	0.0123811016655	0.148550206786			EREG|IL10|IL12A|IL12B|IL12RB1|IL1B|LYN|TYMP	0.6391634625	0.149697443824
GO:0006915	apoptosis	biological_process	50	533	700	9.3808630394	76.1428571429	2.81522374676	0.00672593754127	0.0921781885964			ARHGAP4|CASP1|CASP10|CASP4|CASP5|CD14|CD27|CD40LG|CHAC1|CXCR4|DNASE1L3|DRAM1|DUSP22|FASLG|FGD2|FGD3|GPR65|GRAMD4|GZMA|GZMB|GZMH|GZMM|HMGB2|IFNG|IL1B|IL24|IL2RA|ITGB2|LCK|LEF1|LY86|NLRP3|NOD1|PDCD1|PMAIP1|PNMA5|PRF1|PRKCQ|PSMB9|RIPK3|SOD2|SRGN|STK17A|TNF|TNFRSF12A|TNFRSF1B|TNFSF9|TRIM69|VAV1|XAF1	0.67683146262	0.165285062944
GO:0046456	icosanoid biosynthetic process	biological_process	5	25	38	20.0	65.7894736842	2.75988243004	0.0199213966841	0.223251068743			ALOX5AP|CD74|DPEP2|MAPKAPK2|SYK	0.7293648208	0.176201271225
GO:0042752	regulation of circadian rhythm	biological_process	5	25	33	20.0	75.7575757576	2.75988243004	0.0199213966841	0.223251068743			ADA|ARNTL2|CASP1|NR1H3|PMCH	0.638599146	0.208461717949
GO:0009408	response to heat	biological_process	7	42	77	16.6666666667	54.5454545455	2.698979696	0.0168819767061	0.192023188789			CD14|IL1B|LYN|MICB|PRKCQ|TFEC|TRPV2	0.721959867286	0.122741451967
GO:0001959	regulation of cytokine-mediated signaling pathway	biological_process	7	42	68	16.6666666667	61.7647058824	2.698979696	0.0168819767061	0.192023188789			CD74|IFNG|IL1RN|NLRC5|PTPRC|SOCS1|SPHK1	0.661130505143	0.179178308986
GO:0019838	growth factor binding	molecular_function	10	70	114	14.2857142857	61.4035087719	2.6753049486	0.0138635784198	0.164502571139	cytokine binding|plasma membrane		CSF2RB|IL10RA|IL18R1|IL2RA|IL2RB|IL2RG|IL3RA|IL7R|IL9R|TRIM16	0.7212515732	0.178347148433
GO:0043028	caspase regulator activity	molecular_function	6	34	38	17.6470588235	89.4736842105	2.66055560159	0.0201581036384	0.225512233944	immune system process		CASP1|CD27|LEF1|NOD1|SERPINB9|TNFSF14	0.727876976833	0.171962356831
GO:0016444	somatic cell DNA recombination	biological_process	5	27	29	18.5185185185	93.1034482759	2.55472416546	0.027230042239	0.278116966223	immune system process		BCL11B|CD40LG|HMGB2|LEF1|TCF7	0.5949785184	0.211541267367
GO:0016810	hydrolase activity, acting on carbon-nitrogen (but not peptide) bonds	molecular_function	12	93	132	12.9032258065	70.4545454545	2.54188609436	0.0181088887724	0.205255271336			ACY3|ADA|AMDHD1|APOBEC3A|APOBEC3H|CD101|PADI2|PADI4|VNN1|VNN2|VNN3|ZBP1	0.6089487415	0.125099619522
GO:0004197	cysteine-type endopeptidase activity	molecular_function	8	54	75	14.8148148148	72.0	2.50677356366	0.0215616916802	0.239760068554			CASP1|CASP10|CASP4|CASP5|CTSC|CTSS|CTSW|CTSZ	0.682338995375	0.189722682107
GO:0060205	cytoplasmic membrane-bounded vesicle lumen	cellular_component	6	36	51	16.6666666667	70.5882352941	2.49814031767	0.0261923836482	0.269652051753			ADA|SERPINA1|SRGN|TGFB1|TIMP1|TMSB4X	0.6421849705	0.12143371683
GO:0023057	negative regulation of signaling	biological_process	30	302	440	9.93377483444	68.6363636364	2.49410252442	0.0171822398656	0.195094737612		negative regulation of cell communication	ADA|ARRB2|CD3E|CD74|CHST11|CNR2|CTHRC1|ESR2|HHEX|IL18BP|IL1B|IL1RN|INPP5D|LEF1|LIF|NLRC5|NOD2|PLEK|PMCH|PTPN22|PTPRC|PTPRE|RGS1|RGS14|RGS18|RGS19|RHOH|SLA2|SOCS1|TRAT1	0.684570633733	0.152700154889
GO:0042060	wound healing	biological_process	7	45	70	15.5555555556	64.2857142857	2.49012185905	0.0240526942766	0.251230002517			EREG|HMOX1|IL1B|PLAU|S100A8|TGFB1|TIMP1	0.616486944429	0.109896042839
GO:0061138	morphogenesis of a branching epithelium	biological_process	9	65	125	13.8461538462	52.0	2.43281414379	0.0359211065745	0.341307735705			CSF1|CTSZ|CXCR4|HHEX|IL10|LEF1|RDH10|TGFB1|VDR	0.612116171111	0.161662888399
GO:0031099	regeneration	biological_process	9	65	106	13.8461538462	61.320754717	2.43281414379	0.0359211065745	0.341307735705			APOE|LEF1|LIF|NINJ2|PLAU|PLAUR|PRKCQ|SOCS1|TGFB1	0.618853843333	0.131364186879
GO:0070482	response to oxygen levels	biological_process	16	140	209	11.4285714286	66.985645933	2.41057543579	0.0231316331866	0.242197392084			ADA|CASP1|CXCR4|HMOX1|ICAM1|IL18|IL1B|LTA|NCF2|PLAU|PRKCQ|SERPINA1|SOD2|TGFB1|TNF|UCP2	0.69079548575	0.10912305248
GO:0008015	blood circulation	biological_process	5	29	50	17.2413793103	58.0	2.36761040706	0.0360488190171	0.341307735705			C3AR1|HTR7|KCNE1|NFE2|XCL2	0.6073897254	0.159660604482
GO:0002020	protease binding	molecular_function	5	30	39	16.6666666667	76.9230769231	2.27990560637	0.04104484643	0.378492119579			CD28|CD70|SELL|SERPINA1|SERPINB9	0.6882871624	0.135390479916
GO:0001067	regulatory region nucleic acid binding	molecular_function	5	30	44	16.6666666667	68.1818181818	2.27990560637	0.04104484643	0.378492119579			BCL11B|LEF1|NLRC5|NR1H3|VDR	0.5960774454	0.191523056157
GO:0008289	lipid binding	molecular_function	29	301	474	9.63455149502	63.5021097046	2.27585837916	0.0313454903657	0.311045565428			ADAP2|ALOX5AP|APOE|APOL1|APOL2|APOL3|BTK|CD1C|CD1D|DAPP1|ESR2|LYN|NCF1|NCF4|NPC2|NR1H3|OSBPL3|PLCB2|PLEK|PLEKHA4|PRAM1|PTAFR|RASGRP1|RBP5|S1PR4|SELL|SNX20|VDR|VNN1	0.694277751897	0.175500145585
GO:0008236	serine-type peptidase activity	molecular_function	11	90	190	12.2222222222	47.3684210526	2.2362886661	0.0472400647974	0.427079297293			C1R|CFB|CPVL|CTSA|GZMA|GZMB|GZMH|GZMK|GZMM|PLAU|RHBDF2	0.710993968273	0.103844635839
GO:0010638	positive regulation of organelle organization	biological_process	12	101	140	11.8811881188	72.1428571429	2.23002205712	0.038266039854	0.35464075701			ARPC2|CD28|EREG|FOXP3|GPR65|IL1B|NCKAP1L|PLEK|PMAIP1|PRKCQ|TGFB1|TNF	0.681375294833	0.151218999119
GO:0010648	negative regulation of cell communication	biological_process	29	304	441	9.53947368421	68.9342403628	2.21911986076	0.032637989756	0.321891862299	negative regulation of signaling		ADA|ARRB2|CD3E|CD74|CHST11|CNR2|CTHRC1|ESR2|HHEX|IL18BP|IL1B|IL1RN|INPP5D|LEF1|LIF|NLRC5|NOD2|PLEK|PMCH|PTPN22|PTPRC|PTPRE|RGS1|RGS14|RGS18|RGS19|RHOH|SLA2|SOCS1	0.680271796276	0.153544453633
GO:0030193	regulation of blood coagulation	biological_process	5	31	45	16.1290322581	68.8888888889	2.19569643372	0.0464390160884	0.422798094289			APOE|GP1BA|PLAU|PLAUR|PLEK	0.6086746942	0.198562627112
GO:0015833	peptide transport	biological_process	5	31	73	16.1290322581	42.4657534247	2.19569643372	0.0464390160884	0.422798094289			CD209|IL1RN|SLC15A3|TAP1|TAP2	0.6331593632	0.098662294228
GO:0048145	regulation of fibroblast proliferation	biological_process	6	41	53	14.6341463415	77.358490566	2.13593111663	0.0461726678814	0.421264411554			CD74|EREG|LTA|PMAIP1|SOD2|SPHK1	0.581128132	0.18105719489
GO:0007623	circadian rhythm	biological_process	6	41	64	14.6341463415	64.0625	2.13593111663	0.0461726678814	0.421264411554			ADA|ARNTL2|CASP1|HTR7|PMCH|PRF1	0.7214392475	0.154252479462
GO:0008083	growth factor activity	molecular_function	10	82	166	12.1951219512	49.3975903614	2.12384318238	0.0417694440485	0.384350336897			CSF1|EREG|GMFG|IL10|IL12A|IL12B|IL1B|LIF|TGFB1|TYMP	0.6572725269	0.113473706302
GO:0042493	response to drug	biological_process	21	211	316	9.95260663507	66.7721518987	2.08787722358	0.0462771175173	0.421919199964		response to activity	ATP1A3|B2M|CARD9|CASP1|ICAM1|IFNG|IL10|IL1B|IL1RN|LCK|LTA|LYN|MVP|NCF2|NCKAP1L|NFATC2|SMTNL1|SOCS1|SOD2|TGFB1|TNF	0.630184651476	0.126310269227
GO:0051056	regulation of small GTPase mediated signal transduction	biological_process	21	214	267	9.81308411215	80.1498127341	2.01911015459	0.0490031672362	0.435696204559			ARHGAP15|ARHGAP25|ARHGAP30|ARHGAP4|ARHGAP9|ARHGDIB|CSF1|CYTH4|FGD2|FGD3|GMIP|GPR55|MYO9B|PLEKHG7|RAC2|RASAL3|RASGEF1B|RASGRP1|RHOH|TAGAP|VAV1	0.74310133681	0.177796279975
